# Supplementary material for: Li6SiO4Cl2: A Hexagonal Argyrodite Based on Antiperovskite Layer Stacking
Source: Chem Mater. 2021 Mar 2;33(6):2206–17. doi: 10.1021/acs.chemmater.1c00157 (PMC8029579; doi:10.1021/acs.chemmater.1c00157)
Supplement: Supplementary file 2 — cm1c00157_si_002.cif [file cm1c00157_si_002.cif]

data_alex_li6sio4cl2_11_twin1_hklf4
_audit_creation_date               2020-06-21
_audit_creation_method
;
Olex2 1.2
(compiled 2018.05.29 svn.r3508 for OlexSys, GUI svn.r5506)
;
_shelx_SHELXL_version_number       '2018/3'
_audit_contact_author_address      ?
_audit_contact_author_email        ?
_audit_contact_author_name         ''
_audit_contact_author_phone        ?
_publ_contact_author_id_orcid      ?
_publ_section_references
;
Dolomanov, O.V., Bourhis, L.J., Gildea, R.J, Howard, J.A.K. & Puschmann, H.
 (2009), J. Appl. Cryst. 42, 339-341.

Sheldrick, G.M. (2015). Acta Cryst. A71, 3-8.

Sheldrick, G.M. (2015). Acta Cryst. C71, 3-8.
;
_chemical_name_common              ?
_chemical_name_systematic          ?
_chemical_formula_moiety           'Cl2 Li6 O4 Si'
_chemical_formula_sum              'Cl2 Li6 O4 Si'
_chemical_formula_weight           204.63
_chemical_absolute_configuration   ?
_chemical_melting_point            ?
_chemical_oxdiff_formula           Li6SiO4Cl2
loop_
  _atom_type_symbol
  _atom_type_description
  _atom_type_scat_dispersion_real
  _atom_type_scat_dispersion_imag
  _atom_type_scat_source
 'Li' 'Li' -0.0003 0.0001
 'International Tables Vol C Tables 4.2.6.8 and 6.1.1.4'
 'O' 'O' 0.0106 0.0060 'International Tables Vol C Tables 4.2.6.8 and 6.1.1.4'
 'Si' 'Si' 0.0817 0.0704 'International Tables Vol C Tables 4.2.6.8 and 6.1.1.4'
 'Cl' 'Cl' 0.1484 0.1585 'International Tables Vol C Tables 4.2.6.8 and 6.1.1.4'

_shelx_space_group_comment
;
The symmetry employed for this shelxl refinement is uniquely defined
by the following loop, which should always be used as a source of
symmetry information in preference to the above space-group names.
They are only intended as comments.
;
_space_group_crystal_system        'orthorhombic'
_space_group_IT_number             33
_space_group_name_H-M_alt          'P n a 21'
_space_group_name_Hall             'P 2c -2n'
loop_
  _space_group_symop_operation_xyz
 'x, y, z'
 '-x, -y, z+1/2'
 'x+1/2, -y+1/2, z'
 '-x+1/2, y+1/2, z+1/2'

_cell_length_a                     10.5204(8)
_cell_length_b                     6.0756(4)
_cell_length_c                     9.9530(7)
_cell_angle_alpha                  90
_cell_angle_beta                   90
_cell_angle_gamma                  90
_cell_volume                       636.17(8)
_cell_formula_units_Z              4
_cell_measurement_reflns_used      3392
_cell_measurement_temperature      100
_cell_measurement_theta_max        26.3210
_cell_measurement_theta_min        3.8440
_shelx_estimated_absorpt_T_max     0.916
_shelx_estimated_absorpt_T_min     0.833
_exptl_absorpt_coefficient_mu      1.138
_exptl_absorpt_correction_T_max    1.00000
_exptl_absorpt_correction_T_min    0.91500
_exptl_absorpt_correction_type     multi-scan
_exptl_absorpt_process_details
;
CrysAlisPro 1.171.40.45a (Rigaku Oxford Diffraction, 2019)
Empirical absorption correction using spherical harmonics,
 implemented in SCALE3 ABSPACK scaling algorithm.
;
_exptl_absorpt_special_details     ?
_exptl_crystal_colour              colourless
_exptl_crystal_colour_primary      colourless
_exptl_crystal_density_diffrn      2.137
_exptl_crystal_density_meas        ?
_exptl_crystal_density_method      ?
_exptl_crystal_description         block
_exptl_crystal_F_000               392
_exptl_crystal_size_max            0.167
_exptl_crystal_size_mid            0.086
_exptl_crystal_size_min            0.078
_exptl_transmission_factor_max     ?
_exptl_transmission_factor_min     ?
_diffrn_reflns_av_R_equivalents    0.0805
_diffrn_reflns_av_unetI/netI       0.0404
_diffrn_reflns_Laue_measured_fraction_full  1.000
_diffrn_reflns_Laue_measured_fraction_max  1.000
_diffrn_reflns_limit_h_max         12
_diffrn_reflns_limit_h_min         -13
_diffrn_reflns_limit_k_max         7
_diffrn_reflns_limit_k_min         -7
_diffrn_reflns_limit_l_max         12
_diffrn_reflns_limit_l_min         -9
_diffrn_reflns_number              12264
_diffrn_reflns_point_group_measured_fraction_full  0.970
_diffrn_reflns_point_group_measured_fraction_max  0.943
_diffrn_reflns_theta_full          25.242
_diffrn_reflns_theta_max           26.391
_diffrn_reflns_theta_min           3.873
_diffrn_ambient_temperature        100.0
_diffrn_detector                   'CCD plate'
_diffrn_detector_area_resol_mean   28.5714
_diffrn_detector_type              'Rigaku Saturn724+'
_diffrn_measured_fraction_theta_full  1.000
_diffrn_measured_fraction_theta_max  1.000
_diffrn_measurement_details
;
List of Runs (angles in degrees, time in seconds):

  # Type    Start    End  Width  t~exp~   \w     \q     \k     \f   Frames
--------------------------------------------------------------------------
  1  \w   -110.00  15.00   1.00    2.00    --  -20.00 -68.00   0.00  125
  2  \w   -110.00  15.00   1.00    2.00    --  -20.00 -68.00 120.00  125
  3  \w   -110.00  15.00   1.00    2.00    --  -20.00 -68.00 240.00  125
  4  \w   -110.00  15.00   1.00    2.00    --  -20.00 -30.00  90.00  125
  5  \w    -90.00  90.00   1.00    2.00    --    0.00   0.00   0.00  180
  6  \w    -90.00  90.00   1.00    2.00    --    0.00   0.00 180.00  180
;
_diffrn_measurement_device         'abstract diffractometer'
_diffrn_measurement_device_type   
 'dtrek-CrysAlisPro-abstract goniometer imported rigaku-d*trek images'
_diffrn_measurement_method         '\w scans'
_diffrn_measurement_specimen_support  'Mitegen 50um'
_diffrn_orient_matrix_type        
 'CrysAlisPro convention (1999,Acta A55,543-557)'
_diffrn_orient_matrix_UB_11        -0.0337886000
_diffrn_orient_matrix_UB_12        0.0320991000
_diffrn_orient_matrix_UB_13        0.0584472000
_diffrn_orient_matrix_UB_21        -0.0101343000
_diffrn_orient_matrix_UB_22        0.1057615000
_diffrn_orient_matrix_UB_23        -0.0282204000
_diffrn_orient_matrix_UB_31        -0.0574565000
_diffrn_orient_matrix_UB_32        -0.0376022000
_diffrn_orient_matrix_UB_33        -0.0294319000
_diffrn_radiation_monochromator    graphite
_diffrn_radiation_probe            x-ray
_diffrn_radiation_type             MoK\a
_diffrn_radiation_wavelength       0.71073
_diffrn_source                     'fine-focus sealed X-ray tube'
_diffrn_source_type                'Enhance (Mo) X-ray Source'
_reflns_Friedel_coverage           0.778
_reflns_Friedel_fraction_full      0.935
_reflns_Friedel_fraction_max       0.878
_reflns_number_gt                  894
_reflns_number_total               1232
_reflns_special_details
;
 Reflections were merged by SHELXL according to the crystal
 class for the calculation of statistics and refinement.
 
 _reflns_Friedel_fraction is defined as the number of unique
 Friedel pairs measured divided by the number that would be
 possible theoretically, ignoring centric projections and
 systematic absences.
;
_reflns_threshold_expression       'I > 2\s(I)'
_computing_cell_refinement         'CrysAlisPro 1.171.40.45a (Rigaku OD, 2019)'
_computing_data_collection         'CrysAlisPro 1.171.40.45a (Rigaku OD, 2019)'
_computing_data_reduction          'CrysAlisPro 1.171.40.45a (Rigaku OD, 2019)'
_computing_molecular_graphics      'Olex2 (Dolomanov et al., 2009)'
_computing_publication_material    'Olex2 (Dolomanov et al., 2009)'
_computing_structure_refinement    'ShelXL (Sheldrick, 2015)'
_computing_structure_solution      'ShelXT (Sheldrick, 2015)'
_refine_diff_density_max           0.640
_refine_diff_density_min           -0.430
_refine_diff_density_rms           0.110
_refine_ls_abs_structure_details
;
 Flack x determined using 294 quotients [(I+)-(I-)]/[(I+)+(I-)]
 (Parsons, Flack and Wagner, Acta Cryst. B69 (2013) 249-259).
;
_refine_ls_abs_structure_Flack     -0.04(9)
_refine_ls_extinction_coef         .
_refine_ls_extinction_method       none
_refine_ls_goodness_of_fit_ref     1.110
_refine_ls_hydrogen_treatment      undef
_refine_ls_matrix_type             full
_refine_ls_number_parameters       118
_refine_ls_number_reflns           1232
_refine_ls_number_restraints       79
_refine_ls_R_factor_all            0.0750
_refine_ls_R_factor_gt             0.0530
_refine_ls_restrained_S_all        1.091
_refine_ls_shift/su_max            0.000
_refine_ls_shift/su_mean           0.000
_refine_ls_structure_factor_coef   Fsqd
_refine_ls_weighting_details      
 'w=1/[\s^2^(Fo^2^)+(0.0475P)^2^+2.9842P] where P=(Fo^2^+2Fc^2^)/3'
_refine_ls_weighting_scheme        calc
_refine_ls_wR_factor_gt            0.1189
_refine_ls_wR_factor_ref           0.1279
_refine_special_details            ?
_olex2_refinement_description
;
1. Uiso/Uaniso restraints and constraints
Uanis(Li2) \\sim Ueq, Uanis(Li1) \\sim Ueq, Uanis(Li5) \\sim Ueq, Uanis(Li4)
\\sim Ueq, Uanis(Li3) \\sim Ueq, Uanis(Li6) \\sim Ueq, Uanis(O4) \\sim Ueq,
Uanis(O2) \\sim Ueq: with sigma of 0.005 and sigma for terminal atoms of 0.01
All non-hydrogen atoms restrained to be isotropic: with sigma of 0.002 and
sigma for terminal atoms of 3
;
_atom_sites_solution_hydrogens     .
_atom_sites_solution_primary       dual
_atom_sites_solution_secondary     ?
loop_
  _atom_site_label
  _atom_site_type_symbol
  _atom_site_fract_x
  _atom_site_fract_y
  _atom_site_fract_z
  _atom_site_U_iso_or_equiv
  _atom_site_adp_type
  _atom_site_occupancy
  _atom_site_site_symmetry_order
  _atom_site_calc_flag
  _atom_site_refinement_flags_posn
  _atom_site_refinement_flags_adp
  _atom_site_refinement_flags_occupancy
  _atom_site_disorder_assembly
  _atom_site_disorder_group
 Cl1 Cl 0.83357(17) 0.4948(4) 0.65663(18) 0.0107(5) Uani 1 1 d . . . . .
 Cl2 Cl 0.6679(2) 0.9941(4) 0.53638(16) 0.0104(5) Uani 1 1 d . . . . .
 Si1 Si 0.5009(2) 0.5028(5) 0.3992(4) 0.0083(5) Uani 1 1 d . . . . .
 O1 O 0.6485(5) 0.4960(8) 0.3427(8) 0.0121(11) Uani 1 1 d . . . . .
 O2 O 0.4305(5) 0.7228(8) 0.3384(7) 0.0094(13) Uani 1 1 d . U . . .
 O3 O 0.4260(5) 0.2826(8) 0.3448(7) 0.0088(13) Uani 1 1 d . . . . .
 O4 O 0.5016(7) 0.5057(11) 0.5636(5) 0.0091(14) Uani 1 1 d . U . . .
 Li1 Li 0.6162(14) 0.662(2) 0.664(2) 0.018(3) Uani 1 1 d . U . . .
 Li2 Li 0.5017(15) 1.009(3) 0.363(2) 0.037(4) Uani 1 1 d . U . . .
 Li3 Li 0.3637(16) 0.602(3) 0.658(2) 0.026(4) Uani 1 1 d . U . . .
 Li4 Li 0.2548(13) 0.754(2) 0.349(2) 0.021(4) Uani 1 1 d . U . . .
 Li5 Li 0.4762(16) 0.754(3) 0.154(2) 0.028(4) Uani 1 1 d . U . . .
 Li6 Li 0.267(2) 0.203(4) 0.419(3) 0.043(5) Uani 1 1 d . U . . .

loop_
  _atom_site_aniso_label
  _atom_site_aniso_U_11
  _atom_site_aniso_U_22
  _atom_site_aniso_U_33
  _atom_site_aniso_U_23
  _atom_site_aniso_U_13
  _atom_site_aniso_U_12
 Cl1 0.0103(10) 0.0078(10) 0.0141(12) 0.0004(13) 0.0018(11) -0.0009(9)
 Cl2 0.0110(9) 0.0080(9) 0.0122(12) -0.0008(12) -0.0002(9) -0.0016(10)
 Si1 0.0087(9) 0.0055(8) 0.0106(10) -0.0001(9) -0.0007(8) 0.0011(10)
 O1 0.011(2) 0.0116(19) 0.013(2) 0.000(2) 0.001(2) 0.000(2)
 O2 0.009(2) 0.007(2) 0.012(2) 0.002(2) 0.000(2) 0.0038(18)
 O3 0.007(2) 0.006(2) 0.013(2) -0.002(2) 0.000(2) -0.0025(17)
 O4 0.010(2) 0.008(2) 0.009(2) 0.000(2) 0.001(2) 0.000(2)
 Li1 0.018(4) 0.017(4) 0.018(4) 0.001(3) -0.001(3) -0.001(3)
 Li2 0.037(5) 0.035(5) 0.038(5) 0.000(3) -0.002(3) 0.000(3)
 Li3 0.025(4) 0.027(4) 0.027(4) 0.000(3) 0.000(3) 0.001(3)
 Li4 0.019(4) 0.020(4) 0.024(4) 0.000(3) 0.001(3) 0.001(3)
 Li5 0.028(4) 0.027(4) 0.028(5) 0.000(3) 0.001(3) 0.001(3)
 Li6 0.042(6) 0.042(6) 0.045(6) -0.002(3) 0.002(3) 0.001(3)

_geom_special_details
;
 All esds (except the esd in the dihedral angle between two l.s. planes)
 are estimated using the full covariance matrix.  The cell esds are taken
 into account individually in the estimation of esds in distances, angles
 and torsion angles; correlations between esds in cell parameters are only
 used when they are defined by crystal symmetry.  An approximate (isotropic)
 treatment of cell esds is used for estimating esds involving l.s. planes.
;
loop_
  _geom_bond_atom_site_label_1
  _geom_bond_atom_site_label_2
  _geom_bond_distance
  _geom_bond_site_symmetry_2
  _geom_bond_publ_flag
 Cl1 Li1 2.503(15) . ?
 Cl1 Li2 2.69(2) 4_645 ?
 Cl1 Li3 2.468(18) 3_565 ?
 Cl1 Li4 2.615(19) 2_665 ?
 Cl1 Li5 2.480(17) 4_645 ?
 Cl1 Li6 2.75(3) 3 ?
 Cl2 Li1 2.448(16) . ?
 Cl2 Li2 2.455(19) . ?
 Cl2 Li3 2.461(18) 3_565 ?
 Cl2 Li4 2.564(17) 3_565 ?
 Cl2 Li5 2.454(18) 2_675 ?
 Cl2 Li6 2.42(2) 3_565 ?
 Si1 O1 1.652(6) . ?
 Si1 O2 1.643(6) . ?
 Si1 O3 1.644(6) . ?
 Si1 O4 1.637(6) . ?
 Si1 Li1 3.059(19) . ?
 Si1 Li1 2.826(18) 2_664 ?
 Si1 Li2 3.02(2) 1_545 ?
 Si1 Li3 2.86(2) 2_664 ?
 Si1 Li3 3.02(2) . ?
 Si1 Li5 2.89(2) . ?
 Si1 Li5 2.99(2) 2_665 ?
 Si1 Li6 3.07(2) 3 ?
 O1 Li3 1.94(2) 2_664 ?
 O1 Li4 1.886(14) 3_565 ?
 O1 Li6 1.89(2) 3 ?
 O2 Li2 1.91(2) . ?
 O2 Li4 1.862(15) . ?
 O2 Li5 1.90(2) . ?
 O3 Li1 1.88(2) 2_664 ?
 O3 Li2 1.85(2) 1_545 ?
 O3 Li6 1.89(2) . ?
 O4 Li1 1.831(18) . ?
 O4 Li3 1.83(2) . ?
 O4 Li5 1.831(19) 2_665 ?
 Li1 Li5 2.71(2) 2_665 ?
 Li1 Li6 2.93(3) 2_665 ?
 Li2 Li6 2.79(3) 1_565 ?
 Li3 Li5 2.74(2) 2_665 ?
 Li4 Li5 3.03(2) . ?
 Li4 Li6 2.81(3) 1_565 ?

loop_
  _geom_angle_atom_site_label_1
  _geom_angle_atom_site_label_2
  _geom_angle_atom_site_label_3
  _geom_angle
  _geom_angle_site_symmetry_1
  _geom_angle_site_symmetry_3
  _geom_angle_publ_flag
 Li1 Cl1 Li2 123.5(6) . 4_645 ?
 Li1 Cl1 Li4 83.5(5) . 2_665 ?
 Li1 Cl1 Li6 88.3(6) . 3 ?
 Li2 Cl1 Li6 146.9(6) 4_645 3 ?
 Li3 Cl1 Li1 73.5(5) 3_565 . ?
 Li3 Cl1 Li2 83.2(6) 3_565 4_645 ?
 Li3 Cl1 Li4 128.0(7) 3_565 2_665 ?
 Li3 Cl1 Li5 118.8(5) 3_565 4_645 ?
 Li3 Cl1 Li6 118.1(8) 3_565 3 ?
 Li4 Cl1 Li2 71.7(5) 2_665 4_645 ?
 Li4 Cl1 Li6 106.8(6) 2_665 3 ?
 Li5 Cl1 Li1 167.6(5) 4_645 . ?
 Li5 Cl1 Li2 60.4(7) 4_645 4_645 ?
 Li5 Cl1 Li4 87.3(5) 4_645 2_665 ?
 Li5 Cl1 Li6 86.5(7) 4_645 3 ?
 Li1 Cl2 Li2 103.6(6) . . ?
 Li1 Cl2 Li3 74.6(6) . 3_565 ?
 Li1 Cl2 Li4 88.3(5) . 3_565 ?
 Li1 Cl2 Li5 97.4(6) . 2_675 ?
 Li2 Cl2 Li3 161.8(7) . 3_565 ?
 Li2 Cl2 Li4 76.5(6) . 3_565 ?
 Li3 Cl2 Li4 85.3(6) 3_565 3_565 ?
 Li5 Cl2 Li2 82.6(7) 2_675 . ?
 Li5 Cl2 Li3 115.5(7) 2_675 3_565 ?
 Li5 Cl2 Li4 159.1(7) 2_675 3_565 ?
 Li6 Cl2 Li1 167.3(6) 3_565 . ?
 Li6 Cl2 Li2 86.6(7) 3_565 . ?
 Li6 Cl2 Li3 93.4(7) 3_565 3_565 ?
 Li6 Cl2 Li4 86.7(8) 3_565 3_565 ?
 Li6 Cl2 Li5 91.3(7) 3_565 2_675 ?
 O1 Si1 Li1 85.9(4) . . ?
 O1 Si1 Li1 96.9(4) . 2_664 ?
 O1 Si1 Li2 86.1(4) . 1_545 ?
 O1 Si1 Li3 138.2(5) . . ?
 O1 Si1 Li3 40.7(4) . 2_664 ?
 O1 Si1 Li5 101.5(4) . 2_665 ?
 O1 Si1 Li5 79.1(4) . . ?
 O1 Si1 Li6 32.3(5) . 3 ?
 O2 Si1 O1 108.6(4) . . ?
 O2 Si1 O3 108.9(3) . . ?
 O2 Si1 Li1 77.7(4) . 2_664 ?
 O2 Si1 Li1 103.9(4) . . ?
 O2 Si1 Li2 140.0(5) . 1_545 ?
 O2 Si1 Li3 86.3(4) . . ?
 O2 Si1 Li3 95.6(5) . 2_664 ?
 O2 Si1 Li5 38.7(4) . . ?
 O2 Si1 Li5 140.7(5) . 2_665 ?
 O2 Si1 Li6 139.9(5) . 3 ?
 O3 Si1 O1 108.6(3) . . ?
 O3 Si1 Li1 136.9(4) . . ?
 O3 Si1 Li1 39.7(4) . 2_664 ?
 O3 Si1 Li2 32.3(4) . 1_545 ?
 O3 Si1 Li3 102.4(4) . . ?
 O3 Si1 Li3 77.4(4) . 2_664 ?
 O3 Si1 Li5 96.2(5) . . ?
 O3 Si1 Li5 83.9(4) . 2_665 ?
 O3 Si1 Li6 97.3(5) . 3 ?
 O4 Si1 O1 109.6(4) . . ?
 O4 Si1 O2 111.2(4) . . ?
 O4 Si1 O3 109.9(4) . . ?
 O4 Si1 Li1 29.9(4) . . ?
 O4 Si1 Li1 146.4(4) . 2_664 ?
 O4 Si1 Li2 97.4(5) . 1_545 ?
 O4 Si1 Li3 31.3(4) . . ?
 O4 Si1 Li3 146.9(5) . 2_664 ?
 O4 Si1 Li5 147.1(4) . . ?
 O4 Si1 Li5 32.4(4) . 2_665 ?
 O4 Si1 Li6 86.4(6) . 3 ?
 Li1 Si1 Li1 176.3(4) 2_664 . ?
 Li1 Si1 Li2 63.4(5) 2_664 1_545 ?
 Li1 Si1 Li3 124.7(4) 2_664 . ?
 Li1 Si1 Li3 56.2(5) 2_664 2_664 ?
 Li1 Si1 Li5 123.6(5) 2_664 2_665 ?
 Li1 Si1 Li5 56.5(5) 2_664 . ?
 Li1 Si1 Li6 73.3(6) . 3 ?
 Li1 Si1 Li6 107.8(6) 2_664 3 ?
 Li2 Si1 Li1 114.4(5) 1_545 . ?
 Li2 Si1 Li6 66.5(6) 1_545 3 ?
 Li3 Si1 Li1 126.6(5) 2_664 . ?
 Li3 Si1 Li1 52.4(5) . . ?
 Li3 Si1 Li2 107.5(5) . 1_545 ?
 Li3 Si1 Li2 71.2(5) 2_664 1_545 ?
 Li3 Si1 Li3 178.1(5) 2_664 . ?
 Li3 Si1 Li5 123.7(5) 2_664 2_665 ?
 Li3 Si1 Li5 57.0(5) 2_664 . ?
 Li3 Si1 Li6 60.6(6) 2_664 3 ?
 Li3 Si1 Li6 117.6(7) . 3 ?
 Li5 Si1 Li1 126.7(5) . . ?
 Li5 Si1 Li1 53.1(5) 2_665 . ?
 Li5 Si1 Li2 115.2(5) . 1_545 ?
 Li5 Si1 Li2 65.3(6) 2_665 1_545 ?
 Li5 Si1 Li3 54.4(5) 2_665 . ?
 Li5 Si1 Li3 124.9(5) . . ?
 Li5 Si1 Li5 179.3(4) . 2_665 ?
 Li5 Si1 Li6 70.2(6) 2_665 3 ?
 Li5 Si1 Li6 110.5(6) . 3 ?
 Si1 O1 Li3 105.5(6) . 2_664 ?
 Si1 O1 Li4 121.7(5) . 3_565 ?
 Si1 O1 Li6 120.0(8) . 3 ?
 Li4 O1 Li3 108.8(9) 3_565 2_664 ?
 Li4 O1 Li6 96.2(9) 3_565 3 ?
 Li6 O1 Li3 103.1(10) 3 2_664 ?
 Si1 O2 Li2 121.0(6) . . ?
 Si1 O2 Li4 120.6(6) . . ?
 Si1 O2 Li5 108.7(6) . . ?
 Li4 O2 Li2 106.8(7) . . ?
 Li4 O2 Li5 107.3(9) . . ?
 Li5 O2 Li2 86.4(9) . . ?
 Si1 O3 Li1 106.3(5) . 2_664 ?
 Si1 O3 Li2 119.4(6) . 1_545 ?
 Si1 O3 Li6 120.3(8) . . ?
 Li1 O3 Li6 102.1(9) 2_664 . ?
 Li2 O3 Li1 111.0(8) 1_545 2_664 ?
 Li2 O3 Li6 96.4(9) 1_545 . ?
 Si1 O4 Li1 123.7(7) . . ?
 Si1 O4 Li3 121.0(8) . . ?
 Si1 O4 Li5 118.9(8) . 2_665 ?
 Li3 O4 Li1 94.3(9) . . ?
 Li3 O4 Li5 97.2(9) . 2_665 ?
 Li5 O4 Li1 95.3(8) 2_665 . ?
 Cl1 Li1 Si1 106.2(6) . 2_665 ?
 Cl1 Li1 Li5 87.1(6) . 2_665 ?
 Cl1 Li1 Li6 75.9(7) . 2_665 ?
 Cl2 Li1 Cl1 96.6(5) . . ?
 Cl2 Li1 Si1 145.0(7) . 2_665 ?
 Cl2 Li1 Li5 146.1(8) . 2_665 ?
 Cl2 Li1 Li6 97.1(7) . 2_665 ?
 Si1 Li1 Li6 64.3(6) 2_665 2_665 ?
 O3 Li1 Cl1 108.5(8) 2_665 . ?
 O3 Li1 Cl2 113.6(7) 2_665 . ?
 O3 Li1 Si1 34.0(3) 2_665 2_665 ?
 O3 Li1 Li5 96.8(7) 2_665 2_665 ?
 O3 Li1 Li6 39.0(6) 2_665 2_665 ?
 O4 Li1 Cl1 112.1(8) . . ?
 O4 Li1 Cl2 106.8(8) . . ?
 O4 Li1 Si1 89.0(6) . 2_665 ?
 O4 Li1 O3 117.4(8) . 2_665 ?
 O4 Li1 Li5 42.3(5) . 2_665 ?
 O4 Li1 Li6 153.3(9) . 2_665 ?
 Li5 Li1 Si1 62.9(5) 2_665 2_665 ?
 Li5 Li1 Li6 116.4(8) 2_665 2_665 ?
 Cl1 Li2 Si1 97.1(6) 4_654 1_565 ?
 Cl1 Li2 Li1 77.7(6) 4_654 2_674 ?
 Cl1 Li2 Li6 137.2(10) 4_654 1_565 ?
 Cl2 Li2 Cl1 94.4(5) . 4_654 ?
 Cl2 Li2 Si1 87.5(6) . 1_565 ?
 Cl2 Li2 Li1 139.7(8) . 2_674 ?
 Cl2 Li2 Li6 120.5(10) . 1_565 ?
 Si1 Li2 Li1 55.2(5) 1_565 2_674 ?
 O2 Li2 Cl1 97.1(8) . 4_654 ?
 O2 Li2 Cl2 109.7(9) . . ?
 O2 Li2 Si1 156.7(8) . 1_565 ?
 O2 Li2 Li1 110.5(9) . 2_674 ?
 O2 Li2 Li6 93.6(8) . 1_565 ?
 O3 Li2 Cl1 103.2(8) 1_565 4_654 ?
 O3 Li2 Cl2 114.1(10) 1_565 . ?
 O3 Li2 Si1 28.3(4) 1_565 1_565 ?
 O3 Li2 O2 129.5(9) 1_565 . ?
 O3 Li2 Li1 34.8(5) 1_565 2_674 ?
 O3 Li2 Li6 42.3(6) 1_565 1_565 ?
 Li6 Li2 Si1 63.6(6) 1_565 1_565 ?
 Li6 Li2 Li1 59.8(7) 1_565 2_674 ?
 Cl1 Li3 Si1 106.9(7) 3_465 2_665 ?
 Cl1 Li3 Li1 53.8(4) 3_465 3_465 ?
 Cl1 Li3 Li5 149.5(8) 3_465 2_665 ?
 Cl2 Li3 Cl1 97.2(6) 3_465 3_465 ?
 Cl2 Li3 Si1 140.9(8) 3_465 2_665 ?
 Cl2 Li3 Li1 52.5(4) 3_465 3_465 ?
 Cl2 Li3 Li5 108.6(7) 3_465 2_665 ?
 Si1 Li3 Li1 121.8(7) 2_665 3_465 ?
 O1 Li3 Cl1 107.7(9) 2_665 3_465 ?
 O1 Li3 Cl2 109.8(8) 2_665 3_465 ?
 O1 Li3 Si1 33.8(4) 2_665 2_665 ?
 O1 Li3 Li1 94.1(7) 2_665 3_465 ?
 O1 Li3 Li5 79.1(7) 2_665 2_665 ?
 O4 Li3 Cl1 114.7(9) . 3_465 ?
 O4 Li3 Cl2 109.5(10) . 3_465 ?
 O4 Li3 Si1 88.0(7) . 2_665 ?
 O4 Li3 O1 116.2(10) . 2_665 ?
 O4 Li3 Li1 149.5(11) . 3_465 ?
 O4 Li3 Li5 41.5(6) . 2_665 ?
 Li5 Li3 Si1 62.0(6) 2_665 2_665 ?
 Li5 Li3 Li1 156.7(8) 2_665 3_465 ?
 Cl1 Li4 Si1 95.0(5) 2_664 3_465 ?
 Cl1 Li4 Li5 78.6(6) 2_664 . ?
 Cl1 Li4 Li6 139.2(7) 2_664 1_565 ?
 Cl2 Li4 Cl1 93.7(5) 3_465 2_664 ?
 Cl2 Li4 Si1 81.8(4) 3_465 3_465 ?
 Cl2 Li4 Li5 137.6(6) 3_465 . ?
 Cl2 Li4 Li6 114.1(7) 3_465 1_565 ?
 O1 Li4 Cl1 103.2(8) 3_465 2_664 ?
 O1 Li4 Cl2 106.7(7) 3_465 3_465 ?
 O1 Li4 Si1 27.1(3) 3_465 3_465 ?
 O1 Li4 Li5 115.7(8) 3_465 . ?
 O1 Li4 Li6 42.0(6) 3_465 1_565 ?
 O2 Li4 Cl1 104.5(8) . 2_664 ?
 O2 Li4 Cl2 109.7(8) . 3_465 ?
 O2 Li4 Si1 156.4(8) . 3_465 ?
 O2 Li4 O1 132.0(8) . 3_465 ?
 O2 Li4 Li5 36.8(6) . . ?
 O2 Li4 Li6 93.9(7) . 1_565 ?
 Li5 Li4 Si1 140.0(6) . 3_465 ?
 Li6 Li4 Si1 62.5(5) 1_565 3_465 ?
 Li6 Li4 Li5 97.0(7) 1_565 . ?
 Cl1 Li5 Si1 103.4(7) 4_654 . ?
 Cl1 Li5 Li1 147.2(8) 4_654 2_664 ?
 Cl1 Li5 Li3 88.3(6) 4_654 2_664 ?
 Cl2 Li5 Cl1 97.7(6) 2_674 4_654 ?
 Cl2 Li5 Si1 142.1(7) 2_674 . ?
 Cl2 Li5 Li1 112.2(7) 2_674 2_664 ?
 Cl2 Li5 Li3 151.5(10) 2_674 2_664 ?
 O2 Li5 Cl1 104.6(9) . 4_654 ?
 O2 Li5 Cl2 111.5(8) . 2_674 ?
 O2 Li5 Si1 32.6(4) . . ?
 O2 Li5 Li1 77.4(7) . 2_664 ?
 O2 Li5 Li3 93.6(8) . 2_664 ?
 O4 Li5 Cl1 114.2(8) 2_664 4_654 ?
 O4 Li5 Cl2 112.4(10) 2_664 2_674 ?
 O4 Li5 Si1 87.1(7) 2_664 . ?
 O4 Li5 O2 114.9(9) 2_664 . ?
 O4 Li5 Li1 42.4(5) 2_664 2_664 ?
 O4 Li5 Li3 41.4(6) 2_664 2_664 ?
 Li1 Li5 Si1 60.6(5) 2_664 . ?
 Li1 Li5 Li3 58.9(6) 2_664 2_664 ?
 Li3 Li5 Si1 61.1(6) 2_664 . ?
 Cl1 Li6 Li1 139.5(9) 3_455 2_664 ?
 Cl1 Li6 Li2 76.1(8) 3_455 1_545 ?
 Cl1 Li6 Li4 78.4(6) 3_455 1_545 ?
 Cl2 Li6 Cl1 91.4(9) 3_465 3_455 ?
 Cl2 Li6 Li1 112.6(10) 3_465 2_664 ?
 Cl2 Li6 Li2 143.0(11) 3_465 1_545 ?
 Cl2 Li6 Li4 146.8(10) 3_465 1_545 ?
 O1 Li6 Cl1 103.5(10) 3_455 3_455 ?
 O1 Li6 Cl2 113.3(10) 3_455 3_465 ?
 O1 Li6 Li1 96.3(10) 3_455 2_664 ?
 O1 Li6 Li2 103.6(11) 3_455 1_545 ?
 O1 Li6 Li4 41.8(6) 3_455 1_545 ?
 O3 Li6 Cl1 102.8(10) . 3_455 ?
 O3 Li6 Cl2 112.0(10) . 3_465 ?
 O3 Li6 O1 126.2(14) . 3_455 ?
 O3 Li6 Li1 38.9(7) . 2_664 ?
 O3 Li6 Li2 41.3(6) . 1_545 ?
 O3 Li6 Li4 101.2(10) . 1_545 ?
 Li2 Li6 Li1 65.0(7) 1_545 2_664 ?
 Li2 Li6 Li4 65.4(8) 1_545 1_545 ?
 Li4 Li6 Li1 94.6(8) 1_545 2_664 ?

_shelx_res_file
;
TITL alex_li6sio4cl2_11_twin1_hklf4_a.res in Pna2(1)
    alex_li6sio4cl2_11_twin1_hklf4.res
    created by SHELXL-2018/3 at 16:09:36 on 21-Jun-2020
REM Old TITL alex_li6sio4cl2_11_twin1_hklf4_a.res in Pnma
REM SHELXT solution in Pna2(1): R1 0.147, Rweak 0.002, Alpha 0.030
REM <I/s> 1.177 for 110 systematic absences, Orientation a'=b, b'=a, c'=-c
REM Flack x = 0.182 ( 0.108 ) from 323 Parsons' quotients
REM Formula found by SHELXT: Li O4 Si Cl2
REM BASF -0.1
REM TWIN -1 0 0 0 -1 0 0 0 -1 2
CELL 0.71073 10.5204 6.0756 9.953 90 90 90
ZERR 4 0.0008 0.0004 0.0007 0 0 0
LATT -1
SYMM -X,-Y,0.5+Z
SYMM 0.5+X,0.5-Y,+Z
SYMM 0.5-X,0.5+Y,0.5+Z
SFAC Li O Si Cl
UNIT 24 16 4 8
ISOR 0.005 0.01 Li2 Li1 Li5 Li4 Li3 Li6 O4 O2
ISOR 0.002 3

L.S. 25
PLAN  5
SIZE 0.078 0.086 0.167
TEMP -173.15
CONN 7 $Li
FREE Si1 Li4
FREE Si1 Li6
FREE Li1 Li3
FREE Li2 Li4
FREE Li2 Li5
list 4
fmap 2 53
acta
REM <olex2.extras>
REM <HklSrc "%.\\Alex_Li6SiO4Cl2_11_twin2_hklf4.hkl">
REM </olex2.extras>

WGHT    0.047500    2.984200
FVAR       5.54575
CL1   4    0.833571    0.494820    0.656629    11.00000    0.01033    0.00778 =
         0.01413    0.00039    0.00176   -0.00093
CL2   4    0.667923    0.994096    0.536381    11.00000    0.01097    0.00799 =
         0.01224   -0.00078   -0.00024   -0.00157
SI1   3    0.500888    0.502814    0.399197    11.00000    0.00866    0.00554 =
         0.01061   -0.00007   -0.00074    0.00111
O1    2    0.648544    0.496029    0.342740    11.00000    0.01124    0.01156 =
         0.01343   -0.00019    0.00142   -0.00027
O2    2    0.430506    0.722791    0.338393    11.00000    0.00908    0.00744 =
         0.01182    0.00232    0.00018    0.00376
O3    2    0.425970    0.282598    0.344841    11.00000    0.00739    0.00631 =
         0.01276   -0.00170   -0.00035   -0.00252
O4    2    0.501581    0.505664    0.563642    11.00000    0.00964    0.00839 =
         0.00940   -0.00034    0.00087   -0.00024
LI1   1    0.616155    0.661662    0.664180    11.00000    0.01820    0.01711 =
         0.01817    0.00137   -0.00126   -0.00138
LI2   1    0.501677    1.008895    0.363467    11.00000    0.03670    0.03488 =
         0.03794    0.00028   -0.00206   -0.00038
LI3   1    0.363691    0.602402    0.658163    11.00000    0.02467    0.02714 =
         0.02683   -0.00014    0.00030    0.00123
LI4   1    0.254803    0.754215    0.349454    11.00000    0.01934    0.02024 =
         0.02373    0.00006    0.00113    0.00093
LI5   1    0.476205    0.753729    0.154224    11.00000    0.02778    0.02667 =
         0.02832    0.00038    0.00108    0.00054
LI6   1    0.267055    0.202663    0.418709    11.00000    0.04165    0.04246 =
         0.04483   -0.00177    0.00184    0.00059
HKLF 4


REM  alex_li6sio4cl2_11_twin1_hklf4_a.res in Pna2(1)
REM wR2 = 0.1279, GooF = S = 1.110, Restrained GooF = 1.091 for all data
REM R1 = 0.0530 for 894 Fo > 4sig(Fo) and 0.0750 for all 1232 data
REM 118 parameters refined using 79 restraints

END

WGHT      0.0475      2.9841

REM Highest difference peak  0.640,  deepest hole -0.430,  1-sigma level  0.110
Q1    1   0.5126  0.7616  0.6645  11.00000  0.05    0.64
Q2    1   0.3691  0.6425  0.1442  11.00000  0.05    0.54
Q3    1   0.2642  0.8158  0.4396  11.00000  0.05    0.52
Q4    1   0.4633  1.0125  0.2489  11.00000  0.05    0.50
Q5    1   0.2516  0.2561  0.3317  11.00000  0.05    0.49
;
_shelx_res_checksum                75597
_shelx_hkl_file
;
  -2   5  -2 1591.77 1142.19   0
   0   6  -3-483.901 1515.92   0
  -5   6   1 187.237 1537.52   0
  -3   6  -1-449.021 1503.71   0
  -3   4  -1 2152.01 891.061   0
  -1   7  -2 6733.74 1982.18   0
   4   3  -4 1482.68 754.681   0
  -4   6   0-425.687 1498.54   0
   3   4  -4 63.1465 957.598   0
  -4   5   0 3005.19 1122.01   0
   2   5  -4 148.928 1139.61   0
  -1   6  -2 1071.49 1324.27   0
   3   6  -4 1336.96 1670.03   0
   1   6  -3 1199.81 1260.82   0
   2   7  -3 1475.32 1971.16   0
   0   4  -3 1058.41 903.678   0
   1  -2   3 495.527 727.373   0
   9   3  -4 7620.46 1236.17   0
  -5   0   7 652.788 887.348   0
  -2   7  -1 1149.49 1778.46   0
   5   6  -4-458.810 1800.92   0
   4   5  -4-294.947 1311.81   0
   0   7  -2 395.028 1776.62   0
  -4   7   1 1312.08 1915.17   0
  -1   4  -2 4154.67 871.539   0
   1   4  -3-6.12841 785.416   0
   6   3  -4-48.3654 850.236   0
  10   4  -4 5766.75 1779.72   0
   7  -2   1 490.740 887.229   0
  -5   5   1 1041.41 1163.49   0
   3   7  -3 10885.8 2095.05   0
   5   5  -4 8804.19 1504.84   0
  -6   4   3 3734.57 972.963   0
   8  -2   1 6271.38 1140.04   0
  -5   6   2 1165.68 1512.48   0
   3  -2   2 838.910 635.588   0
   2   3  -3 2374.56 692.977   0
   0   1  -1 181.987 327.181   0
  -1   7  -1 816.393 1916.71   0
   5  -2   1 1711.79 710.269   0
   8   5  -4 1244.20 1703.19   0
  -3   6   0-550.487 1422.44   0
   2   6  -3 9296.93 1604.98   0
   4   7  -3 2116.03 2119.03   0
  -4   6   1 3768.15 1469.35   0
   8   4  -4 10137.2 1439.49   0
   6  -2   1 2947.28 808.609   0
   7   4  -4 1915.60 1117.81   0
  -2   5  -1 86.9918 975.708   0
  -4  -1   7 443.191 1076.90   0
   3   6  -3 1024.12 1459.95   0
  -1   2  -1 2358.23 468.780   0
  -4   7   2 2577.34 1926.47   0
  -2   7   0 6638.87 1708.94   0
  -3   7   1 5165.44 1937.07   0
  -5   4   2 485.746 801.955   0
  -4   5   1-47.8387 1070.56   0
   0   5  -2-317.055 1060.14   0
   2   7  -2 3492.02 1897.46   0
  -3   4   0 1657.62 839.929   0
   1   2  -2-157.244 439.388   0
  -1   6  -1 1899.96 1318.86   0
   6   5  -4 425.269 1412.15   0
   0   7  -1 848.625 1841.17   0
   2   5  -3-414.246 1067.60   0
   3   5  -3 4575.20 1242.49   0
  -5   0   6-39.1749 632.274   0
   9   4  -4 626.735 1455.52   0
  -2  -1   3 1794.23 450.905   0
  -5   6   3 436.605 1555.27   0
   5   6  -3 2113.80 1748.46   0
   3   4  -3 2591.27 950.368   0
  -6   5   4 1123.84 1278.82   0
  -4   3   1 144.131 635.576   0
  -1   7   0 657.944 1769.23   0
   7   6  -3-1003.39 1917.42   0
  -3   6   1 1503.62 1413.11   0
   1   7  -1 777.962 1938.05   0
  -6   6   5 2049.94 1759.65   0
   4   5  -3 3834.17 1230.03   0
   4   7  -2 3119.15 2137.81   0
   5   2  -3 664.897 582.117   0
  -6   3   4 1724.08 682.508   0
   0   6  -1 1419.12 1384.54   0
   4   3  -3 254.327 664.003   0
   3  -2   1 1262.08 593.929   0
  -1   4  -1 763.652 783.472   0
  -2   2   0 2817.65 510.495   0
   1   4  -2 1827.54 876.662   0
  -5   2   3-160.778 399.214   0
  -2   5   0 275.653 927.592   0
  -4   6   2 24666.6 1608.37   0
   2  -1   0 695.674 331.165   0
   6   2  -3 932.623 625.009   0
   9   2  -3-230.625 837.118   0
   2   7  -1-410.934 2006.30   0
  10   3  -3 1370.79 1290.98   0
  -1   6   0 3207.80 1421.84   0
  -5   6   4 398.167 1663.39   0
   8   5  -3 170.681 1700.30   0
   0  -1   1 499.763 368.025   0
   7   2  -3 1249.15 680.728   0
   8   2  -3 76536.0 1244.13   0
   0   5  -1 2804.95 1115.06   0
  -2   7   1 2667.38 1825.10   0
   6   4  -3 3876.85 1132.74   0
   2   5  -2 1180.83 1081.15   0
  -1   7   1 1238.18 1742.07   0
  -2   3   0 41.1748 578.167   0
  -3   2   1 1709.28 459.384   0
   9   3  -3-181.375 1118.28   0
   6   3  -3 883.823 872.706   0
  -2   6   1 19456.8 1539.20   0
   2   4  -2 52980.8 1398.65   0
  -3   7   3 6280.81 2081.94   0
   1   7   0 1409.60 1819.46   0
   7   4  -3 300.814 1208.31   0
  -3   6   2 948.064 1406.28   0
   5   6  -2 1432.59 1645.77   0
   0   2  -1-93.6192 478.661   0
   5   4  -3 1324.69 904.874   0
   4   7  -1 312.834 2108.34   0
   2   3  -2 376.884 649.075   0
   1   6  -1-126.376 1430.52   0
   7  -2   0 556.575 745.269   0
  -1  -2   3 2021.31 669.333   0
   6   6  -2 9147.26 1999.58   0
   9   4  -3 356.876 1491.99   0
   6  -1  -1 38.0527 345.198   0
   8  -1  -1 292.742 462.920   0
   7   6  -2 181.513 1926.55   0
  -5  -1   7 27119.8 1265.22   0
   0   7   1 1698.26 1660.17   0
   4   5  -2 1798.42 1108.86   0
  -5   6   5 1028.20 1613.25   0
  -2   7   2 1476.55 1923.68   0
  -5   5   4 4968.96 1329.59   0
  -6   4   5 1948.71 1044.45   0
   8   3  -3 2041.94 1035.81   0
   5  -2   0 1347.84 613.692   0
   9  -2   0 201.670 1005.73   0
  -6   5   5 1999.89 1384.37   0
  -3  -2   5 3523.26 923.805   0
   3   6  -1 1582.97 1475.85   0
  -2   5   1 666.900 1017.45   0
  -1   7   2 12836.0 1958.61   0
  -6   5   6-223.847 1442.28   0
  -4   5   3 1194.85 1157.24   0
  -6   1   6 601.617 320.032   0
  -2   7   3 796.481 2001.35   0
  -1   6   1 565.987 1308.96   0
   3   2  -2-122.389 473.549   0
   6   5  -2 810.926 1352.74   0
   1   7   1 1088.32 1818.06   0
   4   6  -1 3223.02 1678.34   0
  -3   6   3 528.871 1407.44   0
   8   5  -2 1592.68 1647.79   0
   1   4  -1 754.434 829.880   0
   1   6   0 5477.29 1231.03   0
   4   1  -2 152.078 370.204   0
   0   5   0 603.912 1000.45   0
   4   7   0 490.752 1989.83   0
   9  -1  -1 4347.88 568.015   0
  -6   3   5 562.830 727.235   0
   5  -1  -1 787.857 295.519   0
  -5   0   5 181.867 447.818   0
   4  -2   0 352.218 550.262   0
   5   7   0 3161.74 2237.22   0
  -1   3   0 542.795 581.391   0
  10   4  -2 13219.9 1822.90   0
   5   4  -2 815.027 980.756   0
  -6   0   7 2622.81 810.433   0
   5   6  -1 517.509 1695.40   0
   7   6  -1-697.180 1957.29   0
   4   3  -2 365.117 693.613   0
   3   5  -1 5878.46 1250.05   0
   1   3  -1 1762.97 642.228   0
  -6   2   5 669.898 425.521   0
  -2   7   4 1636.21 1990.47   0
   1  -2   1 3128.28 489.111   0
   9   4  -2 816.672 1382.03   0
   0   7   2 957.171 1824.46   0
   1   2  -1 3048.28 522.414   0
   7   4  -2 161.706 1047.67   0
   2   7   1 2765.96 1759.20   0
   0   6   1 691.395 1361.83   0
  -1   6   2 1138.09 1380.75   0
   3   7   1 8847.95 2060.05   0
  -4   6   4 5157.89 1594.16   0
  -5   4   4 315.681 872.449   0
   2   5  -1 1276.24 1151.48   0
   1   7   2 10614.1 1963.82   0
  -3  -1   3 687.407 389.504   0
   3   6   0 805.679 1465.95   0
   4   5  -1 479.459 1201.00   0
  -3   6   4-8.65791 1531.36   0
  -4   5   4 1277.85 1108.68   0
  10   3  -2 232.049 1274.09   0
  -2   5   2 1561.08 1083.21   0
  -2   6   3 13660.7 1466.14   0
   1   6   1-1072.44 1337.45   0
   4   7   1-385.434 2016.65   0
  -2   3   1 947.683 591.673   0
  -3  -2   4 353.062 708.552   0
  -5  -1   6 72705.2 1265.67   0
   4   6   0 1552.18 1672.44   0
   5   5  -1 928.936 1342.20   0
   3  -2   0 416.062 516.332   0
   6   3  -2-23.4091 813.599   0
  -1  -2   2 525.529 532.204   0
   0   7   3 5688.72 2062.24   0
  -3   4   2 68.6557 772.119   0
   5   2  -2 613.047 532.145   0
   9   5  -1 6902.61 1893.73   0
  10   1  -2 534.226 697.898   0
   3   4  -1 2816.45 907.727   0
   6   5  -1 901.204 1361.55   0
   8   3  -2 666.620 990.180   0
   2   5   0 1360.24 1151.12   0
   2   3  -1 645.418 626.215   0
   7   5  -1 2927.37 1572.85   0
   0   5   1 2591.76 1060.19   0
  -1   7   4 6048.27 2024.41   0
  -4   3   3 229.439 636.227   0
  -1   4   1 148.197 770.501   0
   7   6   0 468.660 2011.75   0
   8   6   0 2404.33 2169.56   0
  -2   1   1 280.955 267.926   0
   9   2  -2-5.37663 872.730   0
  -1   6   3 927.703 1344.92   0
   1   4   0 3606.55 879.721   0
  -2   6   4 3940.12 1622.83   0
   8   5  -1 1692.90 1709.01   0
   0   7   4 1650.90 1988.98   0
   3   6   1 1279.90 1464.47   0
   7   2  -2 519.608 680.259   0
  -6   4   7 2172.27 1212.43   0
   2  -3   1 324.331 800.217   0
   4   7   2 3023.70 2064.26   0
   0  -3   2 81.3011 838.856   0
   1   6   2 776.349 1486.91   0
  -6   3   6 2459.61 825.704   0
  10   4  -1 1367.38 1703.50   0
  -5   2   4 1013.78 447.915   0
   5   4  -1 459.801 1005.54   0
  -2   5   3 90.9446 1025.69   0
  -3   5   4 7692.83 1191.81   0
   0  -2   1-130.971 522.136   0
   6  -3   0 1517.63 968.080   0
  -5   4   5 433.676 980.595   0
   8  -3   0-63.1792 1246.45   0
   4   6   1 4776.89 1726.66   0
   8   1  -2 191.159 538.947   0
  11   4  -1 772.381 1861.56   0
  -6  -1   7 379.535 1007.80   0
  -3   2   2 18.2689 425.000   0
  -4   5   5 662.928 1211.00   0
   1   7   4 4383.86 1985.26   0
   0   6   3 843.766 1417.55   0
   3   7   3 11221.9 2307.10   0
  -3   6   6 1576.16 1764.73   0
   4   5   0 1785.37 1272.61   0
   5   5   0 1957.84 1355.43   0
   2   1  -1-90.7084 325.053   0
  -4   2   3 165118. 1308.19   0
   6   6   1 3403.96 1723.93   0
  -1   3   1 2002.47 610.005   0
  -1   6   4 1142.40 1480.10   0
  11   3  -1 1938.43 1556.54   0
   7   6   1 475.480 1845.76   0
   6   5   0 1781.29 1407.67   0
   6   1  -2 909.568 429.931   0
   0   5   2-240.369 1106.51   0
   8   5   0 639.129 1566.39   0
   7   5   0 1997.71 1598.94   0
   2   7   3 1820.94 2060.95   0
   4   3  -1 338.788 718.598   0
   0   4   1 4838.65 843.945   0
   2   7   4 2375.09 2028.86   0
   9   4  -1 1103.17 1496.06   0
  -5   4   6 1348.77 1088.67   0
   1  -3   1 1211.05 823.257   0
   1   6   3 2437.57 1432.19   0
   5   6   1 935.502 1769.66   0
   6   4  -1 7765.92 1198.67   0
   3   4   0 2978.56 832.578   0
  10   3  -1 728.239 1335.41   0
   2  -2   0 3460.06 556.900   0
  -3   6   7 269.493 1905.95   0
   4  -3   0 169.486 814.024   0
   3   2  -1 1537.54 495.988   0
  -3   5   5 3869.63 1292.56   0
   0   1   0 156.315 294.702   0
  -2   5   4 177.943 1130.78   0
   7  -2  -1 1699.30 619.136   0
  -2   3   2 873.930 604.427   0
  11   4   0-209.577 1724.71   0
   9   3  -1 1750.05 1133.08   0
   1   5   2 89313.5 2006.95   0
   1   4   1 772.019 791.551   0
  -1   6   5 1487.13 1636.69   0
   6   3  -1 1045.08 850.901   0
   2   6   3 13422.0 1514.75   0
   8   3  -1 777.418 994.282   0
   4   5   1 1116.13 1201.52   0
   6   6   2 7014.89 1982.42   0
  11   2  -1 359.982 1206.34   0
   5   6   2 1011.87 1702.22   0
  -4   3   4 913.473 665.349   0
  -6   3   7 599.384 918.772   0
   2   3   0 89.6880 595.660   0
   5  -2  -1 631.199 507.449   0
  -4   5   7 1199.51 1492.84   0
   5   5   1-277.920 1295.74   0
   5   4   0 3109.38 1055.17   0
  -5  -2   5 933.161 880.440   0
  10   4   0 244.082 1686.24   0
   9   5   1 4708.45 1893.35   0
  -3   4   4 1278.31 899.909   0
   9   4   0 941.865 1454.89   0
   0   5   3 3216.89 1112.67   0
   1   6   4 1458.54 1570.87   0
   6   5   1 1579.97 1318.60   0
   2   5   2 1687.24 1073.36   0
   4   2  -1 1012.19 540.843   0
   7   6   2 234.635 2029.28   0
  12   3   0 761.506 1786.22   0
   8   5   1 1083.89 1681.26   0
  -5   4   7-378.024 1146.70   0
  -1   2   1 2267.81 465.065   0
  -2   6   7 1405.33 1802.08   0
   7   5   1 6371.18 1518.73   0
   8   4   0-637.139 1286.51   0
  -1  -2   1 2465.63 554.126   0
  -6  -1   6 1149.33 768.811   0
   1   2   0 2792.06 531.054   0
   0   6   5 1069.29 1628.32   0
   3   6   3 1260.48 1559.96   0
  -1   6   6-179.348 1698.50   0
  -2   5   5 440.982 1066.15   0
   3  -1  -1 154.765 255.959   0
   9  -2  -1 483.766 747.614   0
   2  -3   0 257.335 734.870   0
   2   6   4 7432.59 1707.58   0
   5   6   3 2802.47 1773.21   0
   3   1  -1-64.5959 350.369   0
   7   4   0 1447.69 1175.65   0
   4  -2  -1 1384.92 469.565   0
   6   6   3 2271.83 1903.68   0
   7   6   3 3776.68 1988.38   0
   5   2  -1 739.563 579.113   0
  11   3   0 1432.96 1364.31   0
   9   2  -1 1639.44 910.714   0
  -4  -1   3 12.4070 417.040   0
   1   6   5 2958.30 1583.30   0
  11   4   1 1839.46 1931.37   0
   3   4   1 2124.32 892.016   0
   3   6   4 1244.74 1668.50   0
  11   1  -1 3445.24 921.614   0
   4   5   2 1114.82 1254.10   0
  -1   6   7 588.230 1822.55   0
   0  -1   0-5.60429 326.311   0
  -4   1   3 63.0977 219.964   0
  -5   4   8 3170.79 1380.18   0
  -3   5   7 1724.57 1451.00   0
   8   2  -1 10381.9 870.016   0
   0   5   4-48.7392 1079.74   0
   7   2  -1 827.563 699.034   0
  -1   4   3-111.954 764.798   0
   4   3   0-80.2635 716.609   0
  10   4   1 2355.80 1749.58   0
   1   3   1 1129.47 661.140   0
   2   5   3 529.769 1076.64   0
   6  -3  -1 182.926 851.290   0
  10   3   0 1218.39 1327.76   0
   1  -3   0 965.655 735.609   0
   9   4   1 308.614 1515.27   0
   8   5   2 1481.63 1599.38   0
   1   6   6 782.113 1726.57   0
  -1  -3   1 1786.02 799.149   0
   5   4   1 577.279 964.657   0
  -5   2   5 181.653 505.636   0
  -3  -2   2 261.849 585.626   0
   2   2   0 3162.93 536.969   0
   3  -2  -1 1583.66 468.507   0
  -2   5   6 119.183 1294.04   0
   3   6   5 678.207 1779.47   0
   3   5   3 3519.54 1280.57   0
   6   4   1 6480.78 1202.77   0
   8   3   0 1308.99 1028.80   0
   7   4   1 227.347 1183.62   0
   6   3   0 638.141 862.471   0
  12   3   1 1217.15 1860.41   0
  -5  -2   4 2.29214 776.371   0
   0   4   3-151.158 831.045   0
   4   5   3 769.215 1213.21   0
  10   1  -1 823.331 778.813   0
  -3   2   3 1871.93 492.145   0
   5   6   5 1084.52 2029.47   0
   1   6   7-129.771 1939.19   0
   9   5   3 5976.27 2072.20   0
   0   2   1-197.994 504.312   0
  -2   5   7 814.859 1406.10   0
   2   3   1 635.522 685.099   0
   6   6   5 1498.27 2257.95   0
  11   2   0 717.266 1226.27   0
   5   5   3 113228. 2505.97   0
  -3   4   6-77.3329 1009.37   0
   8   5   3 253.135 1762.87   0
   2   5   4 461.716 1162.82   0
   3   6   6 808.253 1821.68   0
   0   3   2 501.158 597.325   0
   3   4   2-533.258 973.622   0
   4  -3  -1 705.546 753.815   0
   3   2   0 1461.79 534.524   0
  -4   4   8 1715.90 1193.01   0
   1   4   3 359.188 887.358   0
  -6  -2   5 504.816 963.465   0
  -6   2   7 231.081 677.242   0
  -2   5   8 811.847 1619.66   0
  -2  -1   1 27.2331 359.117   0
   6   5   3 3066.36 1549.78   0
   5   1  -1 921.133 416.486   0
   9   4   2 1917.69 1549.60   0
  -6  -1   5 620.094 609.500   0
  10   4   2 13037.6 1942.59   0
  10   2   0 3058.80 1112.24   0
   3   6   7 884.670 2150.74   0
  10   3   1 1362.09 1385.91   0
  -2  -3   1 1061.79 868.770   0
   0   5   6 1448.80 1400.76   0
   8   1  -1 540.212 598.766   0
   5   4   2-430.692 1057.00   0
   0  -3   0-97.8441 782.228   0
   8   4   2 35115.8 1742.49   0
  -5   0   4 146.466 245.786   0
   7   4   2 595.778 1229.11   0
   2   6   7 1735.23 1777.97   0
   8   5   4 1279.10 2067.88   0
   5   5   4 6904.35 1517.93   0
   2   5   5-250.612 1303.87   0
  -4   3   6 525.329 829.046   0
   7   5   4 2452.94 1753.21   0
   9   3   1 344.488 1210.94   0
   6   5   4 494.028 1499.67   0
   4   3   1 639.047 692.700   0
   2  -1  -1-36.6134 270.900   0
   4   2   0 846.261 567.588   0
   9   2   0 653.475 956.276   0
   6   1  -1 2632.18 472.508   0
  -1   5   8 8536.89 1769.23   0
  -1   4   5 1930.61 999.478   0
  12   2   1 4831.85 1468.16   0
   8   3   1 609.146 1092.15   0
  -2   3   4 1345.06 696.017   0
  -1  -2   0 2646.98 597.122   0
   6   4   2 55779.2 1749.32   0
   6   3   1 233.339 909.834   0
   3   5   5 4976.59 1499.08   0
  -4   4   9 1598.20 1590.62   0
   4   5   5 299.613 1512.81   0
  11   3   2 11889.1 1709.40   0
  -1  -3   0 714.898 845.240   0
  -1   5   9 4658.56 1951.86   0
   8   5   5-873.718 2190.95   0
   9   4   3 730.279 1708.40   0
   1   4   4 1657.88 965.803   0
  -3   4   8 1032.07 1342.74   0
  10   0  -1 513.706 610.972   0
   2   5   6 1249.26 1400.36   0
   6   5   5 1832.43 1700.47   0
  -5  -2   3 376.868 711.144   0
  11   1   0 1411.29 1045.47   0
   1   5   7 8400.44 1694.10   0
  -5   2   6 1033.22 627.272   0
   0   5   7 1145.44 1484.94   0
   5   4   3 149.698 1056.76   0
  11   2   1 753.314 1350.79   0
   1  -3  -1 600.623 683.875   0
   7   4   3 700.409 1247.43   0
   0   5   8-1957.12 1548.65   0
   6   4   3 4244.09 1299.39   0
   0   4   5 2820.97 967.337   0
  10   3   2 548.741 1447.63   0
  -5   3   8 981.440 1068.86   0
  -3   4   7 1217.50 1180.97   0
   5   5   5 14635.6 1658.55   0
  -4   3   7 271.537 902.487   0
  -3   4   9 587.939 1535.55   0
  10   4   4 9789.99 2114.92   0
   0   5   9 519.129 1836.26   0
  -3  -2   1 1629.56 613.929   0
   2   5   7 1020.29 1443.11   0
  -6   1   6 662.659 279.212   0
   1   5   8 7144.90 1911.60   0
   6   5   6 2242.29 1945.57   0
   9   4   4-341.412 1814.34   0
  -3   4  10 5.70653 1770.73   0
   3   4   4 713.681 1091.32   0
  -5   3   9 2869.24 1317.66   0
   1   5   9 3588.28 1967.81   0
  -2   4   8 1146.29 1350.32   0
  10   1   0 120.605 898.471   0
   8   3   2 695.231 1158.69   0
  -3   2   4 956.871 493.869   0
  -2   3   5 24.8258 747.446   0
   8   4   4 6633.24 1601.07   0
   6   5   7 3905.70 2121.74   0
  -4  -1   2 503.892 415.515   0
   7   4   4 637.451 1373.78   0
   4   5   7 187.887 1813.89   0
   5   4   4 86.2925 1200.02   0
   6  -3  -2 649.594 797.258   0
   6   3   2 662.032 932.875   0
  -4   3   8 408.005 1077.05   0
   1  -2  -1 1933.54 503.726   0
  -1   4   7 725.145 1194.08   0
   9   2   1 465.467 1019.42   0
  -2   4   9 3114.66 1577.24   0
   4   5   8 1370.25 1854.33   0
  12   1   1 23.7216 1352.89   0
   2   5   9 1003.73 1939.33   0
  10   3   3 2343.23 1589.59   0
  -3   3   6 37170.9 1174.08   0
   2   5   8 2166.01 1782.54   0
   5   5   8 6564.30 2234.89   0
  -2  -2   0 4372.71 636.811   0
   9   4   5 6570.78 2091.42   0
  -7  -2   5 274.972 1049.86   0
   0  -2  -1 436.912 511.382   0
   1   4   6 2443.79 1144.96   0
   2   3   3 1772.11 767.260   0
  11   2   2-624.655 1461.08   0
  -2   1   2 448.152 303.761   0
  -5   2   7 466.373 746.764   0
   0   4   7 1869.08 1275.08   0
   0   3   4-186.565 743.178   0
  -4   3   9 728.816 1284.38   0
   9   3   3 174.562 1429.52   0
   9   0  -1 5652.32 647.534   0
  11   3   4 6784.43 1834.00   0
   4   2   1 2526.82 619.239   0
   7   4   5 2306.67 1614.40   0
  -3   3   7 2645.85 905.887   0
   5  -2  -2 1038.78 455.788   0
  -3  -1   1 344.605 375.450   0
   5   4   5 1448.47 1372.12   0
   3   2   1 1743.48 564.163   0
   7   2   1 754.474 791.591   0
   9   4   6 1396.01 2091.60   0
  -1   4   9 1089.52 1601.14   0
  -6  -1   4 667.174 534.995   0
   5   2   1 971.006 649.410   0
   6   2   1 4741.50 770.526   0
  -2   3   6 455.473 834.897   0
   6   4   5 3414.33 1611.07   0
  -4   3  10 2319.31 1538.71   0
   8  -3  -2 723.943 894.601   0
  12   2   3 6154.85 1948.26   0
   0   1   1 95.6794 350.430   0
  -1  -3  -1 400.280 793.649   0
  -1   4  10 2339.23 1886.73   0
   2  -3  -2 430.108 751.791   0
  -1   2   3 1239.40 510.345   0
  -5  -2   2 755.874 719.260   0
   3   4   6 755.069 1171.82   0
   4   3   3 593.044 867.257   0
  -6  -2   3 503.948 831.615   0
   0   4   9 1115.43 1605.82   0
   3  -2  -2 11.1375 457.994   0
   9   3   4 7357.47 1644.53   0
   4   1   0 568.506 436.875   0
   1   4   7 389.380 1194.68   0
   8   4   7 1391.24 2119.01   0
   1   4   8 1256.70 1486.66   0
   0   4  10 34636.2 2269.51   0
   6  -2  -2 21805.4 589.554   0
   9   2   2-217.104 1113.27   0
   0   3   5 1943.95 856.871   0
   3   4   7 569.353 1457.29   0
   6   1   0 612.152 521.194   0
  -2   3   7 735.188 977.808   0
   7  -2  -2 537.069 450.157   0
   5   1   0 417.382 461.065   0
  -3   2   5 3600.48 665.322   0
  11   2   3 156.156 1573.81   0
   4   4   7 2066.39 1509.37   0
   8   3   4 1755.73 1274.84   0
   6   4   7 2577.17 1813.72   0
  -1  -2  -1 2771.39 619.062   0
   5   4   7 732.925 1651.84   0
   5   4   6-1126.29 1591.60   0
   1   2   2-80.3133 551.864   0
   7   0  -1-53.2004 391.749   0
  12   1   2-386.332 1528.64   0
   1   4  10 2180.49 1930.50   0
  -3   3  10 5795.34 1597.21   0
   7   4   8 1545.51 2159.25   0
  -3   1   3 236.030 287.376   0
  -3  -2   0 903.769 649.857   0
   2   4   9 4132.90 1900.66   0
  -3   3  11 2467.62 1851.19   0
  -7  -2   4 547.102 943.199   0
  -4  -2   1 1705.05 659.001   0
   4   4   8 2383.39 1745.77   0
   7   4   7 5202.45 2017.05   0
   9   3   5 1397.61 1671.14   0
   5   4   8 3594.10 1672.82   0
   6   3   4 2455.89 975.312   0
  -2   3   8 1091.63 1138.98   0
   3   4   9 2627.28 1882.89   0
   0   2   3 1051.85 587.758   0
  10   1   1 260.073 994.571   0
  10   3   6 849.714 2184.31   0
  -3   3   9 1681.01 1331.20   0
   3   2   2 310.085 635.571   0
   3   4   8 2581.68 1441.65   0
  -4   1   4 156.638 323.565   0
  10   3   5 1932.72 1817.54   0
   4   4   9 3019.35 1988.18   0
   3   4  10 1060.08 2001.41   0
  -6   1   7 1104.39 588.665   0
   0  -3  -2 377.419 811.687   0
   5   0  -1 141.449 267.495   0
   0   3   6-116.870 871.396   0
   8   3   5 1874.99 1468.09   0
  10   0   0 1835.08 831.133   0
  11   2   4 561.042 1690.90   0
  -2   3   9 1005.04 1332.61   0
   2   3   5 237.094 855.675   0
  -5   2   9 142.487 1107.37   0
   5   4   9-447.292 2023.83   0
  -2   3  10 906.974 1589.32   0
  -2   3  11 1369.12 1871.35   0
   3   3   5 5496.16 980.987   0
   0  -1  -1-67.7253 334.374   0
  10  -1  -1 924.932 535.380   0
  -1   3   8-735.823 1187.28   0
  12   1   3 1213.63 1459.48   0
  -1   2   4 35.9865 570.030   0
   8   3   6 204.109 1643.53   0
  -3   2   6 418.375 681.499   0
   0   3   7 4701.27 1082.82   0
   9   3   7 588.452 1936.38   0
  -4   2   8 1401.40 898.098   0
   8   1   1 228.261 739.627   0
   4   3   5 1670.39 1099.69   0
  -5  -2   1 1037.73 718.637   0
  10   1   2 420.220 1055.26   0
  11   2   5 601.348 1836.94   0
   0   3   8 491.508 1191.90   0
   4  -3  -3 493.022 790.156   0
   4   3   6 307.901 1117.00   0
  11   0   1 250.635 1083.63   0
  -6   1   8 453.517 805.362   0
   9   0   0-17.8577 623.517   0
   7   3   7 10649.4 1868.77   0
   8   3   7 3095.34 1889.21   0
   0   3   9 284.502 1392.84   0
  -4   2  11 11907.4 1812.34   0
  -4  -2   0 707.307 649.750   0
   6   2   3 514.812 796.842   0
   0   3  11 1632.28 1810.14   0
   9   2   4-273.726 1142.45   0
   0   3  10 69.4406 1525.52   0
   7   2   3 504.289 936.975   0
   6   3   7-250.983 1551.70   0
  -7  -2   3 1155.76 912.176   0
  -3   2   7-246.912 774.627   0
   2   1   1 55.6430 414.282   0
   7   3   8 8793.69 2016.39   0
   3   3   7 4784.54 1229.25   0
   5   2   3 1311.97 755.277   0
   2   3   7 829.822 1056.20   0
  12   0   2 5190.43 1495.81   0
   6  -3  -3 244.610 776.031   0
   7   3   9 3316.51 2241.96   0
   2   3   8 1179.30 1300.80   0
  -6  -1   3 1998.03 510.837   0
   1   3   8 205.524 1199.82   0
  12   1   4 1560.66 1637.15   0
   9   2   5 866.468 1308.98   0
   2   3   9 613.309 1449.31   0
   2   3  11 1024.77 2018.52   0
   2   3  10 757.599 1779.79   0
   5   3   9 4150.50 1819.49   0
  -3   2   8 37.1249 935.820   0
   3   3  11 1696.95 1931.64   0
   3   1   1 169.420 437.573   0
   4   3   9 1057.35 1546.84   0
   1   2   4 635.399 580.329   0
   5   1   1 701.277 514.103   0
   4   3  10 2573.84 1887.18   0
   4   3   8 94.0046 1424.44   0
  10   2   7 7.44052 2019.30   0
   6   3   8-1156.62 1609.17   0
  11   1   4 4518.40 1584.41   0
  -3   2   9 979.198 1015.46   0
  -3   2  11 2217.01 1551.83   0
  10   0   1 486.134 921.180   0
   3   3   9 4122.46 1638.88   0
  -2   2   7 1858.14 846.817   0
  -2   1   3 1193.14 346.792   0
  10   1   3 330.654 1200.76   0
   9   2   7 391.393 1838.87   0
  -1   2   6 457.822 749.400   0
  -1  -2  -2 35.7345 606.980   0
  -3  -2  -1 2572.29 618.378   0
  12   0   3 677.262 1578.35   0
   9   2   6 970.001 1354.38   0
  -3   2  10 2242.10 1231.15   0
   9   2   8 712.176 2011.38   0
   9   1   3 1476.80 1025.66   0
   0   1   2 343.622 418.130   0
  -2   2   8-110.355 975.443   0
  -6  -2   1 3454.08 827.712   0
   6   2   5 464.325 965.028   0
   1   2   5 1867.93 703.662   0
  -2   2   9 1081.76 1124.85   0
   8   2   7 10999.1 1755.80   0
  -5  -2   0 1011.17 732.776   0
   7   2   5 501.325 1168.86   0
   5   2   5 935.524 892.268   0
  -7   0   7-35.9428 311.501   0
  -7  -2   2 368.358 882.010   0
   8   2   9 2847.68 2183.60   0
   7   0   0 684.744 516.840   0
   3   2   5 2858.55 813.278   0
  -5   1   8 1.21781 843.650   0
  -1   2  11 309.146 1631.08   0
  11   0   2-218.889 1200.34   0
   7   2   7 50.5787 1342.92   0
  -1   2   8 251.011 956.819   0
   6   1   2 723.525 624.181   0
   8   2   8 7251.98 1858.03   0
   8   1   3 448.408 870.853   0
  -1   2  10 504.319 1372.99   0
   3  -2  -3 1454.69 514.763   0
   7   2  10-232.457 2270.60   0
  -4  -2  -1 464.990 738.093   0
   1   2   6 475.785 807.189   0
   7   2   9-675.985 1878.87   0
   5   2   6 1359.20 982.898   0
   0   2  11 2027.95 1624.60   0
  11   0   3 902.011 1325.16   0
   4  -2  -3 173620. 1335.90   0
  10   1   6 3029.58 1751.07   0
   3   2   6-511.332 854.195   0
   0   2  10 4249.01 1490.92   0
   6   2   9 311.636 1693.53   0
   5   2  11 1190.17 1938.25   0
   7   2   8 570.371 1718.99   0
   1   2  11 890.091 1491.57   0
   5   2   7 988.850 1258.01   0
  10  -1   0 713.112 780.975   0
   1   2   7-89.5355 939.725   0
  10   1   5 787.007 1412.97   0
   1  -2  -3 1884.43 586.867   0
   0   2   7-454.655 767.354   0
  12   0   5-281.161 2016.51   0
   5   2  10 1090.14 1842.85   0
   3   2  11 766.342 1834.35   0
  -8  -2   3 50047.3 1347.51   0
  10   1   7-759.634 1937.16   0
   4   2   7 34240.1 1476.16   0
   1   2  10 1289.38 1452.50   0
   5   2   9 45.7357 1435.19   0
   2   2   7 2743.58 942.820   0
   9   1   5 2157.44 1319.81   0
   1   2   8 2307.20 1074.73   0
  12  -1   2 699.101 1457.24   0
   4   1   2-123.552 491.213   0
   3   2   7 1874.04 1055.47   0
   2   1   2-366.930 469.513   0
   1   2   9 1334.66 1191.03   0
  -2  -1  -1 528.687 445.542   0
   6   2   7 1326.29 1344.62   0
   4   2   8 4648.70 1393.41   0
   3   2  10-746.585 1668.93   0
  11  -1   1 5157.60 1160.39   0
  -4   1  11 1798.89 1482.81   0
   4   2   9 11032.6 1685.56   0
   2   2   9 3445.38 1380.27   0
   3   2   8 718.452 1216.81   0
   4  -3  -4 408.744 841.602   0
   3   2   9 261.083 1319.25   0
  -5  -1   1 1171.22 455.369   0
  11   0   4 415.665 1558.74   0
   0  -2  -3 135.118 641.768   0
  -3  -2  -2 161.274 702.394   0
   2  -1  -2 356.768 299.321   0
   2  -3  -4 875.264 902.074   0
  -4   1   7 1242.05 706.446   0
   0   2   9 158.678 1125.96   0
   5  -2  -3 375.042 437.041   0
  -3   1   5-103.156 496.419   0
   2   2   8 631.110 1123.91   0
   8  -1  -1 292.742 462.920   0
  -4   1   8 768.183 860.018   0
  -2   1   4 348.914 428.879   0
   8   1   5 652.030 1155.88   0
   9   0   2 638.919 932.146   0
  -4  -1   0 377.159 436.453   0
  -4   1  10 1335.12 1248.37   0
  -7  -2   1 1370.67 902.691   0
  11   0   5-720.537 1712.57   0
  -5  -2  -1 1222.34 818.191   0
  -3   1  11-191.238 1487.37   0
   8   1   6 251.703 1261.34   0
  12  -1   3 282.108 1657.33   0
   8   1   4-492.944 1004.06   0
  -2   1  12-121.895 1777.28   0
   0   1   3 2298.96 473.446   0
  11   0   6-769.629 1867.41   0
   8   1   9 3465.58 1988.42   0
   8   1   7 2852.36 1560.99   0
   8   1   8 263.564 1626.24   0
   5   0   0 179.450 366.584   0
   6   1   4 615.119 733.926   0
  -3   1  10 5703.43 1254.22   0
   7   1  10 14540.8 2150.96   0
  -1   1  12 8229.70 1866.59   0
   9   1   7 1979.70 1723.38   0
  -4   1   9 884.596 1055.42   0
   7   0   1 483.474 572.857   0
  -6  -1   2 1122.71 477.485   0
  -2   1  11 266.981 1392.73   0
   0  -1  -2-160.477 404.952   0
  -3   1   9 78.2467 960.237   0
  12  -1   4 1367.79 1841.53   0
   9   0   3 667.013 1034.44   0
   0   1  12-136.672 1807.94   0
   7   1   8-787.123 1445.31   0
   2   1   3 1804.32 530.655   0
   4   1   3 319.697 594.129   0
   7   1   9 4474.34 1793.57   0
   6   1   5 338.819 841.584   0
  -3  -1  -1-9.87073 445.330   0
   6  -3  -4 919.886 797.328   0
  10  -1   1 394.362 929.376   0
   1   1  12 11334.3 1962.74   0
  -2   1   5 363.076 478.569   0
  10   0   5 16292.4 1530.66   0
   2   1  12-1094.37 2001.89   0
  10   0   6 42077.9 2026.68   0
   6   1   9-315.346 1453.52   0
  10   0   8 856.789 1984.27   0
   6   1   6 292.532 1008.20   0
   4   1  11 3297.88 1607.61   0
   6   1   8 675.902 1356.28   0
   6   1   7 405.000 1166.42   0
   4   1   4 1095.13 672.250   0
   3   1  11-854.584 1663.49   0
  10   0   7 25464.6 1983.42   0
   9   0   4 35.8791 1110.09   0
   2   1  11 432.005 1502.85   0
   4   0   0 2489.10 337.790   0
  10   0   4 4622.50 1394.22   0
  11  -1   3 27982.4 1535.59   0
  -2   1   6 654.317 587.451   0
   0   1   4 338.826 531.953   0
  -2   1   8-659.788 873.919   0
   0   1  11 502.890 1359.68   0
   5   1   9 5345.60 1512.29   0
   3   1   4 4489.25 649.137   0
   3   1  10 5501.74 1470.57   0
   9   0   9 628.593 2068.31   0
   9   0   5-1308.43 1227.33   0
   2   1   4 1033.87 618.007   0
  -1   1   9 5413.84 1078.98   0
   4   1   9 851.812 1275.40   0
   2   1  10 453.434 1338.27   0
   9   0   8 1094.02 1747.64   0
  -2   1   7 2210.30 679.435   0
   9   0   6 1414.50 1342.08   0
   3  -3  -5 5208.58 1044.39   0
   4   1   8 264.710 1092.47   0
   9   0   7-559.804 1556.30   0
   4   1   6-202.909 911.752   0
   7   0   2 296.925 655.180   0
  -1   1   8 2244.77 854.192   0
  -5  -1   0 152.715 486.988   0
  -2   1   9 532.950 960.279   0
   4   1   7 870.753 990.191   0
   1  -2  -4 210.123 650.033   0
   1   1   9 6792.07 1187.41   0
  10  -1   2 77.5986 1004.38   0
  11  -1   4 3130.51 1566.30   0
  -6  -1   1 1662.35 525.834   0
   6  -2  -3 597.515 365.687   0
  -8  -2   1 7838.35 1019.65   0
   2   1   5 196.169 631.671   0
   2   1   8 144.548 991.366   0
   1   1   8 2443.99 946.312   0
   0   1   6-1.43700 618.996   0
  -5   0  10 1068.79 1192.78   0
  -3   0  12 51.4238 1629.30   0
   4  -3  -5 1158.69 940.029   0
   3   0   0 6.42420 255.875   0
   2   1   6 264.152 710.074   0
  -6   0   7 2622.81 810.433   0
   0   1  10 73.1439 1102.35   0
  -2  -1  -2 185.900 494.606   0
   8   0   9 936.838 1847.68   0
   3  -2  -4 519.698 546.100   0
  -1  -2  -4 345.620 763.178   0
  -4   0  11 50425.6 1787.92   0
   6   0  11 2319.72 1829.47   0
   3   1   9 1547.82 1215.58   0
   8   0   7 3369.01 1359.71   0
   9  -1   1 4604.73 859.536   0
  10  -1   3-95.5950 1154.72   0
   0   1   8 312.920 907.187   0
  -2   0  12 10473.5 1627.41   0
   3   1   7 1410.07 901.946   0
   5   0   1-257.857 433.930   0
   7   0   9 44.4630 1501.81   0
  11  -2   1 40.2398 1149.65   0
  -3  -2  -3 2334.06 836.881   0
   5   0  11 641.113 1867.15   0
   6   0  10 4108.60 1846.77   0
   3   0  12-708.309 1958.17   0
  -1   0  12 733.904 1662.81   0
  -5   0   9 138.292 951.253   0
   7   0  10 2641.41 1818.88   0
  -3   0  11 378.766 1329.35   0
  10  -1   4 866.689 1246.16   0
   7   0   4 164.624 819.142   0
   1   0  12-257.706 1700.40   0
  12  -2   3 9148.70 1624.68   0
  -8  -1   5 44.4342 371.650   0
   8   0   8 1867.53 1692.64   0
  10  -1   5 649.357 1448.81   0
   7   0   7 233.503 1314.92   0
  10  -1   6 2047.26 1689.42   0
  10  -1   7-509.984 1877.22   0
   6   0   9 3434.80 1418.95   0
   7   0   5-324.278 951.850   0
   7   0   6-288.012 1022.35   0
   5   0  10 954.706 1519.27   0
  -2   0  11 17916.6 1686.28   0
  11  -2   2 721.858 1279.01   0
   1   0  11-71.5999 1560.77   0
  -3   0  10-158.943 1188.52   0
   0   0  11-628.446 1479.68   0
  -4   0   9 2686.36 1007.09   0
  -6  -1   0 955.010 586.814   0
  -5  -1  -1 1546.64 602.571   0
   3   0  11 1781.37 1660.43   0
   5   0   2-184.278 518.977   0
   3   0  10-246.533 1386.90   0
   9  -1   7 1393.69 1665.31   0
  11  -2   3 483.159 1503.13   0
   0  -1  -3 2589.32 506.379   0
   4   0   9 1446.13 1345.60   0
   8  -1   9-1319.58 1882.72   0
  -5   0   7 652.788 887.348   0
   9  -1   4 6709.29 1273.87   0
   8  -1   1-25.6268 666.454   0
  10  -2   0 5152.29 792.885   0
  11  -2   4 1228.89 1639.43   0
   6   0   7 3262.97 1175.71   0
  -4  -1  -2 76.0139 597.356   0
   1  -2  -5 1803.90 823.333   0
  -3   0   9-447.752 976.544   0
   9  -1   3 1105.11 991.094   0
   1   0  10-812.540 1218.25   0
   6   0   5 5823.85 876.473   0
   8  -1   8 981.848 1557.84   0
   5   0   3 217.059 652.007   0
   4   0   8 589.683 974.543   0
   5   0   6 145.563 956.397   0
   9  -2  -1 483.766 747.614   0
  -5   0   6-39.1749 632.274   0
   5   0   4-188.651 700.901   0
  -2  -1  -3 2659.36 600.960   0
   5   0   5-150.212 804.605   0
  -1   0  10 511.685 1181.83   0
   3   0   9 563.773 1206.13   0
   9  -1   5 2745.91 1341.04   0
  -1   0  11-178.707 1423.89   0
   7  -1   9 1949.89 1711.84   0
   6  -3  -5 1882.98 907.323   0
   6  -1  10-1321.61 1892.65   0
   8  -1   2 21.4095 763.122   0
   1   0   9 1933.59 1071.59   0
   2  -1  -3 1950.48 389.863   0
  -5  -1  11 9582.49 1671.06   0
   5  -1  11 13303.1 2094.17   0
   4   0   2 82363.9 1172.04   0
   4  -3  -6 1427.42 1174.23   0
   0   0   9 419.417 1049.81   0
  11  -2   5 1952.28 1853.93   0
   2  -1  12-726.954 1919.21   0
  10  -2   7 2064.07 2016.32   0
   3   0   1 7.29244 362.650   0
   8  -1   6 1109.29 1196.20   0
  -2  -1  12-349.764 1760.18   0
   4  -1  11 322.633 1853.58   0
   8  -1   3 344.834 930.027   0
   7  -1   8 1121.80 1545.38   0
  -4   0   7 1366.00 667.915   0
   2   0   8 3999.50 998.323   0
   8  -1   5-150.416 1137.71   0
   5  -2  -4 441.793 487.096   0
   0  -1  12 454.387 1874.13   0
   1  -1  12 13296.1 1902.82   0
  -8  -1   4 1007.86 451.762   0
   8  -1   4 1108.23 1018.17   0
  -3  -1  -3 179.378 620.112   0
   3  -2  -5 3987.51 743.466   0
  -2   0   8 4651.18 880.152   0
   1   0   8-910.206 927.369   0
  -4  -1  11 980.701 1555.20   0
   6  -1  -1 38.0527 345.198   0
   9  -2   8 750.683 1851.52   0
  -1   0   8 508.131 813.472   0
  -8  -1   3 547.518 535.723   0
  -5   0   4 146.466 245.786   0
   2  -1  11-20.3535 1593.85   0
  10  -2   4 5986.82 1439.23   0
   3   0   8-79.5304 1021.82   0
   6  -1   9 198.088 1616.84   0
   6  -1   8 747.179 1403.39   0
   8  -2   9 1633.58 2055.42   0
  -3   0   8-614.613 794.272   0
  -3  -1  11 1428.60 1445.62   0
  -1   0   9 319.097 983.796   0
   3   0   2 204.086 473.062   0
   9  -2   7 1195.93 1747.50   0
   7  -2  10 437.658 2046.87   0
  -2  -1  11 1356.33 1483.74   0
   0  -1  11 1654.56 1423.96   0
   9  -2   0 201.670 1005.73   0
   3  -1  10 4187.45 1520.16   0
   0   0   7-48.0509 739.144   0
  -8  -1   2-172.032 610.521   0
   3   0   4 96.7669 575.359   0
   3   0   3 306.390 518.058   0
   9  -2   6 1469.36 1514.84   0
  11  -3   2 7946.35 1564.31   0
  11  -3   4 5882.97 1839.05   0
  -6  -1   9 1103.57 1091.78   0
   8  -2   8 5131.78 1864.23   0
   1  -1  11 22168.4 1907.02   0
   4  -1   9 1331.85 1363.10   0
   5  -2  11-305.469 2067.80   0
   0  -1  -4 580.910 573.906   0
   5  -1   8 843.632 1161.39   0
   2  -1  10 99.7404 1353.57   0
  -4  -1  10 1189.42 1268.53   0
  -6  -1  -2 1306.17 823.021   0
  -7  -1   8 477.074 908.948   0
   1   0   6 10136.2 761.516   0
  -2  -1  -4 16.6687 634.488   0
   3   0   6 422.752 729.002   0
   1   0   7 53.4695 737.738   0
   7  -1   2 46799.4 1119.56   0
   7  -2   9 586.610 1805.92   0
   9  -2   5 637.502 1315.37   0
   3  -1  -3 147.518 291.825   0
  -4  -1  -3-477.043 714.420   0
   9  -2   1 241.763 873.084   0
  -8  -1   1 575.071 723.295   0
   8  -2   7 3360.08 1596.31   0
  -3   0   6 12.3172 484.637   0
   0  -1  10-515.481 1304.22   0
   9  -2   2-137.799 937.296   0
   9  -2   3 1012.92 1096.79   0
  -2  -1  10-174.508 1181.65   0
  -1   0   7-50.6775 686.529   0
   4  -1   8 1582.29 1129.22   0
  -5  -1   9 9120.21 1067.32   0
   6  -1   5 1284.45 915.699   0
   6  -1   0 436.158 421.346   0
   6  -2   9 210.780 1566.21   0
  10  -3   6-40.1816 1723.48   0
   3  -2  11 1232.47 1682.94   0
   0   0   5-2.19791 520.290   0
  -3   0   5 958.689 480.531   0
   4  -2  11 18587.4 2088.87   0
  10  -3   5 875.174 1717.03   0
   1   0   4-86.0306 481.354   0
  -1   0   5-104.104 479.297   0
  -4  -1   9 1171.33 998.882   0
   4  -1   7 634.184 986.781   0
   3  -2  -6 19.7297 859.634   0
   1   0   1 64.1063 208.957   0
   7  -2   7 1899.89 1348.05   0
  -5  -2  11 255.504 1699.24   0
   6  -1   3 1118.55 656.861   0
   6  -1   1 229.327 508.951   0
   0  -1   9 1341.88 980.056   0
   1   0   3-65.3042 397.214   0
   2  -1  -4 151.589 437.196   0
  10  -3   0 1070.02 1022.67   0
   6  -1   2 953.384 563.666   0
   6  -1   6 843.057 1009.21   0
   5  -2   9 195.009 1483.69   0
  -8  -1  -1 457.571 943.011   0
  -3  -1  -4 4450.29 875.344   0
  -1  -1   9 4599.88 972.074   0
  -8  -1   6 262.879 423.684   0
  -2  -1   9 521.064 962.209   0
   8  -3   8 219.813 1869.12   0
   1   0   2-53.9178 304.283   0
   2  -1   8-57.7856 875.217   0
  10  -3   1 546.337 1102.38   0
   2   2  -3 16521.2 762.414   0
   1  -1   1 9418.78 475.976   0
  -4   4   0 7928.78 1002.78   0
   0   2  -2 236960. 2089.92   0
   1   3  -3 153234. 2119.21   0
   3   5  -4 9336.37 1318.91   0
   1   7  -3 53793.2 2745.63   0
   5   3  -4 17039.4 1040.97   0
   0  -2   4 5949.84 833.448   0
  -3   7   0 93584.1 3038.71   0
   4   4  -4 26269.0 1331.78   0
  -1   5  -2 76840.2 2072.14   0
   1   5  -3 66414.8 1969.98   0
   6   6  -4 20193.5 2119.71   0
   8   3  -4 826.788 1068.83   0
   4   6  -4 5442.18 1835.32   0
   7   3  -4 24670.1 1209.08   0
   3   2  -3 1296.11 527.798   0
  -3  -1   5-204.629 665.108   0
  -2   6  -1 18516.6 1772.43   0
   2   1  -2 52.8577 363.996   0
  -6   6   3 1153.11 1694.90   0
   6   4  -4 11179.5 1227.84   0
  -1   3  -2 53205.6 1348.46   0
   2  -2   2 86793.2 1389.47   0
   0   6  -2 27862.7 1766.83   0
  -5   3   2 46836.4 1145.68   0
  -6   5   3 4037.71 1330.05   0
   3  -1   0 556669. 2136.72   0
  -3   3   0 324654. 2681.56   0
  -2   4  -1 11448.6 1048.37   0
   2   4  -3 63342.7 1648.19   0
  -3   5   0 201220. 2956.22   0
   7   5  -4 4452.62 1616.72   0
   4  -2   1 1219.03 632.644   0
   5   4  -4 291.069 1070.38   0
   4   2  -3 156143. 1686.23   0
   4   6  -3 41230.3 2162.12   0
  -4   4   1 53994.7 1482.73   0
   0  -2   3 646.396 619.916   0
  -1  -1   2 144215. 1240.85   0
  -4   0   4 11274.8 467.160   0
   3   7  -2 31046.2 2505.91   0
  -6   6   4 15227.8 1931.63   0
  -2   6   0 982.013 1398.52   0
   6   6  -3-62.9942 1803.33   0
  -4  -1   6 440.161 831.907   0
   0   4  -2 21695.5 1082.30   0
  -2  -2   5 270560. 2673.18   0
   1   5  -2 80221.7 2075.42   0
  10   2  -3 14615.6 1070.94   0
   2   6  -2 28392.7 1916.43   0
  -6   4   4 10658.7 1066.88   0
  -3   7   2 35725.7 2337.58   0
   1   3  -2 51282.3 1237.50   0
  -1   5  -1 7177.91 1136.02   0
   4   4  -3 21136.4 1245.89   0
   5   5  -3 119007. 2605.29   0
  -3  -1   4 5232.81 566.716   0
  -5   5   2 14317.8 1354.00   0
  -5   5   3 101831. 2219.06   0
   9   5  -3 8434.44 1929.93   0
   3   3  -3 8866.48 786.731   0
   3   6  -2-19.9477 1580.76   0
  -1  -2   4-100.307 737.759   0
   0   7   0 2539.74 1938.92   0
   7   5  -3 43894.1 2082.43   0
   1  -2   2 179.275 590.551   0
  10   4  -3 61805.6 2253.08   0
   3   1  -2 239385. 1510.65   0
  -3   5   1 8091.98 1176.80   0
   5   3  -3 72052.6 1564.97   0
  -4   5   2 1822.22 1133.89   0
   6   5  -3 6462.26 1476.29   0
   2   2  -2 84530.2 1233.30   0
   4   6  -2 25477.5 1923.40   0
  -5   4   3 1467.82 923.596   0
   8   4  -3 12331.0 1468.70   0
   7  -1  -1 6701.85 456.378   0
  -4   2   2 60337.5 911.665   0
   3   5  -2 53564.5 1860.70   0
  -3   4   1 1410.97 799.484   0
  -4   4   2 26022.2 1186.08   0
   3   7  -1 6190.20 2006.59   0
   0   4  -1 3264.45 877.343   0
   2  -2   1 255974. 2078.64   0
  -1   1   0 57981.7 701.119   0
   2   6  -1 21002.7 1756.56   0
  -4  -1   5 5083.37 687.327   0
  -3   3   1 24877.6 923.889   0
   8  -2   0 7068.22 942.729   0
   0   6   0 198957. 3479.74   0
  -4   6   3 44751.7 2112.24   0
  -5   3   3 70528.0 1295.23   0
  -2   4   0 13219.0 1008.38   0
   2   7   0 5773.80 1879.87   0
   0  -2   2 243553. 2095.96   0
   3   4  -2 257.548 886.586   0
   5   5  -2 20165.5 1541.14   0
   3   7   0 104689. 3315.55   0
  -3   5   2 42647.8 1690.43   0
   1   1  -1 6967.21 385.378   0
  -1   4   0 1838.39 807.577   0
   9   5  -2 36049.7 2256.79   0
  -2   6   2 39438.6 1900.27   0
  -2  -2   4 11967.5 911.855   0
   7   3  -3 72690.5 1675.78   0
   7   5  -2 34661.9 1946.84   0
   4   4  -2 20607.8 1228.14   0
   6  -2   0 690405. 3406.81   0
  -4   3   2 342.511 628.050   0
  -2   4   1 8710.88 871.887   0
  11   3  -2 12504.5 1579.47   0
  -5   5   5 16228.7 1530.72   0
   3   3  -2 140833. 1934.53   0
  -1   2   0 3141.34 535.894   0
  -1   7   3 64773.2 2757.18   0
   6   4  -2 55086.4 1739.66   0
  -1   5   1 8989.35 1103.55   0
  -4   4   3 22166.7 1131.96   0
  -4   6   5 31533.1 2024.04   0
   4   2  -2 51131.6 1056.61   0
   8   4  -2 34909.1 1731.51   0
   6   6  -1 6085.86 1798.49   0
   2   4  -1 10978.1 1023.32   0
  -6   4   6 23596.2 1351.81   0
   1   5   0 11860.0 1214.39   0
   0   4   0 751008. 4781.78   0
  -2  -2   3 16015.3 806.622   0
  -2  -1   2 499.785 364.117   0
   5   3  -2 46554.5 1287.48   0
   5   1  -2 54031.4 827.277   0
   3  -3   1 24908.8 1141.82   0
   2   7   2 1956.71 1901.82   0
   1  -1   0 57634.1 692.445   0
   7   3  -2 84716.3 1789.81   0
   5   6   0 4609.08 1787.88   0
   9   3  -2 33566.1 1500.50   0
  -4   6   6 49070.2 2322.97   0
  -5   5   6 46966.5 1922.19   0
  -3   3   2 149552. 1772.81   0
  -5   3   4 21748.1 913.763   0
   2   6   1 19771.3 1732.98   0
   0   6   2 25288.5 1769.74   0
   6   6   0 220655. 3929.93   0
  -4  -2   5 27227.4 1189.88   0
   3   7   2 25528.0 2404.59   0
   1   7   3 62113.3 2801.79   0
  -2   2   1 243106. 1779.67   0
  -4  -1   4 403.118 504.431   0
  -3   6   5 4497.06 1631.73   0
  -3   5   3 1462.71 1060.18   0
   4   4  -1 57574.4 1647.22   0
   4  -1  -1 5692.17 319.774   0
   3   5   0 217079. 3231.40   0
  10   2  -2 36662.5 1363.22   0
  -2   4   2 50583.5 1414.22   0
   2   2  -1 238879. 1955.05   0
  -1  -1   1 8396.24 426.341   0
   7  -3   0 10208.2 1183.09   0
   8   2  -2 94548.9 1589.21   0
  -4   4   4 29213.9 1263.72   0
   1   5   1 8609.58 1152.23   0
   3   3  -1 26095.3 1006.46   0
   7   1  -2 47860.4 900.168   0
  -5   5   7 29436.4 1877.80   0
   8   4  -1 18784.7 1551.38   0
   0   2   0 555491. 2854.56   0
   7   4  -1 2615.75 1180.35   0
   5  -3   0 11595.9 1053.73   0
   6   2  -2 24425.1 922.158   0
  -1   5   2 84649.2 2050.65   0
   2   6   2 36859.5 2014.67   0
   9   5   0 99313.5 2989.70   0
  -3   4   3 1243.20 827.836   0
   9   1  -2 51864.2 1010.33   0
   2   4   0 13894.9 1098.80   0
  -3  -2   3 2871.71 654.406   0
  -5   3   5 60941.3 1303.73   0
  -1   4   2 2363.11 873.176   0
   3   5   1 11096.6 1363.28   0
  -4  -2   4 8366.09 831.094   0
   5   3  -1 8206.23 901.252   0
  -2  -2   2 86415.6 1266.29   0
   4   6   2 31660.5 2059.29   0
  -1  -3   2 53529.6 1332.93   0
  -5  -1   5 30063.2 879.319   0
  -2   6   5 61649.3 2345.45   0
  -6   0   6 26039.6 702.807   0
  -4   4   5 113546. 1999.77   0
   4   4   0 7917.64 1015.95   0
  -1   5   3 81775.5 2016.80   0
   3  -3   0 333281. 2727.45   0
   8  -2  -1 7288.43 747.657   0
  -2   4   3 69842.6 1581.04   0
   7   3  -1 9175.48 1047.96   0
  -3   3   3 9349.40 761.858   0
  -3   1   2 242264. 1060.62   0
   0   6   4 11393.0 1577.02   0
  -2   6   6 41797.8 2239.82   0
  -6   2   6 80357.4 997.374   0
   1  -2   0 3598.86 540.246   0
  -3   5   6 28126.1 1667.89   0
   0  -3   1 5673.66 827.516   0
   4   6   3 44866.4 2223.41   0
  -1   5   4 28713.7 1530.47   0
  10   2  -1 18938.2 1249.24   0
   6   4   0 231023. 3067.07   0
   0   4   2 22271.8 1083.22   0
  -4   4   6 42541.0 1505.69   0
  -3  -1   2 247011. 1519.33   0
  -6  -2   6 74244.9 1712.95   0
  -5   3   6 35319.6 1162.19   0
   6   2  -1 5614.24 705.875   0
  -4   0   3 13782.1 297.620   0
   1   5   3 69639.9 2029.16   0
   9   5   2 43618.0 2421.52   0
  -2   4   4 21444.3 1154.58   0
   5   5   2 19865.9 1626.75   0
   6   5   2 615.099 1441.59   0
   4   4   1 55579.5 1656.51   0
  -1   5   5 62554.8 1980.63   0
  -2   2   2 79399.8 1077.10   0
   7  -3  -1 5789.07 996.877   0
   7   5   2 30419.8 1901.16   0
  -4   5   8 1713.38 1653.60   0
   0   6   6 25645.9 2107.69   0
  -5  -1   4 5800.41 545.438   0
  -4  -2   3 167063. 1794.16   0
   6   6   4 23380.1 2407.29   0
   1   4   2 1316.91 838.352   0
   3   3   0 342544. 2912.45   0
   8  -3  -1 947.730 1026.03   0
   8   4   1 24705.7 1623.65   0
  -3   5   8 122090. 2860.52   0
   0   6   7 1005.49 1812.57   0
   0  -2   0 574422. 2851.58   0
   1   5   4 23359.0 1491.31   0
   7   3   0 13185.4 1111.95   0
   5   6   4-34.8971 1850.51   0
  -4   4   7 761.462 1193.86   0
   4   6   5 36490.8 2424.99   0
   2   6   6 39438.9 2377.94   0
   9   3   0 192480. 2807.63   0
  -1   5   6 19846.7 1637.85   0
  -4   2   4 6873.60 556.416   0
   0   5   5 17575.7 1479.83   0
  -3   4   5 2826.53 968.686   0
  -2  -2   1 261542. 2055.43   0
   7   5   3 40221.6 2210.90   0
   5   3   0 14445.4 992.601   0
  -2   4   5 62567.0 1673.85   0
   9   1  -1 6598.74 751.894   0
  -5   3   7 9271.82 1017.35   0
  11   3   1 2279.10 1597.92   0
   3  -3  -1 22967.3 990.289   0
   1   1   0 63733.2 770.766   0
   4   1  -1 5416.96 439.532   0
   4   6   6 50738.9 2683.04   0
   4   4   2 22765.0 1299.11   0
   3   3   1 27317.0 1066.82   0
   5  -3  -1 7843.83 890.854   0
  -1   5   7 11143.9 1656.32   0
  -1   1   1 6537.10 371.228   0
   2   4   2 55511.1 1594.06   0
  -1   3   3 176452. 2053.39   0
   7   1  -1 7195.59 608.010   0
   0   4   4 87876.4 1931.49   0
   1   3   2 55059.1 1311.82   0
   2  -3  -1 418.008 715.491   0
   3   5   4 12743.9 1444.72   0
  -2   4   6 36625.8 1531.14   0
   1   5   6 27088.6 1780.10   0
  -3   3   5 9512.94 836.209   0
  10   4   3 56065.9 2570.49   0
   1   2   1 3898.14 565.120   0
   8   2   0 13538.7 1031.91   0
   1   5   5 58722.0 2096.89   0
   5   3   1 6965.95 904.078   0
   5   2   0 1256.60 609.479   0
   2   4   3 77829.0 1829.08   0
  -2   5   9 788.299 1891.18   0
   6   2   0 777368. 4120.72   0
   2  -2  -1 252998. 1827.81   0
   7   5   5 28370.0 2265.22   0
   7   3   1 9624.68 1116.83   0
  -4  -2   2 54571.7 1150.76   0
   3   5   6 22121.5 1857.10   0
  -2   4   7 17260.2 1409.28   0
  -6   2   8 42852.9 1181.62   0
   8   4   3 15922.3 1779.04   0
   2   4   4 23010.0 1271.27   0
  -1   2   2 321.827 485.880   0
   4   5   6 2178.76 1586.86   0
  -1  -1   0 61556.7 773.055   0
   4   4   3 24554.4 1426.03   0
   2   2   1 251215. 2106.00   0
  -1   3   4 6071.28 782.061   0
   2   1   0 439.493 368.977   0
  10   2   1 17427.9 1396.01   0
  -6  -2   4 85448.3 1565.04   0
   7   2   0 723.545 775.561   0
   1   4   5 838.858 995.887   0
   3   3   2 163631. 2222.28   0
   7   5   6 47737.3 2714.17   0
  -1   4   6 2553.22 1127.43   0
  -7  -1   6 25709.4 892.692   0
   0   3   3 2206.87 664.020   0
  12   2   2 27915.1 1934.55   0
   1   3   3 177159. 2233.37   0
   5   5   7 31422.2 2337.56   0
  -2  -3   0 377.552 804.525   0
   0   4   6 105841. 2272.87   0
   3   5   7 2097.24 1786.60   0
   7   3   2 97748.5 2142.29   0
   5   3   2 55279.7 1531.79   0
  -5  -1   3 169247. 1382.53   0
   4   4   4 26105.0 1584.56   0
   3   5   8 147181. 3595.36   0
   0   2   2 239329. 1988.40   0
   2   4   5 61109.3 1848.08   0
   9   3   2 31680.4 1719.55   0
  11   3   3 57299.6 2480.86   0
   4  -3  -2 31.2806 751.785   0
   7  -3  -2 71064.4 1361.34   0
   0  -3  -1 3914.33 822.533   0
  -2   4  10 18103.8 2071.69   0
   9   1   0 178304. 2028.86   0
  -4   2   5 34709.7 893.193   0
  -2   2   3 17472.1 690.358   0
   3  -3  -2 156601. 1862.21   0
   5  -3  -2 46914.2 1183.27   0
   4   3   2 412.086 825.780   0
   1  -1  -1 8196.47 387.200   0
   8   2   1 9012.45 1055.36   0
   6   4   4 10785.3 1541.94   0
   3   1   0 562465. 2424.60   0
  -1   3   5 33244.5 1211.33   0
   2   4   6 40078.6 1726.15   0
   3   3   3 10756.8 953.374   0
   8   0  -1 49116.0 823.524   0
   8   3   3 379.430 1193.55   0
   4  -2  -2 56845.5 896.007   0
   3   4   5 2353.80 1218.84   0
   8   1   0 1038.18 677.147   0
   0   4   8 58054.2 2176.39   0
  10   2   2 37280.3 1698.01   0
  10   3   4 914.360 1729.62   0
   8   4   5 59542.1 2545.43   0
   7   3   3 66739.2 1916.13   0
   8   4   6 39658.9 2383.75   0
   1   3   4 8066.75 907.538   0
  11   1   1 2528.11 1201.74   0
   5   3   3 77703.7 1850.60   0
   7   4   6-270.492 1746.29   0
  -3   3   8 218672. 2851.95   0
   4   4   6 48179.1 1945.12   0
  11   0   0 539.575 919.319   0
   6   4   6 30868.8 2055.53   0
   2   4   7 13002.3 1548.72   0
   7   1   0 13978.3 745.216   0
  -1   4   8 153.937 1354.76   0
  -4   2   6 92780.8 1425.75   0
  -5   1   5 25861.5 547.577   0
   1  -3  -2 62338.4 1385.07   0
  -2   2   4 16395.0 751.593   0
   6   3   3 1092.95 1071.71   0
  -1   3   6 102087. 1954.93   0
   2   4   8 2595.89 1555.73   0
   2   2   2 93245.1 1444.13   0
   3   3   4 18989.8 1170.90   0
   8   2   2 93122.6 1943.99   0
   2   3   4 855.096 817.117   0
   4   0  -1 241535. 993.559   0
   6   4   8 116600. 3452.27   0
   4   3   4-317.516 878.334   0
   1   3   5 36197.5 1340.37   0
  10   2   3 14716.4 1598.44   0
   5   3   4 26529.1 1392.95   0
   6   0  -1 24200.3 517.415   0
   2   4  10 19081.7 2249.65   0
   2  -2  -2 88876.1 1191.30   0
   7   3   4 21236.5 1506.56   0
   7   2   2 176.313 890.739   0
  -2  -1   0 797.091 432.812   0
   6   2   2 24216.8 1106.86   0
   4   2   2 56167.5 1297.12   0
   9   1   1 6844.12 941.025   0
  11   1   2 22900.7 1572.36   0
   1   4   9 1035.44 1618.94   0
   9   3   6 20467.5 2081.29   0
   5   2   2 1291.95 704.465   0
   9   2   3 957.844 1151.88   0
   7   3   5 68431.8 2216.49   0
  -7  -1   5 46994.7 911.650   0
   1   1   1 5937.81 423.520   0
   6   3   5 290.516 1192.78   0
  -1   3   7 41538.1 1539.70   0
   1   3   6 91754.9 2012.91   0
   5   3   5 57432.4 1907.01   0
   1   2   3 1788.06 573.084   0
   8   2   3 65479.5 1804.39   0
  -2  -2  -1 264658. 2191.64   0
  -2   2   5 287389. 2420.43   0
  -1   3   9 11523.7 1507.91   0
   7   3   6 29581.1 1907.92   0
  -1  -3  -2 52254.9 1391.08   0
   1  -2  -2 428.813 546.068   0
  10   2   4 6015.37 1565.82   0
   3   3   6 41390.9 1645.86   0
   1   3   7 44442.5 1665.88   0
  -1   3  11 11151.4 1987.52   0
  -1   1   2 144301. 1115.87   0
   5   3   6 37076.6 1725.49   0
  -4   2   9 8824.91 1204.49   0
   3  -3  -3 8584.38 872.962   0
   5  -3  -3 65290.8 1318.30   0
  -5  -1   2 54463.8 870.490   0
   8   3   8-249.419 2145.64   0
  10   2   5 61688.4 2346.00   0
   7   1   1 7281.66 741.009   0
  -4   2  10 33545.1 1691.35   0
  11   1   3 34429.8 1784.32   0
   0  -2  -2 258740. 2078.12   0
  -1   3  10 41745.1 2074.32   0
   8  -2  -2 52441.5 614.921   0
   2  -3  -3 2482.34 829.509   0
   4   2   3 172465. 2171.10   0
   8   2   4 21881.8 1428.75   0
   1   3   9 11814.8 1543.01   0
  -5   1   6 76045.5 1045.07   0
   2   3   6 667.576 983.475   0
   9   1   2 49349.3 1497.40   0
   1   3  10 37935.1 2189.73   0
  -4  -1   1 5996.22 470.597   0
  10   2   6 31382.2 2156.05   0
   5   3   8 646.293 1398.09   0
   3   3   8 209888. 3411.24   0
   1   3  11 15962.9 2183.36   0
   1  -3  -3 181290. 2167.54   0
  -6  -2   2 24590.0 1040.68   0
   0   2   4 8781.08 751.770   0
   7   2   4-384.300 1024.98   0
   5   3  10 15310.5 2200.88   0
   4   1   1 5958.29 523.878   0
  11  -1   0 746.532 910.115   0
   8   2   5 63733.7 2038.30   0
   8   0   0 4768.95 625.034   0
   6   2   4 83213.2 1881.18   0
   4   3   7 884.330 1161.66   0
  -2   2   6 155435. 1989.58   0
   2   2   4 13029.7 880.531   0
  -1  -1  -1 9172.34 475.301   0
   9  -1  -1 4347.88 568.015   0
   3   2   3 2130.50 696.889   0
  -3  -1   0 556953. 2405.36   0
  -8  -2   4 18180.1 1218.62   0
   7  -3  -3 58094.5 1166.73   0
   4   2   4 7978.36 903.611   0
   6   1   1 1884.02 656.102   0
  -4   1   5 7958.08 522.742   0
   8   2   6 18772.4 1645.75   0
  11   1   5 21340.1 2002.58   0
  -5   1   7 30748.5 964.252   0
  -2   2  11 57578.5 2294.43   0
   8   1   2 906.809 835.636   0
  10   1   4 852.177 1329.87   0
   7   1   2 51153.0 1299.15   0
  -2   2  10 48129.0 1928.41   0
  -3   1   4 6519.47 463.884   0
   7   2   6 659.920 1299.46   0
  -1   2   7 751.923 868.236   0
  11   1   6 36679.2 2357.11   0
   5   2   4 341.908 770.464   0
   0   2   6 72036.5 1565.04   0
   4   2   5 35858.8 1390.17   0
   6   2   6 100396. 2314.66   0
  -2  -2  -2 86272.6 1424.91   0
   0   2  12 18009.6 2176.76   0
  -5   1  10 34046.7 1562.32   0
  12   0   4 13532.4 1897.52   0
  -7  -1   4 18103.0 652.891   0
  -5   1   9 10902.2 1128.42   0
  -1   2   9 271.761 1141.53   0
   9   1   4 8642.59 1258.39   0
   2  -2  -3 17576.1 731.865   0
   1   1   2 148580. 1388.22   0
  10   0   2 16425.3 1238.30   0
   2   2   6 153446. 2384.33   0
   2   2   5 283706. 2929.86   0
   6   2   8 58370.5 2285.19   0
   5   1   2 52412.2 1131.35   0
   0   2   8 205211. 2893.41   0
   4   2  11 13193.1 2223.30   0
   7   1   3 65062.5 1542.14   0
   4   2  10 46881.4 2377.26   0
   2   2  11 59930.3 2577.95   0
   6   0   0 346388. 2030.91   0
   9   0   1 17.4769 793.841   0
   9   1   6 21780.0 1799.90   0
   8   0   1 53936.3 1233.73   0
   3  -3  -4 11894.4 1012.28   0
  -1   1   3 267866. 1765.12   0
  -4   1   6 539.135 580.746   0
  -3   1  12 20785.2 2045.84   0
   3  -1  -2 261740. 1111.38   0
  -6  -2   0 735710. 4013.59   0
  10   0   3 92921.1 2199.87   0
   2   2  10 53147.5 2298.75   0
   1  -1  -2 148252. 1145.68   0
   3   1   2 243135. 1996.21   0
   9   1   8 112111. 3278.26   0
  -1  -2  -3 2604.04 690.533   0
   5  -3  -4 20804.8 1060.72   0
   7   1   5 51523.2 1637.62   0
   7   1   4 16341.6 1115.59   0
  -3   1   6 59074.2 1144.57   0
   1   1   3 249977. 1967.21   0
   5   1   3 144074. 1918.58   0
  -4  -2  -2 51726.0 1325.29   0
   3   1   3 349.890 543.317   0
   6   1   3 2142.55 739.764   0
  11  -1   2 21925.7 1458.83   0
  -3   1   8 185000. 2284.34   0
   9  -1   0 162854. 1725.76   0
   5   1   4 6137.47 787.090   0
  -1   1   4 49886.2 947.331   0
   8   0   2 22584.8 1042.22   0
   3   1  12 16271.0 2205.43   0
   5   1  11 14509.5 2192.77   0
  -1   1  11 15471.4 1667.07   0
  -2   1  10 1200.02 1206.16   0
  -7  -1   3 73121.7 954.490   0
  -8  -2   2 84308.0 1646.02   0
   5   1   5 32395.1 1248.10   0
  -2  -2  -3 18935.0 941.427   0
   1   1  11 22040.9 1778.01   0
   7   1   6 37476.4 1628.95   0
  -1   1  10 22985.9 1530.54   0
  -7  -2   0 503.190 964.814   0
  10  -2  -1 11278.3 744.588   0
  -1  -1  -2 153589. 1388.49   0
   5   1   7 37130.3 1571.13   0
  -1   1   5 78166.6 1268.41   0
   6   0   1 24397.6 779.380   0
   4   1   5 8226.62 932.150   0
   1   1  10 26105.0 1655.99   0
   1   1   4 50273.0 1098.60   0
   4   1  10 1044.37 1551.56   0
   0   1   9-142.955 1032.49   0
   5   1   6 83065.2 1909.70   0
   5   1  10 40072.9 2195.02   0
   2   1   9 334.487 1112.74   0
  -1   1   7 26377.1 1104.71   0
   0   1   5 3627.65 653.613   0
  -6   0   8 137081. 1625.75   0
   3   1   8 183013. 2783.22   0
  11  -1   5 16806.5 1916.40   0
   3   1   6 52221.5 1450.56   0
   1   1   5 86753.0 1475.62   0
   8   0   4 25807.3 1356.15   0
  11  -1   6 26959.7 2246.06   0
   0   1   7 345.741 751.199   0
   2   1   7 3138.63 910.356   0
   2  -2  -4 16127.2 764.170   0
   7  -1  -1 6701.85 456.378   0
   1   1   7 28699.5 1178.00   0
  -4  -1  -1 5980.46 555.550   0
  -6   0   6 26039.6 702.807   0
   8   0   5 93791.2 2147.91   0
   8   0   6 39591.2 1735.50   0
   8   0   3 17625.3 1119.84   0
   8  -1   0 1216.72 562.811   0
   1   1   6 43744.4 1249.90   0
   0  -2  -4 6915.21 786.450   0
   6   0   2 135559. 1730.79   0
   7  -3  -4 18926.4 844.558   0
   2   0  12 13769.3 1939.17   0
   0   0  12 16828.0 1940.00   0
   7   0   3 150.117 725.998   0
  -4   0  10 44285.1 1638.72   0
   4   0  11 54309.2 2441.82   0
   5  -3  -5 49244.5 1298.79   0
   2   0   0 54963.6 484.211   0
   4  -2  -4 5655.52 574.805   0
   9  -1   2 46975.8 1408.25   0
   7   0   8-1171.24 1334.25   0
  -3  -1  -2 239025. 1956.12   0
   6   0   8 172760. 3147.27   0
   2   0  11 17390.6 1821.30   0
   4   0  10 43864.1 2150.40   0
   9  -1   8 100349. 3077.94   0
  -7  -1   2 46463.7 868.176   0
   6   0   3 11364.8 889.567   0
   4   0   1 236885. 1699.91   0
   6   0   4 17474.0 1044.59   0
   6   0   6 42727.9 1618.32   0
  -2   0  10 26383.8 1523.39   0
   9  -1   6 23741.1 1814.30   0
   2   0  10 25095.7 1741.90   0
   1  -1  -3 267909. 1759.85   0
   7  -1  10 15561.6 2260.82   0
  -1  -1  -3 267192. 2082.59   0
   0   0  10 69443.4 2109.50   0
  -7  -1   1 7468.71 683.201   0
  -4   0   8 1234.01 807.060   0
   5   0   7 79.0535 1076.39   0
   2   0   9 7729.50 1239.91   0
   2  -2  -5 282621. 2455.60   0
  10  -2   1 17641.4 1235.53   0
  -2   0   9 8524.57 1106.25   0
   3  -1  12 24201.6 2294.92   0
   7  -1   0 13396.7 663.402   0
   8  -1   7 723.039 1438.71   0
  -1  -1  12 8970.62 1985.07   0
  10  -2   6 32094.7 2177.25   0
   5  -1  10 33645.4 2187.18   0
   3   0   7 50.1450 832.739   0
   4   0   3 14847.4 790.434   0
  -5  -1  -2 49506.3 1181.12   0
   4   0   5 260773. 2752.74   0
  10  -2   5 48964.5 2177.43   0
   3  -1  11-388.900 1668.14   0
   4   0   6 133273. 2196.52   0
  10  -2   3 13821.3 1452.10   0
  -3  -1  12 14671.2 2001.49   0
   0   0   8 98997.3 1953.67   0
   7  -1   7 12286.0 1471.45   0
  -7  -1   0 12149.9 830.747   0
   8  -2  -2 52441.5 614.921   0
  10  -2   2 29848.1 1512.78   0
   4   0   4 9920.25 779.300   0
   2   0   7 25470.7 1175.50   0
   7  -1   1 7378.32 685.027   0
  -4   0   6 134144. 1477.15   0
   5  -1   9 13286.0 1661.78   0
   7  -1   6 33266.9 1589.05   0
   4  -1  10-589.742 1421.18   0
  -5  -1  10 34966.1 1635.38   0
  -1  -1  11 18307.3 1702.57   0
   5  -3  -6 26934.9 1350.00   0
  -2   0   7 26297.1 1020.46   0
   2   0   6 49684.5 1347.03   0
   7  -1   5 46460.5 1614.11   0
  -6  -1  -1 969.337 723.956   0
  11  -3   3 49173.9 2095.64   0
   7  -1   3 66199.0 1538.22   0
   2   0   5 78764.1 1457.46   0
   6  -2  10 22267.6 2284.22   0
  -7  -1  -1 7955.41 882.222   0
   7  -1   4 18408.0 1175.80   0
  -5  -1  -3 151083. 2008.14   0
  -4   0   5 265853. 1707.52   0
   6  -1   7 804.243 1135.49   0
   1  -1  10 21103.2 1640.99   0
  -1  -1  -4 51852.5 1180.13   0
   0   0   6 231511. 2365.36   0
   4  -2  -5 32893.5 951.270   0
  -2   0   6 49156.9 1091.56   0
   2   0   4 49983.1 1094.73   0
   3  -1   9 1150.85 1281.97   0
   2  -2  -6 141667. 2043.24   0
   1  -1  -4 45902.8 955.390   0
   2   0   2 155767. 1358.73   0
  -1  -1  10 20599.0 1581.12   0
   5  -1   7 30525.2 1445.63   0
   2   0   3 230392. 1876.24   0
   2   0   1 9581.62 408.089   0
   9  -2   4-72.6287 1196.22   0
   7  -2   8 648.023 1641.95   0
  -2   0   0 58608.2 517.810   0
   8  -2   6 16325.0 1515.43   0
  -3  -1  10 3703.81 1205.65   0
  -8  -1   0 1585.12 844.071   0
   6  -1   4 723.603 786.169   0
   5  -1   6 79084.0 1836.17   0
   3  -1   8 166138. 2652.64   0
  -2   0   5 72467.7 1095.94   0
   2  -2  11 50311.4 2377.58   0
  -4   0   4 11274.8 467.160   0
   9  -3   7 751.099 1835.42   0
   8  -2   5 48082.4 1766.26   0
   0  -2  12 18566.3 2237.06   0
   4  -2  10 33611.9 2081.40   0
   6  -2   8 49327.2 2120.33   0
   1  -2  11 2103.56 1688.03   0
   1  -1   9 7104.35 1168.73   0
  -1  -1  -5 77253.8 1468.01   0
  -4  -2  11 12424.6 1749.71   0
  -7  -1   7 9089.50 831.688   0
   2  -1   9-1000.09 1088.05   0
  10  -3   2 290.471 1233.95   0
  -3  -1   9 57.0221 960.399   0
  10  -3   3-372.612 1377.08   0
   0   0   4 342408. 2191.98   0
   6  -3  -3-272.194 1168.65   1
   6  -2  -2 24542.2 1301.28   1
  -5   0   2-335.531 983.208   1
   9   0   4 928.234 1275.88   1
   8  -3  -2 347.206 1525.94   1
   5  -4  -4 1097.24 1311.64   1
  12  -2   3 5859.11 2385.31   1
   7   0   2 7.52100 866.896   1
  11  -2   2 2877.73 1891.54   1
  11  -1   4 4286.13 1756.69   1
   9  -2   0 390.879 1407.94   1
   6  -5  -4 1161.07 1778.10   1
  10  -2   1 25689.1 1978.86   1
  -6  -2  -1 4343.69 1086.57   1
   8  -5  -3 1010.56 2250.13   1
   3  -6  -5 878.516 1784.22   1
  -2   1   3 1852.66 604.413   1
  -6  -3  -2 545.319 1070.77   1
  10  -1   3 911.919 1511.06   1
   7  -4  -3-219.907 1558.38   1
   9  -3  -1 3854.77 1633.30   1
  10  -4  -1 824.616 2190.83   1
   5   0   1-229.310 670.472   1
   8  -1   1 298.593 1087.22   1
  -4   1   4 247.988 1021.62   1
   1   0   0-82.0314 147.835   1
  10  -3   0 2905.06 1965.57   1
   5  -2  -2-88.3885 855.934   1
   7  -2  -1 1493.74 1156.92   1
   9   0   5 560.982 1346.01   1
  11  -3   1 278.469 2211.55   1
  10   0   7 32962.5 2028.64   1
   5  -5  -4 5448.39 1715.17   1
   4  -1  -1 4611.96 732.151   1
  11  -2   3 1495.05 1979.85   1
   1  -6  -5-196.152 1460.66   1
   6   1   5 2050.88 800.084   1
   6  -1   0 193.492 880.082   1
  -6  -1   0 484.122 1051.88   1
  10  -1   4 578.076 1617.00   1
   6  -4  -3 2196.70 1515.44   1
   3  -4  -4 1045.36 1071.45   1
   6  -6  -4 12821.0 2477.80   1
   5  -6  -4 1318.53 2053.03   1
   9  -2   1 1748.33 1454.39   1
  11  -3   2 10396.8 2420.04   1
   9  -4  -1 572.499 2035.91   1
   4  -3  -3 403.448 909.390   1
  -1   2   8 478.698 1220.07   1
   7  -6  -3 1618.94 2423.22   1
   7   0   3 345.778 902.481   1
   9   0   6 1156.38 1506.86   1
  10  -4   0 944.509 2201.57   1
  11  -4   1 2073.38 2368.63   1
  10  -3   1 248.064 1924.74   1
   4  -5  -4 285.359 1281.62   1
  -1   0   0-0.27266 212.128   1
  11  -2   4 1682.99 2106.69   1
   8  -1   2 398.509 1126.19   1
   6  -2  -1 4751.04 1010.63   1
   9  -1   3 1358.00 1335.94   1
  -4   1   3 489.848 899.004   1
   8  -5  -2 1473.12 2033.81   1
  -6  -4  -3 2842.78 1124.01   1
  10  -1   5 1273.86 1803.14   1
   3  -1  -1 296.328 602.119   1
   9  -5  -1 8013.04 2551.95   1
   4  -6  -4 3545.05 1970.04   1
   9   0   7-664.208 1632.48   1
  -3   1   3 1052.03 756.228   1
  -2   2   7 2114.84 1223.80   1
   1   2   8 1166.93 785.770   1
   3   1   3 467.214 354.767   1
   7  -2   0-663.794 1044.37   1
   9   0   8 368.134 1743.59   1
   9  -2   2-1550.73 1487.00   1
  10  -4   1 2712.74 2335.38   1
   6   1   6 770.901 870.524   1
  10  -1   6 1247.23 1937.34   1
   9  -1   4 12426.6 1428.52   1
   3  -2  -2 993.069 690.644   1
   9  -3   1 2570.09 1681.70   1
  -5  -1  -1 1319.83 786.845   1
   5   0   2 12.9536 667.549   1
   3  -6  -4 756.172 1724.25   1
   7   0   4 370.058 980.620   1
  11  -3   4 3952.86 2523.83   1
   9  -4   0-949.823 1988.05   1
   7  -6  -2 595.571 2515.59   1
  -3   0   0 78.8673 565.782   1
   5  -2  -1 819.935 855.537   1
  -1   2   6-217.341 783.670   1
   6  -1   1 817.453 824.674   1
   8  -1   3 1284.03 1147.71   1
  -2   1   2 313.924 563.833   1
  11  -2   5 2312.32 2329.23   1
  10  -2   4 7224.83 2013.27   1
  -5   0   1 333.117 885.580   1
   5  -6  -3 3459.10 2103.67   1
  10  -1   7 2349.75 2094.91   1
  -1   2   7 1853.08 964.850   1
   2  -5  -4 1051.35 1222.36   1
  -3   1   2 254693. 2076.59   1
   2  -3  -3 3186.00 711.994   1
   1   2   7 1207.34 604.975   1
   2  -1  -1 171.896 497.750   1
  10  -4   2 9669.29 2510.83   1
   4   1   4-218.385 485.206   1
   2  -7  -4 1005.15 2227.37   1
   7  -1   2 49340.8 1529.64   1
   3   0   1 14.2835 480.008   1
   7  -4  -1-323.803 1409.44   1
  -4   0   0 2034.32 646.290   1
   6  -3  -1-560.004 1110.02   1
   9  -2   3 238.939 1574.16   1
   6   1   7 1253.05 981.312   1
   6  -5  -2 788.197 1702.40   1
   9  -1   5 3315.93 1577.02   1
   8  -4   0 939.779 1794.97   1
   4  -1   0 345.274 665.463   1
   8   0   7 627.209 1421.82   1
   4  -5  -3 3855.28 1328.14   1
   7  -2   1 1187.72 1038.45   1
   7   0   5 101.382 996.580   1
  -3   2   5 3634.66 1051.37   1
  10  -3   3-613.042 2060.84   1
   8  -1   4 1823.33 1294.87   1
  10  -3   4 1176.54 1778.01   1
   8  -5   0 1882.06 2077.36   1
   7  -6  -1-1695.31 2341.74   1
  -1  -4  -4 164.774 606.157   1
   1  -6  -4-470.221 1410.30   1
   5  -4  -2 418.787 1241.15   1
   8  -6   0 1981.68 2436.92   1
  -5   0   0-65.8812 768.358   1
  -4   1   2 576.807 845.125   1
   6   1   8 912.545 1016.06   1
  -1   2   5 1645.28 631.163   1
   7  -5  -1 3860.77 1975.01   1
   9  -1   7 3705.55 1778.90   1
   9  -4   2 1143.08 1970.36   1
   6  -6  -2 7641.97 2077.07   1
   8   0   9 1296.64 1670.16   1
   6  -4  -1 7249.62 1480.48   1
  10  -2   7 4093.86 2191.27   1
   9  -3   3 1123.77 1603.78   1
   2   2   8 447.062 542.082   1
   6  -1   2 692.289 801.421   1
  10  -3   5 2048.20 1940.99   1
   3  -7  -3 5405.80 2205.54   1
   0  -5  -4-361.686 918.021   1
   5  -6  -2-1038.23 1938.35   1
   7  -4   0 1337.07 1422.80   1
   8   0   8 1210.84 1514.36   1
   8  -1   5 69.2801 1216.29   1
   5   0   3 772.705 665.248   1
   7   0   6 220.247 1080.09   1
   3  -6  -3 1174.39 1560.41   1
   0   1   2-49.1284 246.040   1
   4   0   2 84661.0 1175.79   1
   5  -2   0 585.662 825.814   1
   0  -6  -4 3616.06 1345.18   1
   9  -2   5 498.679 1538.84   1
   8  -5   1 1372.75 1922.39   1
  10  -3   6 1384.67 2197.47   1
   7  -5   0 2578.74 1749.12   1
   6  -2   1 5101.72 950.911   1
  -3   2   4 722.736 878.553   1
   7  -6   0 1119.67 2302.10   1
   9  -4   3 1374.05 1970.07   1
   9  -3   4 9525.22 1820.20   1
   6  -6  -1 1999.95 2013.06   1
   4  -7  -2 716.603 2192.59   1
   2  -7  -3 1659.08 1975.01   1
   6  -3   0 2663.24 1091.49   1
   9  -2   6-529.572 1614.52   1
   8  -1   6 751.860 1335.01   1
   7   0   7 98.7260 1092.70   1
   3  -1   0 553273. 2787.30   1
   8  -3   2 1919.31 1280.13   1
   3  -2  -1 2916.44 640.272   1
  -1  -6  -4 1553.00 1199.36   1
  -3   1   1 284.958 594.240   1
   0  -3  -3 1553.38 492.566   1
   2  -6  -3 13367.4 1495.26   1
   7  -4   1-836.209 1371.07   1
   1   2   6 232.012 420.677   1
   9  -4   4 2852.94 2005.04   1
   9  -3   5 557.132 1743.85   1
   8  -3   3-2184.44 1353.03   1
   9  -2   7 1027.32 1826.32   1
   8  -5   2 880.144 2080.24   1
  -5   1   1 579.532 922.508   1
   4  -3  -1 758.583 826.759   1
   6  -1   3 1641.28 863.605   1
   9  -5   3 7585.75 2160.91   1
   5  -6  -1 973.667 1825.39   1
   1  -4  -3 389.188 738.478   1
   7  -6   1 2158.73 2217.94   1
   6  -5   0-1624.85 1622.23   1
   3  -4  -2 193.496 958.236   1
   9  -2   8 969.302 2105.32   1
   4  -2   0 679.081 695.794   1
  -2   1   1-271.063 478.781   1
   8  -1   8 1098.59 1442.81   1
  -1   2   4 298.361 520.995   1
   5  -5  -1 1147.86 1447.21   1
   7   0   9 789.637 1461.18   1
  -6  -1  -2 1266.37 885.330   1
   5   0   4-212.565 646.846   1
   8  -3   4-204.893 1440.36   1
   8  -4   3 11790.7 1915.72   1
   3  -6  -2 340.713 1527.20   1
  -5   0  -1-123.693 673.242   1
  -3   2   3 1424.13 789.538   1
   1  -6  -3 181.039 1318.86   1
  -2  -5  -4 721.071 748.297   1
  -1  -5  -4 17064.0 984.417   1
  -4   2   3 165479. 2090.24   1
   6   0   6 41920.5 1252.58   1
   8  -1   7 1388.02 1388.40   1
   2  -3  -2 352.765 682.470   1
   9  -4   6 1446.61 2193.75   1
   5  -7   0 2890.15 2415.20   1
   7  -2   3 797.131 1064.93   1
   7  -6   2 221.305 2270.17   1
   6  -4   1 4825.18 1358.21   1
   4  -6  -1 5540.81 1750.20   1
  -4  -1  -2-75.0536 487.002   1
   4  -5  -1 13.1922 1265.71   1
   3   0   2-83.1038 435.476   1
   5  -4   0 5627.00 1246.08   1
   5  -6   0 1885.84 1818.16   1
   6  -6   1 3195.03 2041.76   1
   6  -5   1 2759.18 1678.76   1
   8  -5   4 2234.91 2176.08   1
   2  -7  -2 2398.44 1924.41   1
  -3   0  -1-259.713 462.110   1
  -6  -2  -3 1530.98 785.564   1
  -5  -2  -3 382.047 573.964   1
   4  -7  -1 2051.68 2252.78   1
   6  -3   2 1306.99 1029.13   1
   0  -4  -3 995.117 656.977   1
   3  -7  -1 10692.5 2171.80   1
   7  -4   3 418.419 1451.79   1
   7  -6   3 1671.49 2318.73   1
   6  -2   3 1060.19 920.955   1
   8  -2   8 7687.44 1872.87   1
   2  -1   0 827.910 456.173   1
   0  -6  -3-1.90020 1244.34   1
  -5   1   0 656.489 877.367   1
   8  -3   6 1816.75 1726.03   1
   6   0   7 5061.87 1018.91   1
   8  -5   5 2310.32 2302.51   1
   2  -5  -2 413.564 1062.94   1
   5   1   8 1584.66 870.073   1
   0  -7  -3 2368.15 1832.73   1
  -2   3   7 1106.83 1229.93   1
   8  -2   9 3387.31 2018.39   1
   0  -5  -3 2870.57 952.607   1
   5   0   5 1234.68 744.321   1
  -4   1   0 567.141 704.689   1
   4   1   6 514.160 560.798   1
   6  -6   2 5977.38 2121.14   1
   1  -7  -2 10626.0 1918.87   1
   7  -1   8 721.163 1373.09   1
   3  -6  -1 2398.43 1509.64   1
   3  -4  -1 1542.37 896.917   1
   6  -5   2 96.0571 1632.80   1
   3  -2   0 608.671 637.977   1
   6  -1   5 862.277 886.247   1
   5  -6   1 452.720 1867.31   1
   4  -6   0 1009.02 1656.17   1
   3  -1   1-44.0308 531.216   1
   7  -1   9 1903.00 1674.11   1
   5  -4   1 666.915 1097.37   1
   7  -4   4-191.594 1476.18   1
   4  -7   0 673.100 2193.39   1
   8  -3   8 669.495 2032.94   1
   6   0   9 4390.38 1321.80   1
   7  -5   4 4440.91 2020.31   1
   7  -2   5-115.185 1148.04   1
   7  -2   6 570.478 1203.02   1
  -3   2   2 270.494 704.417   1
   4  -5   0 3282.81 1371.82   1
   6   0  10 4399.32 1534.60   1
   2  -7  -1 1468.51 1921.54   1
  -2   3   6 785.364 1021.53   1
   1  -6  -2 371.460 1351.97   1
   6  -6   3 624.382 2242.42   1
  -7  -2  -3 614.413 1054.91   1
   5  -5   1 4220.51 1373.48   1
  -1  -6  -3 336.022 1232.99   1
   7  -2   7 1358.41 1330.85   1
   7  -4   5-272.911 1684.12   1
  -1   2   3 1000.18 478.555   1
   7  -1  10 15089.5 2000.92   1
   6  -5   3 3161.97 1832.92   1
   5  -2   2 1244.35 755.684   1
  -3   1   0 460509. 2552.97   1
   5  -6   2 1410.92 1838.34   1
   2  -3  -1 760.622 637.106   1
   4  -7   1 1356.57 2359.32   1
   6  -6   4 13853.7 2364.10   1
   4  -6   1 4915.18 1514.48   1
  -1  -4  -3 787.748 603.091   1
   7  -5   6 43525.1 2470.52   1
   7  -4   6 3748.41 1847.93   1
   6  -3   4 440.139 1163.20   1
   7  -2   9 734.337 1834.00   1
   3  -6   0 302.771 1510.73   1
   4   1   7 1049.57 667.694   1
   5  -4   2 1883.55 1201.78   1
   6  -2   5 1712.04 1045.85   1
   7  -2  10 1236.88 2102.58   1
   0  -7  -2 523.933 1800.72   1
   5  -2   3 545.249 748.448   1
   6  -4   3 2109.39 1372.04   1
   1  -7  -1 175.209 1757.55   1
  -5   0  -2 364.415 682.313   1
   2  -5  -1 395.594 1023.28   1
  -2   3   5 844.058 921.705   1
   4  -5   1 1412.59 1321.68   1
   7  -4   7 2073.15 2007.53   1
  -6  -1  -3 1938.23 818.245   1
   3  -7   1 8278.27 2162.18   1
   6  -6   5 222.580 2265.25   1
   6  -4   4 8548.58 1560.44   1
   3  -4   0 1273.26 897.904   1
   6  -1   6 1875.62 1043.68   1
  -4  -5  -4 53.5100 519.159   1
  -5   1  -1 379.128 848.890   1
   4  -7   2 4531.84 2274.36   1
   6  -1   8 1260.84 1214.34   1
   7  -3   8 8345.60 1965.83   1
   7  -4   8 1108.18 2243.46   1
  -2  -6  -3 14339.0 1195.74   1
   4  -1   3 723.230 643.369   1
  -1  -7  -2 8655.12 1819.38   1
   0  -1  -1 367.303 224.788   1
   6  -5   5 1212.78 1870.62   1
   5  -6   3 2452.96 1902.25   1
   6  -1   9 286.652 1374.43   1
   6  -1  10 283.281 1650.93   1
   3   0   3-23.4019 428.940   1
  -2   1   0 238.568 486.276   1
   7  -3   9 2523.26 2097.89   1
   4   1   8 318.276 776.743   1
   5   0   8 476.261 979.651   1
   1  -6  -1 996.381 1326.37   1
   2  -2   0 3051.59 599.748   1
  -3   2   1 922.218 677.046   1
   3  -6   1 2537.33 1600.57   1
   3   1   5 723.444 376.338   1
   6  -2   7 243.380 1249.71   1
   0  -5  -2 264.183 965.371   1
   5  -6   4-436.190 2071.60   1
   6  -4   5 2810.65 1485.84   1
  -4   1  -1 4288.76 713.017   1
   6  -3   6 1698.87 1327.62   1
  -2  -1  -2 230.289 214.913   1
   4  -5   2 2203.56 1365.98   1
   5   0  10-140.697 1369.20   1
   2  -7   1-538.134 1756.02   1
   1  -7   0 2308.98 1822.38   1
   5  -5   4 7144.59 1703.78   1
   0  -3  -2-50.7928 480.661   1
  -4   0  -2 88025.1 1154.60   1
   4   1   9 1290.16 923.421   1
   6  -5   6 2244.06 1838.60   1
   6  -3   7 1117.12 1493.21   1
  -2   3   4 382.669 804.042   1
  -2  -5  -3 610.996 804.495   1
   5  -2   4 92.8559 840.485   1
   6  -4   7 3576.90 1729.31   1
   3  -2   1 2195.26 634.841   1
  -2  -7  -2 689.733 1712.79   1
   5  -4   4 1763.02 1195.60   1
   0  -7  -1-1364.30 1728.75   1
   6  -2   9 1963.25 1568.84   1
  -1  -6  -2 42.0259 1189.06   1
   2  -5   0 1172.66 1055.16   1
   6  -3   8-383.429 1643.38   1
   6  -5   7 9322.08 2000.13   1
   1  -3  -1 1566.15 560.754   1
  -3  -6  -3 843.103 1153.50   1
   6  -3   9 1098.57 1808.34   1
   3  -7   3 7482.26 2206.04   1
   1  -4  -1 1171.81 767.447   1
  -6  -3  -4 79.3596 666.457   1
   6  -2   8 62890.0 1946.01   1
   4  -5   3 1942.47 1406.78   1
  -4   2   0 777.312 778.851   1
   4  -6   4 3695.20 1904.37   1
   5  -4   5 1096.69 1366.87   1
   2  -3   0 469.879 626.402   1
   0  -6  -1 831.156 1269.33   1
  -1  -7  -1 1488.49 1709.48   1
   2  -7   2 2272.87 2075.51   1
   4  -3   3 432.043 819.117   1
   1  -6   0 2583.38 1379.79   1
  -1   2   2-128.630 442.295   1
   5  -2   6-113.407 968.001   1
  -3   1  -1 225.196 563.450   1
   5  -1   8 1279.15 1081.51   1
   1  -7   1 1671.05 1824.63   1
   3  -6   2 363.289 1533.32   1
  -4  -1  -3 74.3927 439.593   1
   5  -4   6 288.145 1452.33   1
  -3   0  -2 357.914 434.732   1
   3  -2   2 243.857 655.840   1
   5  -5   8 1778.09 2134.88   1
   0   3   7 3541.13 676.822   1
   1   0   1-154.243 185.596   1
   2  -7   3 234.279 1951.15   1
   5  -4   7 259.602 1611.33   1
   2  -5   1 89.5604 1074.57   1
   3  -6   3 985.924 1688.10   1
   3  -4   2 936.064 929.411   1
   3   0   4 123.178 456.794   1
   5  -2  11 1127.17 2037.17   1
   5  -2   8 451.558 1233.94   1
   5  -3   7 13549.6 1416.90   1
   5  -4   8 1900.45 1741.25   1
   5  -1  11 11582.5 1817.69   1
   0  -5  -1 3559.33 974.160   1
   5  -3   6 35974.6 1613.98   1
   1  -5   0 10695.8 1089.40   1
   5  -2  10 508.776 1690.21   1
   5  -2   9 1003.18 1412.75   1
  -3   2   0 113.414 715.509   1
   3  -1   3-129.086 529.979   1
  -5   0  -3 171.245 658.443   1
   1  -7   2 11556.4 2009.61   1
  -2  -7  -1 620.138 1691.98   1
   5  -3   9 6552.70 1576.30   1
   5  -3   8 421.329 1480.43   1
   3  -5   3 4054.79 1321.48   1
  -3  -5  -3 2479.60 789.996   1
   4   0   8 770.491 901.611   1
   2  -7   4 188.277 2209.03   1
   4  -5   4-299.718 1516.05   1
  -1  -2  -2 482.370 264.964   1
  -1  -6  -1 299.768 1288.01   1
   0  -7   1 3059.86 1789.59   1
  -1  -7   0 457.516 1717.19   1
  -1  -4  -2 2358.56 639.907   1
   5  -4   9-896.179 2066.92   1
   4  -4   5 113056. 2340.41   1
   4   0   9 1133.88 1066.42   1
   2  -3   1 493.304 679.869   1
   3  -6   5 3992.31 1793.02   1
   0   2   3 147.497 329.817   1
   4  -3   5 748.441 991.277   1
   4  -1   5 5711.24 760.276   1
   3  -4   3 1572.61 1018.12   1
   4  -5   6 1592.59 1616.39   1
   2  -5   2 1111.64 1158.94   1
   4  -5   7 1237.75 1746.13   1
   4  -5   8 3780.78 2147.49   1
  -6  -1  -4 214.197 755.760   1
   3   1   7 214.856 584.009   1
   1  -2   0 2654.67 483.085   1
  -4   2  -1 1821.22 783.138   1
   3  -6   6 405.100 1910.63   1
   2  -4   1 8594.48 881.789   1
   1  -3   0 905.073 561.497   1
   4  -1   7 1933.09 885.054   1
   0  -2  -1 223.244 372.253   1
   1  -6   1 418.758 1394.45   1
   0   3   6 310.129 557.734   1
   4  -1  11 1893.37 1692.22   1
   4  -3   6 1885.57 1041.72   1
   4  -4   7 55.7189 1377.37   1
   2   1   4 293.489 260.250   1
  -3  -7  -1 5885.12 1760.19   1
   1  -6   2 875.299 1373.75   1
  -3  -6  -2 16.7294 1192.67   1
   1  -5   1 6664.06 1142.10   1
   2  -6   4 7049.53 1788.15   1
   4  -4   8 2273.72 1514.91   1
  -2  -5  -2 1343.69 852.808   1
   3  -5   5 3094.66 1533.75   1
   4  -4   9 131.035 1846.48   1
   4  -1   8 1014.88 970.093   1
   3   0   5 213.009 542.340   1
  -1  -7   1 1875.68 1796.36   1
  -2   3   2 750.291 711.998   1
   4  -1   9 1740.92 1195.29   1
   4  -3   7 637.009 1194.12   1
   2  -1   2 229.526 464.043   1
   3   1   9 492.625 841.510   1
   0  -5   0 392.453 935.195   1
   0  -6   1 633.015 1327.99   1
   2  -5   3 1675.29 1158.18   1
   4  -3  10 563.126 1802.33   1
   4  -3   8 69.7804 1300.32   1
   0   1   1 290.615 218.583   1
   0  -7   3 1232.73 1954.27   1
   0  -4  -1 2224.50 753.705   1
  -1   0  -1 94.8514 192.472   1
   3  -5   7 3599.75 1678.14   1
   1  -6   3 108.269 1480.41   1
   3  -2   4 286.023 698.790   1
   3  -4   5 3619.03 1195.99   1
   2  -3   2 759.711 697.727   1
  -3  -4  -3 1035.64 527.342   1
  -1  -6   0 2690.50 1188.62   1
   4  -2   8 2503.03 1165.56   1
  -1   2   1 2546.41 486.160   1
   1  -4   1 728.745 745.365   1
  -4  -7  -1 1078.66 1769.43   1
   3   0   6 25.6654 592.905   1
   3  -4   6 560.891 1131.89   1
   0  -7   4-289.084 1934.47   1
  -4  -5  -3 1806.77 816.111   1
   4  -3   9 828.265 1543.30   1
   1  -6   4 799.714 1598.55   1
  -2  -7   1 936.186 1654.78   1
   3   0  11-128.974 1342.57   1
   3  -4  10 257.399 2065.97   1
  -1  -7   2 10678.1 1977.36   1
   2  -5   4 913.646 1263.63   1
   2  -6   7 255.677 2210.20   1
   3  -3  11 4900.93 2098.45   1
   2   2   8 447.062 542.082   1
   0  -5   1 3777.60 1075.79   1
   3  -4   9 1323.98 1567.07   1
   3   0  10-95.5613 1183.96   1
   1  -6   5-702.696 1600.95   1
   2   2   9 1817.35 616.520   1
   1  -3   1 576.197 603.888   1
   2  -5   5 3223.04 1243.50   1
  -3   2  -1 1749.81 715.327   1
  -1  -4  -1 65.2560 645.313   1
   3  -3  10 6523.86 1802.36   1
   2  -4   4 24231.2 1276.26   1
   3  -2  11 492.508 1694.43   1
  -2   3   1 1430.31 718.581   1
  -1  -6   1 259.807 1287.96   1
   3  -3   7 2610.03 1133.94   1
  -2  -6   0 796.097 1263.45   1
   0  -6   3 661.486 1414.67   1
   3   0   9 1295.95 972.274   1
   3  -2   6 485.919 783.928   1
   3  -3   9 4554.94 1474.61   1
   2  -5   9 779.246 2052.40   1
   3  -4   7 1795.76 1377.83   1
  -2  -7   2 2362.23 1861.92   1
   1  -4   2 1056.40 886.059   1
   1  -6   7 740.480 2005.50   1
  -5   0  -4 149.724 712.408   1
   3  -2  10 127.957 1430.12   1
  -7  -2  -5 303.590 857.280   1
  -2  -5  -1-1.54097 894.459   1
   3  -2   7-64.1047 960.656   1
   3  -1   7 48.7617 801.111   1
  -1  -7   4 7415.24 2097.36   1
   3  -2   9-465.779 1279.77   1
   1  -2   1 2052.85 463.980   1
   3  -2   8 1235.95 1080.50   1
  -4  -7   0 338.089 1676.60   1
   3  -1  10 5786.15 1381.93   1
  -1  -6   2 889.104 1392.36   1
   0  -3   0 37.4101 517.581   1
   2  -3   4 1011.38 759.363   1
  -2  -7   3 2083.19 1928.99   1
   3   0   8 682.103 820.788   1
  -3  -6  -1 1629.64 1236.89   1
   2   1   5 542.563 345.393   1
   2  -4   9 4266.43 1757.22   1
   0  -6   5 1246.09 1704.58   1
   2  -4   8 1542.00 1466.57   1
  -3   0  -3 103.706 428.997   1
   1  -4   3 327.440 859.263   1
  -5  -6  -2-201.422 1271.33   1
  -1   4   5 616.415 867.709   1
  -4   1  -3 681.521 678.939   1
   2  -3   5-206.367 841.616   1
   1  -5   9 3936.82 1911.43   1
  -2  -7   4-604.498 2057.35   1
   2  -1  12 1195.70 1797.85   1
  -1  -6   3-612.540 1322.73   1
   1  -5   7 8704.40 1551.63   1
  -3   2  -2 461.530 720.703   1
  -4  -6  -1 5891.41 1334.45   1
   0   3   4-150.007 463.952   1
  -1  -3  -1 1105.43 482.826   1
  -4  -7   1 991.959 1898.72   1
   2   1  10 437.207 959.901   1
  -5  -5  -3 110775. 1413.96   1
   2  -3   6 951.276 905.176   1
   2  -3   9 150.956 1367.17   1
   0  -5   2-180.987 1045.98   1
   1  -4   4 1473.06 1016.48   1
  -6  -1  -5 376.084 771.735   1
   2  -3   7 444.504 1097.93   1
   2  -3   8 1130.03 1250.06   1
  -2   3   0 32.8312 747.298   1
  -1   2   0 2193.89 506.728   1
  -1  -6   4 1191.03 1592.73   1
  -1  -4   0 4533.10 740.443   1
   2  -1  11 1108.25 1444.45   1
  -6   0  -5 6155.15 1022.22   1
  -2  -5   0 304.269 930.195   1
   0  -5   3 3397.15 1188.38   1
  -2   1  -2 340.364 482.905   1
   2  -3  10 73.5872 1539.92   1
   2   1   6 579.671 430.437   1
  -1  -6   5 1072.78 1471.24   1
  -3  -6   0 978.105 1270.63   1
  -4  -1  -4 17.8244 432.631   1
  -4  -5  -2 1952.80 876.123   1
  -4  -7   2 1068.13 2006.33   1
   2  -2   9 3718.62 1068.22   1
  -3   1  -3 187.905 601.748   1
   2  -1  10 893.035 1233.07   1
  -1  -6   6 2005.54 1841.88   1
   0  -5   4 969.366 1137.36   1
  -1  -6   7 2219.57 1898.77   1
   1  -4   9 1896.25 1678.53   1
   0  -5   9 362.241 1884.10   1
   1  -4   7-453.909 1188.45   1
   2  -1   4 1172.29 563.984   1
   2   1   7 2327.64 568.792   1
  -5  -7   1 8185.52 2055.43   1
   0  -5   6 1908.25 1533.34   1
  -1   3   1 1429.93 646.851   1
   0  -5   8-139.391 1710.11   1
   0  -5   5 7535.05 1408.56   1
   1  -4   8 548.457 1294.64   1
  -3  -6   1 2511.63 1331.81   1
   2  -1   9 1430.02 1003.93   1
   2   0  11 20508.2 1409.80   1
   2   1   9 759.186 826.524   1
  -6  -2  -5 1038.00 600.642   1
  -3  -4  -2-141.713 567.496   1
  -4  -6   0 1470.57 1349.11   1
  -4  -7   3 1351.70 2129.95   1
  -5  -7   0 2264.02 1964.06   1
   2  -1   6 417.164 679.187   1
  -5  -6  -1 537.792 1349.78   1
   2  -2   7 3158.79 865.323   1
   2  -1   8 790.450 893.234   1
   2   1   8 320.513 681.544   1
   0  -4   3 1374.04 846.559   1
  -1   4   3 393.871 846.556   1
   0  -1   0 41.1236 245.709   1
   1  -4   6 3729.49 1153.23   1
   2   0   8 3537.69 796.703   1
   1  -1  12 15355.1 1744.52   1
   1  -3   4 4492.51 795.781   1
  -1  -4   1 182.858 732.363   1
   1   0  12 1295.88 1559.25   1
   1   0   2 15.1286 260.083   1
   1  -2   3 3106.98 627.006   1
   1  -3   8 771.348 1157.24   1
  -5   0  -5 48.4802 788.697   1
   1  -3   7 37517.7 1477.68   1
  -2  -6   7 1357.82 2055.42   1
   0  -4   9 578.757 1645.83   1
  -2  -5   1 164.775 993.668   1
  -2  -6   4 8012.93 1677.58   1
   1  -2  10-1062.88 1330.38   1
  -1  -5   8 7611.58 1747.25   1
   0  -3   2-184.868 634.962   1
   0  -4   5 1313.54 1017.88   1
  -4  -6   1 5821.55 1412.51   1
  -3  -6   3-20.4780 1543.37   1
  -1  -5   7 8800.72 1755.58   1
  -6  -5  -3 4631.58 939.407   1
   0  -3  11 802.557 1871.84   1
  -1  -3   0 851.080 548.098   1
   0   2   1-99.0375 379.554   1
   0  -4   7-332.109 1230.95   1
   1   0  11 501.966 1299.79   1
  -1  -5   9 3974.41 2033.29   1
   1  -2   4-39.1201 607.752   1
  -3   2  -3 993.011 817.177   1
   1  -2   9 943.180 1136.39   1
  -3  -6   4 3164.03 1645.49   1
  -4  -5  -1 2754.72 980.690   1
  -1  -4   2 3820.32 863.055   1
  -6  -6  -1 2331.84 1485.32   1
   0  -2   1 13.3726 476.520   1
  -1   3   0 422.081 688.276   1
  -1   2  -1 3568.25 529.010   1
  -3  -6   5 2655.46 1789.02   1
  -3  -6   7 1136.60 2241.05   1
   1  -2   8 1910.45 1029.25   1
  -3  -6   6-674.452 2019.24   1
  -1  -4  10-304.512 1685.19   1
  -2  -5   3-12.1737 1135.18   1
   0  -3   3 1159.58 686.739   1
   1  -2   7 409.874 858.066   1
  -2  -5   9 317.616 1996.69   1
   0  -3  10 788.373 1506.15   1
   1  -2   6 396.606 752.353   1
  -3  -5   1 6322.72 1094.84   1
   0   3   2-11.7777 515.307   1
   0  -2  11 1278.07 1631.39   1
   1   0  10 930.348 1109.21   1
   0  -1  12-132.418 1711.97   1
  -1  -4   3-210.400 876.742   1
  -1  -4   9 1434.52 1561.46   1
  -2  -5   4 1521.03 1218.82   1
  -5  -6   1 2334.85 1465.96   1
  -2  -5   7 260.852 1715.02   1
  -7  -1  -6 27677.3 1222.58   1
  -2  -5   5-1265.71 1387.43   1
  -1   4   1 958.155 893.868   1
  -2  -5   6 1299.32 1333.18   1
   0  -3   9 4350.28 1283.48   1
  -3  -4  -1 1915.46 668.870   1
  -1  -4   4 1638.98 1004.25   1
  -1  -4   8 2038.58 1394.27   1
   0   1   0 89.4272 276.290   1
   1   2   9 660.523 735.906   1
   0  -3   5 1741.04 815.732   1
  -3   0  -4-23.2231 496.045   1
   0  -3   6-129.725 847.895   1
   0  -2  10 5176.08 1419.41   1
  -2  -3  -1 1444.28 474.786   1
  -1  -4   7-913.539 1103.78   1
  -4  -6   6 46673.6 2387.84   1
  -1  -3   1 2169.38 599.689   1
   1   0   9-442.172 887.403   1
   0  -1  11 689.663 1394.80   1
  -5  -6   2 1170.56 1584.80   1
   0   4   5 123.580 694.714   1
  -6  -1  -6 792.190 863.567   1
  -1   3  -1 1701.87 744.440   1
   0  -2   9 635.087 1152.18   1
   1   0   3-79.3624 324.749   1
  -3  -5   3 3723.58 1212.53   1
  -5  -6   3 1455.89 1559.54   1
  -5  -5  -1 2155.21 924.913   1
  -1  -4   5 378.948 959.429   1
  -2  -4   9 2796.25 1742.32   1
  -5  -4  -3 526.440 610.172   1
   1   0   8-162.072 761.011   1
  -6  -5  -2 496.143 1023.78   1
  -5  -6   4 180.879 1839.21   1
   0   3   1 6861.45 550.117   1
  -5  -6   6 679.785 2033.17   1
  -4   1  -5 4206.19 935.947   1
   0   0  11-95.7644 1301.62   1
  -3  -5   5 5083.37 1454.86   1
  -5  -6   5-421.778 1925.21   1
  -3  -5   8 134599. 3088.63   1
   0  -1  10 1511.30 1218.38   1
   0  -3   7 3813.65 1095.11   1
  -4  -5   0 2381.24 926.695   1
  -3  -5   7 2555.82 1775.80   1
  -4  -5   1 740.440 1095.17   1
  -2  -4   8 733.243 1403.57   1
  -2  -3  11 622.728 1944.70   1
  -7  -6   0 2554.08 1690.05   1
   0  -2   3 378.206 468.667   1
   1   2   8 1166.93 785.770   1
   1  -1   8 1274.33 872.232   1
   0   4   3 462.949 741.475   1
   0   1  11 283.333 1129.18   1
  -3  -4   0 2224.31 713.695   1
   1   1   8 3051.95 745.723   1
  -1  -3   8 2386.55 1245.00   1
  -3  -4  10 1131.20 1965.64   1
  -2  -4   7 8773.69 1458.35   1
   0  -1   1 505.795 320.295   1
   0  -2   7 140.362 869.303   1
  -4  -5   8 3640.63 2080.85   1
   1   0   4 345.874 383.609   1
   0  -1   9 1500.93 1004.59   1
  -2  -3  10 1618.34 1628.72   1
  -6  -6   2 9271.68 1859.23   1
  -4  -5   2 3435.70 1087.25   1
  -7  -6   1 917.799 1765.84   1
  -5  -5   0 2648.80 1102.38   1
  -1   0  12 131.071 1608.72   1
   1   0   5 454.114 448.059   1
  -4  -5   7 461.841 1830.83   1
  -3  -4   9 1408.53 1761.36   1
  -6  -6   5 3126.83 1985.22   1
  -4  -5   6-49.9636 1582.01   1
  -8  -6   0 2873.88 1953.86   1
  -1   0  -2-143.026 283.468   1
  -4  -5   4 2267.55 1358.90   1
  -4  -5   5 595.488 1375.67   1
  -3  -3  11 4304.04 2130.59   1
  -3  -4   1 2705.94 854.955   1
  -7  -6   2 636.545 1890.22   1
   1   0   6 9092.31 656.866   1
  -1  -2   9 275.907 1187.81   1
  -4  -5   3 3501.38 1320.67   1
  -6  -6   3 1480.14 1711.15   1
  -3  -4   8 1457.80 1437.47   1
  -6  -5  -1 617.791 1106.74   1
   0   3   0-199.882 611.978   1
   0  -1   8-218.783 815.605   1
  -3   1  -5 881.992 798.784   1
  -5  -5   8 4877.88 2271.09   1
  -1  -2   0 2749.04 445.040   1
  -7  -6   3 686.309 2012.43   1
  -1  -2  10-709.720 1252.48   1
  -5  -5   1 1086.33 1218.23   1
   0   1  10 565.568 1010.29   1
  -2  -1  12 2895.11 1841.67   1
   1   2   7 1207.34 604.975   1
  -8  -6   1 7243.31 2027.32   1
  -5   0  -6 192.639 948.171   1
   0   0   9 247.885 903.614   1
  -3  -4   2 236.007 856.496   1
   0   4   1 3383.87 911.620   1
  -1  -2   8 1218.08 1051.77   1
  -2  -3   9 732.044 1381.08   1
  -3  -3  10 5765.68 1735.91   1
  -1   0  11 1601.50 1367.80   1
  -3  -4   6 323.029 1215.95   1
  -2  -3   1 541.033 629.947   1
   0  -1   2-159.083 385.068   1
   0   2  -1 313.396 520.427   1
  -2  -3   7 413.401 1041.69   1
  -4  -3  -3 311.096 377.298   1
  -6  -5   0 714.187 1188.94   1
  -5  -5   4 11198.2 1599.03   1
  -5  -4  -2 295.675 713.329   1
  -1   2  -3 1481.65 734.300   1
  -2  -3   8 231.235 1257.17   1
  -1  -2   7 589.219 892.942   1
  -4  -4   8 452.155 1694.16   1
   0  -1   6-272.243 646.464   1
  -3  -3   9 3301.21 1492.86   1
  -2  -1  11 1194.22 1495.74   1
  -3  -2  11 1727.88 1755.99   1
  -2  -3   6 523.302 996.665   1
  -6  -5   7 2672.07 2238.26   1
  -3   0  -5 142.354 592.585   1
  -2   0  12 16502.2 1738.30   1
  -3  -4   3 2800.19 1012.42   1
   0   5   4-215.346 1124.05   1
   0   5   3 2336.16 1212.52   1
  -2  -3   2 926.381 689.757   1
  -5  -2  -5 336.067 370.868   1
  -4  -4   9 1860.70 1821.99   1
  -7  -5  -1 7630.34 1323.57   1
   0   1  -1 199.405 348.265   1
  -5  -4   9 1002.33 1922.64   1
  -4  -4   7 25.5884 1488.80   1
  -1  -2   6 674.330 760.634   1
  -6  -4  -3 3209.78 758.115   1
  -2  -2   9-14.3090 1103.53   1
  -3  -4   4 3050.78 1031.96   1
  -7  -4  -4-231.695 706.407   1
  -3  -4   5 3360.10 1224.65   1
  -6  -5   6 1302.55 2012.14   1
   0  -1   4-346.629 533.196   1
  -2  -3   3 3537.32 799.697   1
  -4  -3  10 2412.69 1720.09   1
  -2  -3   4 608.864 807.711   1
  -1   0  10 828.333 1167.12   1
  -2   1  -4 501.168 613.284   1
  -6  -5   5 2885.76 1724.27   1
  -1  -2   5 813.803 698.026   1
  -6  -5   1 1292.28 1261.18   1
   1   2   6 232.012 420.677   1
  -6  -5   4 1248.10 1673.11   1
  -2   1  12 1283.19 1685.01   1
  -1  -2   3 1674.18 543.531   1
  -1  -2   4-118.643 560.676   1
  -8  -5  -2 366.864 1224.72   1
  -3  -2  10 1113.34 1463.05   1
  -2  -1  10 496.334 1268.06   1
  -7  -5   0 833.571 1341.06   1
   0   2   9 293.714 847.538   1
  -2  -2   8 665.905 1043.59   1
  -4  -3   9 2206.62 1525.44   1
  -3  -3   7 3891.64 1132.03   1
  -5  -4  -1-99.6368 774.660   1
  -6  -1  -7 495.466 1009.77   1
  -6  -5   2 380.658 1382.17   1
  -5  -4   7 1060.02 1656.76   1
  -2   0  11 25844.3 1620.83   1
   0   3  -2 111.068 753.939   1
  -8  -5  -1 550.873 1405.87   1
  -7  -5   1 2946.31 1403.22   1
  -3   0  12 362.938 1721.26   1
  -3  -1  11-1121.04 1587.25   1
  -1   0   9-109.037 954.909   1
  -2  -2   7 2494.73 993.916   1
  -5  -4   6-27.7954 1430.96   1
  -2  -1   9 1374.27 1098.25   1
  -5  -4   0 4982.82 929.062   1
  -8  -5   0-1024.06 1383.90   1
  -8  -5   5 2515.78 2057.82   1
  -5  -4   5 490.446 1342.03   1
  -5  -3   9 3768.98 1730.84   1
  -6  -4   7 2502.99 1831.68   1
  -3  -2   9 148.157 1239.78   1
  -2   1  11 1525.61 1409.41   1
  -4  -3   8 139.979 1426.48   1
  -6  -4   8 131772. 3178.19   1
  -8  -5   4 414.483 1919.45   1
   1   3   1 1644.39 551.426   1
  -9  -5  -1 8922.45 1678.11   1
  -7  -4   8 2084.96 2218.35   1
  -5  -4   1 804.264 924.690   1
  -8  -5   3 914.195 1756.88   1
  -8  -5   2 1106.84 1678.96   1
  -3  -2   8 456.456 1150.33   1
  -1   2  10 35.9723 1066.90   1
   1   2   2 396.933 265.549   1
  -5  -4   2 1976.37 1044.70   1
  -4  -3  -2 634.321 460.289   1
  -5  -2  11 1480.41 2010.07   1
  -8  -5   1-808.817 1521.46   1
   1   4   2 1393.14 752.876   1
  -7  -4  -3 809.372 837.861   1
  -4  -3   7-1969.09 1134.68   1
  -3   0  11 910.243 1493.95   1
  -1   0   8 343.988 810.090   1
  -4  -1  11 1068.73 1690.43   1
   1   4   3 460.128 666.618   1
  -5  -3   8-1196.43 1508.06   1
   0   0   5 392.886 460.975   1
   1   4   1 372.790 841.080   1
  -2  -1   8 930.964 874.221   1
  -7  -4   7 984.664 1925.52   1
   1   3   0 1171.50 633.117   1
   0   2  -3 415.751 687.456   1
   0   1   7 144.526 595.350   1
  -5  -4   3 1524.94 1127.36   1
  -9  -5   1 9417.25 1911.32   1
  -1   0  -3-37.9972 345.556   1
  -6  -4   5 5059.37 1502.90   1
  -4   0  -7 1509.80 1041.80   1
  -6  -3   9 2897.06 1855.27   1
  -5  -2  10 1904.83 1612.27   1
   1   4   0 3543.08 948.798   1
  -3  -2   7 920.240 1024.76   1
  -2  -2   0 2432.68 446.744   1
  -3   0  -6-200.827 736.688   1
  -7  -4   6-689.306 1703.11   1
  -3  -1   9-4.87971 1161.20   1
  -5  -1  11 10633.5 1955.39   1
  -6  -4   3 4278.54 1245.75   1
  -2   1  -6 1690.33 910.379   1
  -6  -3   8 394.084 1636.57   1
   1   2   0 2787.88 457.067   1
   1   4   4 873.272 574.209   1
  -4  -2   8 2056.96 1171.76   1
  -6  -4   1 5550.86 1036.47   1
   0   1  -2 211.983 439.247   1
  -4  -3  -1 315.167 545.209   1
  -2  -1   7 1325.98 846.637   1
  -7  -4  -2 1370.07 928.524   1
  -4  -3   4 507.420 904.705   1
  -4  -1  -6 170.193 582.890   1
  -3   1  11 588.684 1481.21   1
  -5  -2   9 1082.36 1516.65   1
  -3   0  10 336.033 1256.88   1
  -9  -5   3 6539.58 2046.97   1
  -3  -2   6 174.653 835.126   1
  -7  -4   5 2681.59 1596.45   1
  -1   0   7 290.826 689.369   1
  -8  -4   7 1677.38 2173.17   1
  -4  -3   3 312.113 826.066   1
   0   3   8 269.704 636.912   1
  -4  -3   0 259.531 611.065   1
  -7  -3   8 10856.2 1949.28   1
  -4  -3   2 374.413 762.105   1
  -4  -3   5 1382.76 1012.04   1
   1   2  -1 2899.92 572.059   1
  -7  -4  -1 475.588 1010.23   1
   0   0   3-198.124 356.311   1
   0   1   6 44.0943 506.037   1
  -4  -3   1 656.585 666.881   1
  -9  -4   6-716.489 2117.01   1
  -1   1   8 1062.71 789.317   1
  -7  -3   9 6623.23 2214.51   1
  -4  -1  10 445.879 1448.49   1
  -3  -2   5 3903.39 872.009   1
  -4  -1   9 1944.90 1278.98   1
  -7  -2  10 2019.12 2191.06   1
  -2  -1   6 633.418 713.714   1
  -6  -2   9 1365.86 1746.83   1
  -2   0   8 3503.24 892.783   1
  -3  -1  -5 455.060 368.948   1
  -8  -4   4 9765.36 1723.25   1
  -5   0  11 1272.67 1784.71   1
   1   3  -1 451.114 730.307   1
  -7  -3   7 8527.50 1878.19   1
  -3   2  11 601.954 1413.27   1
  -1   0   6-245.917 556.205   1
  -8  -4  -2 29626.5 1278.25   1
  -5  -3   4 19287.2 1156.96   1
  -7  -4   2 737.684 1091.52   1
  -3   0   9-296.657 1060.48   1
  -4   1  11 2376.43 1594.15   1
  -2   1   9 564.945 964.220   1
  -7  -4   3 172.098 1312.48   1
  -7  -2   9 1086.65 1717.64   1
  -9  -4  -3 1700.67 1249.62   1
  -6  -1  10 728.108 1664.16   1
  -6  -3   5 387.494 1243.88   1
  -9  -4   4 1457.57 1740.00   1
  -8  -3   7 1143.09 1751.43   1
  -5  -2   7 416.500 1185.57   1
  -3   1  10 3618.11 1316.34   1
  -2  -1   5 454.029 627.554   1
  -1   0  -4 188.481 411.792   1
  -8  -4   0 202.142 1178.76   1
  -5  -1   9 15313.3 1413.20   1
  -4  -1   8 3294.79 1092.17   1
  -6   0  11 4367.66 1929.69   1
  -9  -4   3 1415.50 1640.42   1
  -3  -1   7 581.170 867.319   1
  -3  -2   3 302.104 641.321   1
  -8  -2   9 1933.75 2040.40   1
   0   1  -4 138.682 573.300   1
  -9  -4  -2 195.661 1252.39   1
  -6  -3  -4 79.3596 666.457   1
   1   5   4 16294.6 1027.49   1
  -9  -3   7 2027.15 2127.76   1
  -7  -4   0 889.760 1089.56   1
  -9  -4   2 614.670 1514.13   1
   0   0   1 164.647 126.275   1
   1   2  -3 2616.45 749.778   1
  -5   0  10 2068.18 1526.65   1
  -7  -2   8 2550.07 1606.25   1
  -9  -4  -1-90.6689 1309.65   1
  -9  -4   1 1469.09 1430.30   1
  -9  -4   0 1669.95 1372.03   1
  -3  -2   2-16.6894 594.123   1
  -5   1  11 11749.0 1693.98   1
  -3   0   8 960.125 914.694   1
  -5  -2   6-1057.49 1080.28   1
  -6  -2   7 1102.16 1256.16   1
  -6  -3   3 885.615 984.373   1
 -10  -4   1-621.086 1711.54   1
  -3   2  10 109.257 1310.50   1
  -3  -2  -2 432.411 311.267   1
  -2  -1   4 622.510 571.171   1
  -5  -1   8 1991.88 1184.37   1
  -4  -1   7 1135.84 922.789   1
 -10  -4   4 7064.82 2128.77   1
 -10  -4  -1 621.929 1566.35   1
  -2   1   8 501.966 884.233   1
  -2   2   9 1368.12 1018.04   1
 -10  -4   0-677.985 1561.90   1
  -8  -3   6 694.321 1617.87   1
  -3   1   9 226.872 1068.91   1
  -4   0   9 914.362 1170.86   1
   1   4   5 401.905 445.357   1
  -4   1  10 480.452 1394.69   1
   1   2  -4 405.886 810.762   1
 -10  -3   6 2746.90 2115.68   1
  -6  -1   9 813.444 1482.20   1
  -8  -3   5 1534.14 1391.98   1
   2   3   0 597.514 604.887   1
   2   3  -1 474.926 731.911   1
 -11  -4  -1 356.976 1805.23   1
  -6  -3   2-636.746 883.028   1
  -7  -1   9 4040.46 1744.48   1
  -3  -2   0 1388.53 454.074   1
   2   5   2 537.738 1158.18   1
  -9  -2   8 32.5231 2093.41   1
   2   3  -2 1037.43 804.230   1
  -9  -3   5 2653.81 1635.29   1
  -4  -1  -7 1050.77 717.104   1
  -5   2  11 1800.41 1807.09   1
  -5   0   9 492.510 1302.06   1
  -6  -3   1 1253.08 838.512   1
  -3  -2  -1 2114.37 363.549   1
   2   3   1 750.224 540.798   1
  -3   0  -8-502.418 1118.61   1
  -7  -2   7 89.8516 1322.68   1
  -6  -1   8 336.735 1319.01   1
  -7   0  10 1030.02 1859.07   1
  -2  -1   3 1195.21 469.580   1
  -8  -1   9 2064.20 1818.05   1
  -8  -2   7 10979.5 1788.84   1
   0   0  -1 10.9592 145.083   1
  -1   2   8 478.698 1220.07   1
   0   3   7 3541.13 676.822   1
 -11  -4   1 1829.02 1929.40   1
  -6  -3   0 1988.78 786.421   1
  -6  -3  -2 545.319 1070.77   1
  -1   0   4-153.672 433.154   1
  -6  -3  -1 1005.12 714.179   1
  -3   3  10 4140.63 1435.00   1
   2   0   0 57376.4 806.606   1
  10   0   6 49406.6 2282.49   1
   7  -1   0 11804.9 1108.87   1
   9  -4  -2 1197.92 1921.50   1
  11  -1   5 26642.2 2352.00   1
   9  -1   2 55787.5 2019.89   1
   4  -4  -4 27079.1 1568.35   1
  -4  -2  -2 54781.8 959.095   1
   5  -3  -3 69904.9 1921.54   1
  -4   0   1 249739. 2299.68   1
   2  -6  -5 45864.2 2129.25   1
   9  -5  -2 26751.3 2872.67   1
   7  -3  -2 80483.4 2368.04   1
   8  -4  -2 33493.7 2304.23   1
  11  -1   6 43816.5 2747.06   1
   5   1   4 8934.95 706.483   1
   7  -5  -3 40178.2 2557.28   1
   8  -2   0 14186.6 1396.76   1
   8  -3  -1-353.101 1522.88   1
   8   0   4 29788.0 1465.33   1
   8   0   3 16505.0 1290.19   1
  10  -2   2 30767.9 2076.01   1
  -4  -1  -1 6743.29 653.658   1
   4  -2  -2 53564.8 1441.61   1
   7  -1   1 9827.78 1135.34   1
   9  -3   0 170745. 3599.33   1
   4   0   1 248643. 2097.33   1
   2  -4  -4 20251.3 1160.92   1
   6  -3  -2 1629.78 1182.26   1
   6  -5  -3 6308.03 1853.40   1
  -7  -3  -2 78292.5 2022.48   1
  10  -2   3 14743.1 1917.96   1
  11  -3   3 55937.6 3023.60   1
   8   0   5 106185. 2287.51   1
  -5  -2  -2 903.829 735.933   1
  -2   0   0 61879.4 840.744   1
   3  -5  -4 10949.9 1514.38   1
   8  -4  -1 24653.1 2083.07   1
   7  -4  -2-307.442 1627.14   1
  10  -3   2 1564.70 2098.47   1
   6  -6  -3 1575.98 2279.07   1
   7  -5  -2 27915.8 2340.27   1
   5  -3  -2 47943.6 1739.43   1
   7  -3  -1 6499.89 1365.37   1
   5  -5  -3 92184.1 2712.48   1
  -2   2   6 147229. 2081.77   1
   6  -4  -2 48711.2 2074.66   1
   3  -3  -3 10099.3 982.696   1
   4  -4  -3 24020.4 1505.77   1
   8  -5  -1 2610.97 2147.73   1
   8  -2   1 11120.2 1474.36   1
   0   2   8 177596. 2059.95   1
   5  -4  -3 3142.20 1329.36   1
   5   1   5 32999.1 959.210   1
  -1   1   2 150220. 1254.05   1
   8   0   6 46037.0 1819.47   1
   9  -5   0 85675.0 3606.21   1
   0  -4  -4 90818.2 1416.69   1
  -6  -2  -2 25357.1 1218.29   1
  -5  -3  -3 76416.6 1206.00   1
   0   2   6 73813.8 1154.50   1
  10  -2   5 55418.7 2639.31   1
   9  -3   2 26286.9 2125.73   1
   8  -2   2 93431.1 2384.82   1
   7  -3   0 13319.3 1507.42   1
   1  -5  -4 21593.8 1324.08   1
   2  -2  -2 87911.9 1348.35   1
   3  -4  -3 1081.46 1010.00   1
   9  -1   6 30440.3 1988.79   1
  -2   2   5 291550. 2528.86   1
   4  -6  -3 33588.9 2238.43   1
   8  -3   1-600.644 1450.69   1
  10  -4   3 53524.7 2983.08   1
  10  -2   6 34384.5 2520.16   1
   1  -3  -3 173839. 1792.16   1
   7  -1   3 78257.5 1851.68   1
  -7  -2  -2-218.326 1206.31   1
   4  -3  -2 765.843 880.343   1
   5  -5  -2 15945.1 1736.37   1
  -6   0   0 344286. 3148.73   1
  -6  -1  -1 1510.08 994.552   1
   9  -5   1 6982.41 2393.18   1
   5  -3  -1 9426.25 1171.81   1
   8  -4   1 21631.2 2087.34   1
   8  -2   3 68544.2 2170.70   1
   9  -1   8 131051. 3089.59   1
   4  -2  -1 998.190 782.310   1
   3  -5  -3 3165.62 1306.44   1
   2  -4  -3 66637.5 1597.15   1
   6  -5  -1-1342.74 1652.91   1
  10  -4   4 3253.24 2467.32   1
   9  -2   4 354.430 1571.24   1
   4  -4  -2 23322.2 1381.23   1
   3  -3  -2 150543. 2090.18   1
   7  -2   2 661.589 985.479   1
   9  -5   2 35713.3 2763.61   1
   7  -3   1 7639.07 1275.31   1
  -2  -4  -4 20901.3 616.919   1
   1  -1  -1 7591.17 405.310   1
   5   1   6 88796.0 1336.15   1
  -6  -3  -3 1419.75 921.035   1
   4  -5  -2 1906.91 1340.42   1
   8  -2   4 26078.8 1643.26   1
   8  -4   2 36607.0 2164.02   1
   5  -4  -1 534.246 1104.73   1
   4  -6  -2 27860.4 2074.71   1
  -4   1   1 5930.31 830.217   1
   7  -1   4 20327.0 1256.59   1
  -2   2   4 16376.3 860.042   1
   6  -4   0 211154. 3347.55   1
   4   1   5 6422.46 556.131   1
   6   0   5 7038.13 929.581   1
   2   0   1 8674.98 425.339   1
   4  -1   1 4775.52 679.321   1
   7  -5   1 5707.25 1913.20   1
   5   1   7 36986.3 1050.40   1
   7  -3   2 84583.9 2327.36   1
   1  -7  -3 44855.6 2395.74   1
   3  -7  -2 26336.5 2469.32   1
   2  -5  -3 690.188 1089.50   1
   8  -2   5 62007.0 2192.51   1
  -5  -1  -2 61366.8 1201.88   1
   5  -3   0 11744.2 1078.01   1
   9  -3   6 20180.6 2162.51   1
   7  -1   5 56353.3 1754.06   1
   9  -4   5 2992.15 2118.97   1
   6  -2   2 18577.0 1213.06   1
   1  -2  -2 333.809 448.434   1
   8  -1   9 975.672 1866.83   1
   6  -6   0 204555. 4142.47   1
   5  -2   1 1020.41 750.953   1
  -4   0  -1 245220. 1998.74   1
   1  -5  -3 66465.8 1654.30   1
  -6   0  -1 18811.0 1130.81   1
   4  -4  -1 49324.3 1669.23   1
  -7  -1  -2 49116.7 1544.41   1
   8  -2   6 26359.3 1838.88   1
   3   1   4 5122.19 416.798   1
   9  -3   7-372.638 2089.95   1
  -3  -1  -2 263834. 1443.46   1
   4   0   3 18119.5 742.032   1
   7  -2   4-388.953 1126.79   1
   7  -1   6 37687.3 1607.28   1
   7  -3   3 72639.2 2161.58   1
   8  -3   5 59.0211 1581.39   1
   7   0   8 939.126 1275.47   1
   7  -5   2 26071.4 2261.47   1
   8  -2   7 13684.1 1802.59   1
   5  -5   0 1168.71 1386.98   1
  -2   2   3 16579.6 787.965   1
   3  -3  -1 28574.9 1106.63   1
   2  -2  -1 246121. 2036.78   1
   2  -4  -2 51635.6 1431.53   1
   5   1   9 10384.0 1101.84   1
   8  -4   4 7105.66 1832.62   1
   3  -5  -2 42976.8 1726.24   1
   7  -1   7 14867.8 1462.50   1
   8  -4   5 62861.4 2681.35   1
   7  -5   3 40468.0 2441.99   1
   5  -3   1 8104.42 1065.33   1
   5  -1   3 167003. 2100.81   1
  -4   2   2 50029.9 1410.22   1
  -1  -3  -3 180640. 1290.10   1
   7  -3   4 21852.5 1658.85   1
   2  -6  -2 34075.5 1822.57   1
   0  -2  -2 251051. 1450.15   1
   6   0   8 199317. 2565.80   1
   8  -3   7 959.444 1813.33   1
  -4  -2  -3 182246. 1223.34   1
   1  -3  -2 53764.5 1091.99   1
  -3  -5  -4 7932.19 726.746   1
  -1   1   1 8289.62 448.738   1
   4  -1   2 32.5057 624.620   1
   6  -1   4 1283.03 867.530   1
   6  -4   2 52162.9 2038.83   1
   4  -4   0 8267.33 1137.48   1
   8  -4   6 43512.0 2547.92   1
   4  -3   0-494.922 824.778   1
   4  -2   1 2468.23 699.382   1
   6  -3   3 1187.36 1060.23   1
   6  -2   4 94572.0 2066.63   1
   3  -5  -1 5281.06 1229.46   1
   3  -7   0 97575.6 3204.19   1
   0   2   4 6088.51 427.593   1
   7  -5   5 25304.7 2549.11   1
  -2   0  -1 10716.6 430.450   1
   1  -4  -2 2183.76 781.310   1
   5  -3   2 48223.3 1636.77   1
   1  -5  -2 90354.7 1910.16   1
   7  -3   6 22346.6 1841.28   1
   5  -1   4 9715.44 901.237   1
  -1   3   7 35952.7 1220.57   1
   7  -2   8 1471.90 1588.51   1
   2  -6  -1 22448.5 1742.56   1
   4   0   4 14238.8 751.348   1
   7  -3   5 62687.7 2195.85   1
   3  -3   0 335993. 3024.64   1
  -7  -1  -3 65368.8 1606.95   1
  -1  -5  -3 68098.0 1484.10   1
   2  -4  -1 9496.82 951.922   1
   6  -1   7 1214.37 1096.07   1
   4  -4   1 48431.8 1722.09   1
  -3   3   4 14812.6 1206.03   1
  -6   0  -2 146876. 2015.66   1
   0  -6  -2 27944.6 1605.41   1
   4  -2   2 52802.5 1366.71   1
   1  -2  -1 2911.10 479.761   1
   7  -3   7 11309.6 1807.84   1
   6  -3   5 1343.09 1188.48   1
   6  -2   6 109432. 2292.11   1
   5  -3   3 67087.6 1847.86   1
   5  -1   5 31021.6 1198.29   1
   5  -5   3 98698.0 2794.74   1
   4  -6   2 27091.9 2144.01   1
  -2   2   2 88728.7 1305.63   1
  -7  -3  -4 22739.2 1113.86   1
  -5  -1  -3 182338. 1682.45   1
   3  -5   0 222181. 3180.38   1
  -4   2   1 1502.96 854.276   1
   2  -6   0 177.081 1396.84   1
  -1   3   6 98001.7 1458.38   1
   3  -7   2 28977.6 2483.88   1
   4   0   5 284255. 2231.72   1
   6  -4   6 23975.4 2024.97   1
   3  -1   2 240124. 1988.05   1
   0  -4  -2 25916.2 964.071   1
   5   0   7 633.246 861.812   1
   5  -3   4 23872.2 1377.73   1
   5  -1   6 90341.7 1755.15   1
   4  -6   3 46646.3 2442.32   1
   1   2   5 2031.86 267.769   1
   5  -6   5 45.9166 2276.15   1
  -3   3   3 9405.12 995.262   1
   1  -5  -1 4756.57 1036.86   1
   3  -3   1 29814.4 1160.89   1
   3  -5   1 5943.23 1269.47   1
   5  -2   5 1240.78 946.319   1
   4  -4   2 24043.9 1430.27   1
   6  -4   8 130296. 3399.17   1
   3  -4   1 3510.90 946.666   1
   6  -2  10 31704.6 2175.42   1
   5   0   9-57.3884 1124.92   1
   2   0   2 149440. 1089.89   1
   4  -2   3 161732. 2122.19   1
   5  -5   5 20798.8 1940.47   1
   1  -1   0 58161.7 740.997   1
   5  -1   7 39644.8 1412.33   1
  -2  -3  -3 2570.81 342.116   1
   2  -6   1 20514.5 1775.25   1
   4   0   6 147467. 1763.56   1
   5  -5   6 53495.0 2411.31   1
   4  -4   3 24115.3 1398.21   1
   2  -4   0 12914.5 1004.66   1
   2  -1   1 290.775 455.578   1
  -6   0  -3 9891.86 990.348   1
  -7  -2  -4-127.464 938.132   1
   5  -3   5 52817.8 1827.25   1
   3  -5   2 50254.9 1878.97   1
  -2   2   1 244072. 1967.31   1
   5  -1   9 10879.4 1368.91   1
   4  -6   5 26428.9 2276.45   1
   5  -5   7 33269.7 2368.78   1
   0  -7   0 469.429 1782.93   1
  -5   1  -2 53766.9 1360.49   1
  -6  -2  -4 78527.2 1227.31   1
   5  -2   7 501.775 1080.99   1
  -2  -4  -3 81172.0 1111.66   1
   3   1   6 64387.9 941.501   1
   4  -2   4 6590.55 880.850   1
   4  -6   6 50744.7 2855.06   1
  -3   3   2 152477. 2025.63   1
  -2  -6  -2 33856.5 1550.24   1
   5  -1  10 48194.3 2026.40   1
   3  -3   2 148666. 2153.88   1
   2  -6   2 44406.7 2113.76   1
   4  -4   4 22628.0 1422.99   1
   4  -3   4 188.404 893.191   1
   5  -3  10 20226.9 2201.11   1
  -1  -5  -2 89601.4 1678.35   1
   4   0  11 68275.6 2062.59   1
   3  -6   4 2240.65 1780.75   1
   2  -2   1 249563. 2112.46   1
   4   0  10 54239.2 1767.82   1
   0  -6   0 188890. 2948.30   1
   4  -2   5 32194.3 1251.80   1
  -4   1  -2 142.526 635.286   1
   1  -4   0 2550.26 801.341   1
   2  -6   3 17635.1 1785.91   1
   3  -5   4 12140.0 1485.02   1
  -1   1   0 59660.0 746.363   1
   4  -4   6 45375.6 1922.37   1
  -7  -1  -4 17533.3 1176.60   1
  -2   4   6 26744.8 1465.18   1
  -1  -3  -2 57411.7 887.826   1
  -2   3   3 1490.40 784.140   1
  -1   3   4 8326.45 702.388   1
   4  -2   6 88700.7 1850.72   1
   0  -7   2-124.498 1831.91   1
   3  -2   3 1578.84 642.657   1
   0  -3  -1 4451.43 574.192   1
  -3   3   1 25541.2 1130.62   1
   4  -1  10 602.119 1403.91   1
   3   1   8 224631. 1937.26   1
  -2  -7   0 4233.25 1722.03   1
  -5  -3  -4 19285.8 419.226   1
  -2   1  -1 327.844 472.603   1
   3  -1   4 5636.48 634.045   1
   4  -2  11 19122.6 2086.39   1
  -4   0  -3 18098.2 718.848   1
   1  -7   3 57605.2 2637.05   1
   2  -4   2 42777.9 1444.53   1
  -2   4   5 54327.4 1554.36   1
   3  -5   6 27678.4 1980.10   1
  -5  -2  -4-51.5709 469.716   1
  -2  -6  -1 18509.8 1425.52   1
   2  -6   5 55645.8 2561.70   1
   4  -2  10 39466.5 2029.91   1
  -1  -5  -1 8266.23 1025.30   1
   1  -7   4 4869.57 2100.50   1
  -5   1  -3 167672. 2104.80   1
   3  -5   8 116382. 3290.99   1
   2  -6   6 39114.6 2531.73   1
  -6   0  -4 13559.5 1039.68   1
   3  -3   3 9266.50 929.328   1
   2  -2   2 79321.2 1303.11   1
  -1   3   3 177694. 1685.23   1
   4  -2   9 10529.1 1528.76   1
  -2   2   0 3906.09 601.446   1
   2   0   3 244687. 1491.08   1
   1  -5   2 89968.1 2104.58   1
   4  -2   7 35759.2 1484.86   1
  -5  -1  -4 8876.59 661.081   1
   3  -3   4 15541.9 1047.14   1
   0  -6   2 26887.1 1750.36   1
   2  -4   3 74909.5 1763.91   1
  -3  -7   0 103628. 2684.28   1
  -2   4   4 20917.8 1253.52   1
   3  -1  12 28769.8 2187.32   1
  -3   1  -2 248763. 1976.83   1
   3  -2   5 4186.00 802.096   1
  -4  -6  -2 32149.6 1501.82   1
   3  -3   6 32150.5 1403.99   1
  -3  -1  -3 204.746 296.377   1
   3  -3   5 7302.62 1008.08   1
  -1  -7   3 58008.9 2618.03   1
  -2   0  -2 149273. 1066.87   1
   0   3   5 1142.08 505.565   1
   3  -1  11-575.380 1581.71   1
   1  -5   3 71556.1 2068.63   1
   3  -4   8-789.342 1541.44   1
   3  -1   6 62018.9 1390.19   1
  -2  -4  -2 50535.0 1055.24   1
   1  -6   6 8723.72 1917.33   1
   2  -5   7 704.100 1557.68   1
   3  -3   8 208254. 3185.71   1
   1  -1   1 7946.12 453.262   1
  -3  -5  -2 53582.0 1336.08   1
  -1  -5   0 12621.5 1128.06   1
   3   0   7-201.176 699.191   1
   2  -2   3 12618.5 763.719   1
  -1   4   6 1742.26 962.683   1
   2  -4   5 54460.2 1818.31   1
  -2   4   3 65919.8 1590.22   1
  -7  -1  -5 41427.2 1391.77   1
   1  -5   4 21275.6 1491.50   1
   0  -6   4 12283.3 1604.72   1
   0  -4   0 729373. 4150.38   1
   0   2   2 248022. 1368.20   1
   2  -4  10 21317.6 2161.77   1
   2  -4   6 40925.5 1667.59   1
  -1   3   2 56816.4 1082.77   1
   3  -1   9 480.421 1125.68   1
   1  -5   5 67638.0 2210.92   1
   2  -4   7 16117.2 1525.43   1
   2  -1   3 2143.31 512.607   1
  -2  -6   1 24265.3 1578.01   1
   1  -5   6 26296.9 1826.98   1
  -3  -7   1 4387.98 1877.10   1
   2   0   4 58621.2 879.056   1
  -2   2  -1 250981. 2077.19   1
   2  -2   4 16099.9 813.862   1
  -1  -5   1 9960.01 1090.01   1
   0  -6   7 1664.61 1898.85   1
  -3  -7   2 38060.1 2323.38   1
   2  -3  11-20.1249 1823.27   1
   3  -1   8 217553. 2647.99   1
   2  -2  11 62497.5 2306.35   1
   0  -4   1 2796.22 813.051   1
   0  -6   6 25145.2 2174.18   1
   0  -2   0 554746. 2468.97   1
  -3  -3  -3 11497.9 384.899   1
   2  -2   5 274365. 2664.59   1
  -2  -6   2 37175.5 1870.62   1
   2  -2  10 56284.6 2072.48   1
  -2  -3  -2 822.901 404.597   1
   1  -4  10 1999.74 1909.28   1
   1  -3   2 55619.5 1289.75   1
   0  -4   2 19620.0 1062.57   1
  -3  -5  -1 7781.54 985.656   1
   1  -5   8 8600.74 1757.14   1
   2   0  10 25913.8 1349.73   1
   1  -2   2-226.020 493.695   1
  -1  -5   2 89781.3 2018.97   1
   2   0   5 82656.9 1141.44   1
   2  -1   5 295.561 580.878   1
   0  -3   1 6220.05 671.766   1
  -4  -4  -3 25456.3 742.244   1
   1  -3  11 14341.2 2021.43   1
  -1   1  -1 4733.26 427.010   1
   2  -2   8 654.095 1005.17   1
   2   0   9 9386.97 991.150   1
   1  -3   3 182655. 2233.56   1
  -2  -4  -1 10327.6 779.928   1
  -4   0  -4 14376.8 728.388   1
   1  -1   2 133981. 1234.12   1
   1  -3  10 46332.9 2106.50   1
  -4   1  -4 440.985 753.791   1
   2  -1   7 4298.57 793.179   1
   2   0   6 51843.8 1062.21   1
  -1  -5   3 61826.0 1842.44   1
   2   0   7 28683.2 971.931   1
   2  -2   6 147226. 2111.92   1
   1  -3   9 10588.6 1421.68   1
   0  -4  10 38261.9 2357.06   1
   0   3   3 1889.17 505.453   1
   1  -3   5 30770.5 1274.09   1
  -3  -6   2 1655.90 1431.73   1
  -2  -6   6 32507.5 2338.52   1
  -2   3  -1 492.909 758.305   1
  -1  -5   4 23980.6 1524.94   1
   0  -4   4 83902.1 1876.71   1
   1  -3   6 93174.7 1926.81   1
  -2   2  -2 81514.9 1369.09   1
   1  -2  11 1696.85 1566.24   1
  -1  -5   5 70005.8 2165.74   1
  -3  -5   0 219107. 2622.43   1
  -1  -2  -1 2922.52 361.760   1
   0  -4   8 64961.8 2212.61   1
  -1  -5   6 27433.8 1866.71   1
   1  -1  11 31701.7 1805.94   1
   1   1  11 23927.5 1448.67   1
  -2  -6   3 18395.3 1709.55   1
   0  -4   6 96514.5 2237.13   1
  -2  -5   2 1140.88 1092.48   1
  -2  -6   5 71548.7 2552.26   1
  -1   4   2 2530.45 902.529   1
  -5  -1  -5 30468.2 862.368   1
  -5  -6   0 3001.29 1396.31   1
   0  -2  12 31397.2 2243.76   1
  -5  -5  -2 20080.7 1139.78   1
  -2  -4   0 15602.4 912.632   1
  -4  -6   2 36261.3 1973.31   1
   1  -2   5 3935.51 737.887   1
   1  -1   3 245397. 1816.65   1
   1  -1  10 27475.6 1516.52   1
   1   1  10 30247.3 1306.29   1
  -4  -6   3 51362.9 2250.68   1
  -3   1  -4 6015.98 728.255   1
  -1  -3  11 18898.9 2093.61   1
   0   0  12 27695.2 1842.79   1
  -6  -6   0 238070. 3317.33   1
  -4  -6   5 31038.5 2269.82   1
   1  -1   4 46505.4 973.994   1
  -7  -6  -1-205.050 1677.60   1
  -2  -4   1 9868.87 888.390   1
  -2   0  -3 260657. 1557.07   1
  -3  -5   2 59366.3 1828.38   1
   0  -3   8 166.632 1161.07   1
   1  -1   9 11428.8 1146.88   1
   1  -1   7 26545.9 1058.68   1
   0  -2   2 251678. 2047.92   1
  -4  -6   4 8432.87 1822.53   1
  -1  -3  10 50292.6 2188.92   1
   0   4   6 69807.6 1070.13   1
   1  -1   5 78095.4 1317.64   1
   1  -1   6 50139.2 1197.62   1
  -6  -4  -4 11748.5 591.988   1
  -2   2  -3 13945.3 915.637   1
  -4   0  -5 287476. 2213.99   1
   0   4   4 87452.3 1303.38   1
  -1   1  -2 148465. 1325.49   1
  -2   1  -3 2114.09 565.818   1
  -3  -5   4 11156.5 1434.90   1
  -1  -3   9 12280.0 1487.16   1
  -2  -4  10 18069.0 2080.68   1
  -1  -1  12 15341.7 1950.97   1
   0   2   0 566156. 2489.15   1
   0  -2   8 199822. 2742.00   1
  -1  -2  11 1468.01 1568.50   1
  -2  -4   3 80497.1 1815.76   1
  -4  -4  -2 27315.0 914.000   1
  -2  -2  -2 92650.1 685.441   1
  -2  -4   6 45136.9 1800.82   1
  -2  -4   4 27189.4 1375.86   1
   0  -2   4 8323.58 735.274   1
  -3  -3  -2 159514. 1304.19   1
  -1  -3   7 37632.8 1573.70   1
  -2  -4   5 51479.5 1771.64   1
  -6  -6   4 23756.9 2253.53   1
  -1  -3   6 94296.3 2021.99   1
  -1  -3   3 169631. 2137.91   1
  -3  -5   6 28125.3 1908.78   1
  -1  -1  11 22843.4 1724.16   1
  -1  -3   5 29839.2 1234.72   1
  -2  -3   0 355.512 542.835   1
  -1   2  -2 201.212 597.468   1
  -1  -3   4 6393.27 874.288   1
   0  -2   6 68279.5 1544.08   1
   1   1   7 29939.1 859.760   1
  -6  -6   1 3663.42 1700.77   1
  -1  -3   2 60661.5 1293.63   1
   0   0  10 82958.0 1890.89   1
  -2  -2  11 66061.6 2436.16   1
  -1   1  12 13401.8 1717.25   1
   0  -2   5 211.032 631.328   1
  -2   2  -4 17418.3 1055.12   1
  -7  -5  -2 28772.8 1420.11   1
  -4  -1  -5 5414.75 538.986   1
  -1  -1  10 27334.9 1597.71   1
   1   1   6 53180.9 891.272   1
   0  -1   7 488.445 706.413   1
  -5  -5   2 18751.5 1486.54   1
  -5  -5   6 56441.0 2463.82   1
  -2  -2  10 59999.8 2213.63   1
  -5  -5   7 31030.0 2437.13   1
  -1   3  -2 56351.6 1397.99   1
  -4  -4  -1 55730.1 1243.51   1
  -5  -5   3 120699. 2590.66   1
  -1  -2   1 3459.28 511.707   1
   0   4   2 21573.6 1004.69   1
  -3  -1  -4 4402.34 368.216   1
  -5  -1  -6 82588.0 1261.31   1
   1   1   5 88582.9 935.601   1
  -4  -4   0 8728.60 869.413   1
   0   3  -1 6820.51 821.758   1
   0   0   8 118667. 1831.40   1
  -1   1  -3 265261. 1915.07   1
   0  -1   5 4330.05 660.170   1
  -4   0  -6 137800. 1798.97   1
  -1  -1   9 8357.84 1170.82   1
   1   1   4 53912.3 612.201   1
  -3  -1  12 25631.7 2259.35   1
  -3  -3  -1 26869.2 772.554   1
   0  -1   3 3193.07 505.487   1
  -1  -2   2 584.160 527.882   1
  -3  -3   8 221138. 3391.48   1
  -4  -4   6 52915.0 2084.55   1
  -4  -4   1 59268.0 1539.65   1
  -5  -5   5 20971.3 1837.70   1
  -6  -5   3 4779.01 1586.89   1
  -5  -3  -4 19285.8 419.226   1
  -2   0  -4 58721.7 941.583   1
   0   1   9 1120.61 903.095   1
   0   4   0 724279. 4198.46   1
  -4  -4   5 124926. 2599.54   1
  -4  -4   2 26052.7 1278.62   1
  -4  -4   4 26520.3 1459.18   1
  -4  -4   3 20406.0 1261.63   1
  -4  -2  11 19056.6 2112.80   1
  -1  -1   8 3556.34 934.054   1
  -1   1  11 24126.0 1565.10   1
   0   2  -2 251688. 2086.14   1
  -7  -5   5 28314.0 2212.40   1
  -1   2  -4-33.0097 813.098   1
  -1   1  10 25270.7 1363.85   1
  -3  -3   6 40463.0 1584.01   1
  -7  -5   2 30392.7 1826.67   1
  -7  -5   3 48240.9 2160.70   1
   1   3   3 177717. 1222.47   1
   1   3   2 60155.2 904.184   1
  -2  -2  -1 259280. 1459.03   1
   0   0   6 244317. 2100.99   1
  -3  -3   5 7074.87 1019.17   1
  -4  -2  10 42146.1 2099.14   1
  -2   1  -5 134.447 716.256   1
  -6  -4  -2 60571.6 1354.59   1
  -5  -3  10 18479.8 2219.02   1
  -5   0  -7 712.141 1152.26   1
  -3  -3   1 24512.3 918.224   1
  -2  -2   6 139122. 2171.46   1
  -3  -3   4 18448.1 1109.58   1
  -6  -2  -6 58855.5 857.361   1
  -3  -3   0 334992. 2426.55   1
  -3  -1  10 3141.70 1381.56   1
  -7  -5   4 5675.12 1811.74   1
  -3  -3   2 154940. 2015.18   1
  -1   1  -4 47274.1 1041.34   1
  -3  -3   3 9721.37 938.706   1
  -6  -4   6 37228.7 2070.89   1
  -9  -5   0 105091. 2683.55   1
   1   2   5 2031.86 267.769   1
  -4  -2   9 13767.3 1566.05   1
   0   2   8 177596. 2059.95   1
  -1  -1   7 30513.9 1176.03   1
   1   2   1 2887.36 371.819   1
   1   3   4 6614.64 363.586   1
  -1   1   9 8795.34 1013.20   1
  -6  -4  -1 7514.37 951.952   1
  -9  -5   2 43985.3 2355.15   1
  -2   2  11 69523.6 2041.65   1
  -5  -4   4 1622.99 1159.88   1
  -2   0  10 23468.9 1479.60   1
  -6  -4   4 12667.7 1476.98   1
  -5  -3   7 13255.8 1461.25   1
  -6  -4   0 225795. 2614.86   1
  -2  -2   5 274673. 2779.00   1
  -2  -2   3 12758.0 794.934   1
   0   0   4 355882. 2037.80   1
   1   5   2 81453.9 1806.52   1
  -2   1  10 906.634 1195.71   1
  -1  -1   6 49037.4 1242.64   1
  -6  -4   2 52218.9 1721.01   1
  -2  -2   1 246758. 1944.16   1
  -2   0  -5 82838.2 1191.16   1
  -2  -2   2 86232.3 1332.65   1
  -6  -2  10 38773.4 2474.06   1
  -1  -1   4 46448.9 1054.36   1
  -2  -2   4 12304.5 856.923   1
  -4   0  11 63000.4 2353.82   1
   1   5   3 61733.8 1524.79   1
  -8  -4   6 44238.0 2448.79   1
  -5  -3   6 39193.1 1788.83   1
  -5  -1  -7 27039.1 1061.10   1
   0   2  -4 6967.14 841.964   1
  -1   1  -5 77066.1 1418.67   1
  -2   0   9 8654.90 1136.00   1
  -1  -1   3 242598. 1928.32   1
  -1   2   9 338.521 905.804   1
  -5  -3  -3 76416.6 1206.00   1
  -4  -2   7 35255.5 1548.08   1
  -5  -3   5 65514.2 1935.93   1
  -5  -1  10 40345.6 2125.07   1
   0   1  -3 2934.04 517.954   1
  -7  -4   1 1276.65 1126.34   1
  -1  -1   0 58496.6 612.705   1
  -1  -1   2 146410. 1383.51   1
   1   3  -2 54197.8 1360.46   1
  -2   2  10 49448.4 1732.62   1
  -8  -4  -3 11696.7 1130.13   1
  -9  -4   5 5857.14 2129.38   1
  -6  -3   6 1987.26 1442.46   1
  -1  -1   1 8871.31 438.695   1
  -3  -1   8 186239. 2760.51   1
  -4   0  10 52329.1 2001.91   1
  -8  -4   3 18252.5 1687.78   1
   0   0   2 22648.2 448.847   1
   1   2  -2 487.168 625.699   1
  -4  -2   6 91425.9 2036.96   1
  -3   0  -7-46.8916 893.271   1
  -5  -2   8 1115.35 1347.85   1
  -8  -4   2 39307.6 1841.23   1
  -8  -4  -1 22390.8 1385.92   1
  -5  -3   3 76374.9 1781.16   1
  -6  -2   8 67268.6 2368.65   1
  -8  -4   5 63183.4 2548.53   1
  -8  -4   1 24655.1 1551.83   1
  -5  -3  -2 53090.4 1027.02   1
  -7  -3   6 25260.5 1816.64   1
  -1   1  -6 49295.2 1346.16   1
  -2   0   7 24826.1 1065.65   1
  -2   0  -6 47983.1 1117.62   1
  -7  -1  10 14009.3 2226.16   1
  -4  -2   5 35992.5 1382.23   1
  -5  -3   2 48403.1 1391.36   1
 -10  -4   3 58301.5 2552.35   1
  -1   1   7 26731.0 984.333   1
  -5  -3   1 13544.9 942.191   1
   0   1   5 3120.21 449.181   1
  -4   2  11 11199.5 1788.95   1
  -7  -3   5 60694.0 2134.08   1
  -1   3   9 6562.05 1029.55   1
 -10  -4   2 17446.7 1935.00   1
  -3  -1   6 59540.5 1486.90   1
   2   4   0 13630.5 1056.39   1
  -1   0   5-194.808 526.134   1
 -10  -4  -2 14111.9 1634.92   1
  -9  -3   6 20446.0 2188.50   1
  -8  -2   8 14281.9 1926.67   1
  -3  -2   1 1280.13 547.470   1
  -6  -3   4 1798.97 1147.49   1
  -7  -3   4 23296.2 1562.59   1
  -5  -3  -1 9503.37 720.878   1
  -7  -3  -5 40051.3 774.977   1
   0   1  -5 4350.98 773.660   1
   2   4   2 54682.5 1144.39   1
  -6  -2   6 99029.3 2303.33   1
  -6  -3  -3 1419.75 921.035   1
  -6   0  10 8343.79 1781.13   1
  -2   0   6 50108.3 1189.55   1
  -7  -3   3 74668.9 1967.98   1
   2   4   1 8752.09 901.576   1
  -4  -2   4 7116.21 906.085   1
  -8  -3   4-458.830 1350.41   1
  -5  -3   0 14045.5 843.021   1
   1   1  -1 8545.89 448.874   1
  -5   1  10 42967.1 1995.82   1
  -4  -2   3 166610. 2112.92   1
  -4  -1   6 1313.94 821.480   1
   1   1   0 59083.8 617.648   1
  -3   0   7-239.887 788.291   1
  -4   0   8 843.901 1018.00   1
  -3  -1   5 985.941 689.903   1
 -10  -3   5-1043.32 1883.08   1
  -1   0  -5 143.144 502.846   1
   0   2   6 73813.8 1154.50   1
  -9  -3  -5 1293.17 1861.79   2
   1   0   3 64.1065 391.300   2
 -10  -1  -7 320.113 2018.41   2
  -8   0  -7 3477.83 1406.13   2
  -3   0  -4-8.61225 525.392   2
  -9  -5  -1 6223.70 1986.02   2
  -9  -2  -6 1411.79 1676.15   2
 -10  -3  -5 533.666 1928.47   2
  -3  -2  -2 611.385 573.115   2
  -7  -2  -5 818.715 1235.83   2
  -7  -4  -2 813.120 1358.29   2
  -9  -4  -3 1565.35 1792.64   2
  -4  -1  -4 195.764 710.432   2
  -2  -1  -2 177.915 485.312   2
   1   2   1 3130.06 596.833   2
  -8  -5   0 1000.18 1495.42   2
  -5  -5   4 3935.10 1120.21   2
  -1   5  -1 3852.13 1147.31   2
  -7  -5   1 3163.96 1428.37   2
  -6  -4  -1 6153.72 1160.40   2
  -5  -4   0 5644.65 1019.30   2
   1   3   1 532.273 715.499   2
  -9   0  -7 1797.24 1625.17   2
  -8  -1  -6 951.757 1271.26   2
   0   2  -1 61.0394 315.404   2
  -5   2  -6 757.702 732.371   2
  -4  -3  -1 1552.56 783.379   2
  -6  -1  -5 1233.42 978.015   2
 -10   0  -7 30618.2 2117.82   2
  -9  -3  -4 7401.59 1766.04   2
  -6  -5   3 3820.82 1217.13   2
   2   1   5 463.066 823.296   2
  -2  -3   2 827.288 487.282   2
  -1   4  -2 2344.27 622.000   2
  -3  -4   4 1771.60 692.483   2
  -6  -5   2 270.154 1162.74   2
  -7   0  -6 67.8599 1101.72   2
  -8  -5   1 379.051 1627.85   2
 -10  -3  -4 1665.78 1891.03   2
  -9  -4  -2 160.426 1639.57   2
  -7   2  -7 62.9245 1144.09   2
  -7  -4  -1 1272.06 1237.40   2
  -5   0  -5-71.5305 761.585   2
  -3  -4   3 962.371 710.824   2
  -9   1  -7 1281.47 1634.51   2
  -8   2  -7 8010.18 1457.30   2
 -10  -1  -6 2036.28 1811.48   2
   2   1   4 439.341 615.339   2
 -10  -4  -2 9641.43 1803.04   2
  -9  -5   1 5783.33 1926.88   2
  -6  -4   0 214840. 2809.34   2
  -8   3  -7 117.909 1399.34   2
  -6  -5   4 391.557 1223.51   2
  -5  -4   1-87.8775 876.834   2
  -6  -3  -2 62.9606 935.076   2
   1  -1   8 1637.22 1006.97   2
  -8  -5   2 1281.78 1571.34   2
  -2  -2   0 2780.04 506.936   2
  -6   1  -6 846.878 922.871   2
   1   0   2-179.142 324.338   2
  -9   2  -7 1354.52 1609.58   2
  -5  -2  -3-227.412 807.653   2
  -3  -4   5 1974.97 717.825   2
  -6  -5   5 799.808 1315.15   2
  -9  -3  -3-42.0955 1521.58   2
  -3  -2  -1 869.865 555.297   2
 -10   1  -7 2136.25 1805.65   2
   0  -2   7-29.9434 562.707   2
 -10   2  -7 2071.52 1895.10   2
  -4  -3   0-526.542 637.473   2
  -9   0  -6 405.430 1391.60   2
   1   3   0 513.267 590.218   2
 -10  -3  -3 2527.14 1670.88   2
 -11  -2  -5-110.211 2099.64   2
   2   1   3 2300.62 597.691   2
  -8  -5   3 145.717 1552.60   2
 -10  -4  -1 539.057 1902.92   2
  -6  -2  -3 296.250 936.755   2
  -4  -1  -3 590.791 644.559   2
 -11  -4  -1 905.692 2039.31   2
  -5  -4   2 901.926 839.176   2
  -9  -1  -5 5717.15 1518.93   2
  -9  -2  -4 147.228 1264.66   2
 -11   0  -6 689.623 1945.63   2
   1   4   0 3573.48 946.519   2
  -6  -1  -4-298.694 877.349   2
  -8  -4   0 1160.09 1401.13   2
 -10  -1  -5 1530.02 1635.90   2
  -8  -3  -2 1572.19 1260.43   2
 -11  -2  -4 820.410 1950.40   2
  -2  -3   3 2357.08 467.889   2
  -6   0  -5 7604.40 879.841   2
  -8   1  -6-169.222 1197.40   2
  -8  -5   4 941.962 1613.29   2
  -3  -4   6-77.5281 694.669   2
  -6  -3  -1 1735.57 945.833   2
  -8  -1  -5-265.413 1147.54   2
   0   5  -1 1596.49 1122.97   2
  -7  -4   0 3257.34 1217.64   2
  -9  -4   0 285.911 1535.22   2
  -7  -2  -3 1780.63 1113.05   2
  -2   1  -3 1914.70 335.187   2
  -7   0  -5 45.3010 983.148   2
  -3   0  -3 128.028 474.009   2
  -9  -4  -1 2748.37 1635.88   2
 -10  -4   0 2780.23 1896.55   2
 -11  -4   0-662.141 1919.59   2
 -10  -3  -2 375.493 1644.72   2
  -8  -5   5-145.616 1712.79   2
  -2  -1  -1-350.317 468.347   2
  -2   5  -3 734.448 756.662   2
 -10   1  -6-178.558 1654.82   2
   2   3   1 1390.74 810.025   2
  -4   3  -5 936.122 480.712   2
 -11  -3  -2 11365.5 2180.68   2
  -1  -2   2 224.411 285.257   2
  -5   0  -4 1222.67 694.761   2
  -5  -4   3 865.996 911.294   2
   1   2   0 3064.69 485.658   2
  -4  -3   1 542.753 662.462   2
  -6   3  -6 1284.35 847.128   2
  -9  -2  -3 320.089 1233.87   2
   2   1   2 765.728 506.530   2
  -6   1  -5 1175.47 791.979   2
  -9  -4   1 941.816 1451.74   2
 -12  -2  -3 9790.10 2370.01   2
  -9   0  -5-638.306 1332.22   2
 -11  -2  -3 392.308 1780.97   2
  -8  -3  -1 1242.57 1268.17   2
 -10  -4   1 1583.17 1846.52   2
 -12   0  -5 95.1595 2219.68   2
 -10   0  -5 19704.8 1653.64   2
  -9   2  -6 43.9417 1414.56   2
  -9  -3  -1 501.299 1417.96   2
 -11  -1  -4 6641.20 1976.20   2
  -3  -2   0 576.392 548.531   2
  -6  -3   0 1323.00 927.076   2
 -12  -3  -1 2166.94 2281.92   2
 -10  -3  -1 1432.60 1533.36   2
  -6  -4   3 3464.68 1014.58   2
  -8   3  -6 7.53514 1256.63   2
 -11  -4   1-917.453 2159.19   2
  -3   2  -4 738.285 378.858   2
   3   1   4 4235.31 819.886   2
  -7  -4   2 724.263 1057.79   2
   3   2   3 1888.00 898.076   2
  -8  -1  -4 790.457 1076.27   2
  -9  -4   2 240.598 1490.69   2
  -3  -4   7 730.821 635.884   2
 -11   0  -5 1360.60 1770.22   2
 -10  -4   2 12589.3 1963.32   2
  -4  -1  -2 374.458 581.141   2
  -2  -3   4 1504.08 447.259   2
   1   4  -1 209.884 789.130   2
   2  -1   8-288.771 1053.54   2
  -5  -2  -1 2580.52 672.189   2
  -8   1  -5 201.220 1083.62   2
  -1   0  -1 59.4076 196.129   2
 -10   3  -6 859.523 1587.32   2
   1   3  -1 1135.58 538.339   2
 -11  -2  -2-121.735 1730.48   2
 -12  -3   0 1231.29 2134.55   2
  -8  -3   0 1865.80 1221.30   2
  -7   0  -4 634.634 905.318   2
   3   0   6 1043.10 854.977   2
 -10   1  -5 1209.05 1469.87   2
 -11  -3   0 2046.27 1867.34   2
  -6   2  -5 633.175 797.983   2
  -9  -3   0 195698. 3111.24   2
  -5  -4   5 1253.66 814.168   2
  -9  -4   3 506.576 1405.62   2
 -12  -1  -3 562.124 1980.89   2
  -4  -4   7 1751.33 888.983   2
  -6  -3   1 1164.62 890.838   2
   0   3  -2 5.12963 362.835   2
  -9  -1  -3 2544.60 1341.37   2
   3   1   3-18.1532 661.697   2
   2  -1   6 90.1706 607.185   2
 -10  -1  -3-174.135 1490.74   2
  -6  -2  -1 3064.68 851.028   2
  -9   0  -4 31.7495 1193.80   2
  -9   1  -5 4371.66 1318.56   2
   0   5  -2-479.364 935.089   2
  -7  -4   4 549.098 1039.31   2
 -10   0  -4 5592.81 1519.60   2
   3   2   2 41.3999 703.639   2
  -4  -2   0 932.209 618.723   2
  -7  -4   3-325.067 1129.88   2
   3   0   5 1086.30 694.144   2
  -3  -1  -1-637.534 475.662   2
 -12  -3   1-605.599 2145.31   2
  -7   2  -5 399.875 919.976   2
 -12  -2  -1 5298.59 1741.49   2
  -8  -4   4 6793.99 1423.62   2
 -10  -3   0 442.052 1649.69   2
  -6  -4   5 1915.29 1087.57   2
  -7  -2  -1 231.564 928.609   2
  -8  -1  -3 473.923 1007.71   2
 -11   2  -5 278.055 1751.53   2
 -11   0  -4 709.928 1669.23   2
  -9  -4   4 989.826 1579.18   2
 -11  -3   1 1588.32 1927.14   2
  -5  -4   6 234.662 955.272   2
 -11  -2  -1-720.416 1623.65   2
  -5   0  -3 332.037 598.355   2
  -8  -3   1 1457.22 1159.57   2
  -9   2  -5-219.031 1263.59   2
  -9  -3   1 3164.72 1266.75   2
   2   1   1 210.404 476.800   2
  -9  -2  -1 1225.37 1245.75   2
 -10  -3   1 343.113 1410.67   2
  -5   4  -5 351.681 640.468   2
 -12   1  -4 320.376 1904.75   2
  -6  -1  -2 576.501 682.178   2
  -6   1  -4 564.354 713.465   2
  -6   3  -5 1112.07 781.888   2
  -3   1  -3 325.765 390.168   2
  -5  -4   7-307.008 1078.63   2
 -10  -4   4 6194.67 1931.70   2
 -12   0  -3 1121.45 1898.63   2
   2   2   0 4108.11 566.492   2
 -11   1  -4 4926.71 1754.86   2
  -3   0  -2 121.698 408.917   2
  -6  -3   2 479.153 785.553   2
  -4  -3   3 828.584 614.445   2
 -12  -1  -2 1155.36 1682.78   2
   1   0   1 301.607 221.260   2
 -11  -3   2 11237.0 2018.06   2
   1   2  -1 2314.06 371.137   2
 -10   1  -4 672.609 1401.88   2
  -7  -4   5 37.0856 1203.21   2
   3   0   4 269.276 555.253   2
  -2  -3   5-49.9095 441.427   2
  -7  -4   6 531.446 1306.89   2
  -8   1  -4 1364.26 997.027   2
   1  -2   8 771.601 683.681   2
  -9  -4   6 67.5869 1744.61   2
  -1   4  -3 246.661 416.046   2
  -9   3  -5 488.799 1328.36   2
   3   2   1 2964.34 626.622   2
  -7   0  -3 239.800 848.943   2
 -11  -2   0 1278.89 1723.23   2
  -6  -4   7 1685.06 1211.60   2
  -8  -3   2 517.149 1183.09   2
  -9   0  -3 325.822 1054.60   2
  -6   4  -5 2163.30 837.910   2
  -9  -2   0-57.1208 1165.47   2
 -11   0  -3 3332.84 1448.91   2
 -12  -1  -1 869.206 1720.07   2
  -7  -4   7 118.849 1373.72   2
 -10   3  -5 1628.01 1683.43   2
 -10  -3   2 1112.30 1510.34   2
  -8  -4   7 3061.78 1700.13   2
 -12  -2   1 6813.05 2004.05   2
  -7   4  -5 937.768 1030.11   2
  -4  -2   1 1083.53 591.156   2
 -12   1  -3-595.168 1789.56   2
 -10  -3   3 720.861 1524.13   2
 -12   0  -2 11600.0 1933.19   2
  -5   2  -4 416.481 596.134   2
 -11   2  -4 1331.17 1729.59   2
   1  -2   7 474.990 491.774   2
  -6  -3   3-52.0898 819.685   2
 -10  -2   0 2393.30 1420.69   2
  -9  -3   3 409.860 1368.25   2
   3  -1   7 114.050 848.387   2
 -10   2  -4 4671.61 1516.53   2
 -11  -2   1 362.803 1539.52   2
 -13  -1   0 1832.79 2125.98   2
  -4   1  -3-55.5771 460.843   2
   4   1   3 128.248 770.018   2
   2   3  -1 1204.42 625.569   2
   1   4  -2 2994.26 663.719   2
 -11  -3   4 6500.24 2033.13   2
  -8  -3   3 443.471 1117.73   2
  -4  -3   4 406.572 657.523   2
  -1  -2   3 1145.82 274.538   2
  -9  -1  -1 6259.65 1189.64   2
  -5  -2   1 1045.69 675.385   2
 -13   0  -1 840.076 1936.36   2
 -12  -1   0 4131.19 1803.23   2
 -10   1  -3 144.971 1342.58   2
 -11   3  -4 9645.79 1970.63   2
  -9  -2   1 698.214 1110.70   2
   3   0   3 385.605 482.441   2
  -5   0  -2-59.1091 594.810   2
  -9  -3   4 9743.33 1568.37   2
  -7  -2   1-159.204 854.039   2
  -9   0  -2 1643.91 1033.89   2
 -10  -3   4 1656.66 1553.51   2
   2  -1   4 182.973 379.521   2
  -8  -2   1 11652.6 1196.30   2
  -8  -1  -1 133.624 990.874   2
 -11  -2   2 1863.97 1738.44   2
 -11   0  -2 256.998 1557.24   2
 -12   0  -1 5333.09 1885.48   2
  -8   1  -3 826.508 996.288   2
  -2  -3   6 360.387 475.737   2
  -6   1  -3 1444.79 692.433   2
  -7   0  -2 319.116 761.838   2
  -3  -2   2 733.568 475.036   2
 -12   1  -2 134.111 1702.56   2
 -12  -2   3 8731.91 2215.62   2
 -11   2  -3-396.032 1663.45   2
  -9   3  -4 7825.95 1421.95   2
 -12   2  -3 10372.3 1880.56   2
  -9   1  -3 895.575 997.257   2
 -12  -1   1 2065.19 1770.63   2
  -9  -3   5 928.180 1504.27   2
   4   2   1 695.732 823.845   2
 -10   3  -4 124.430 1422.37   2
 -13   0   0 846.485 2128.58   2
   3   4  -1 1941.97 1042.63   2
   3   2   0 940.369 623.913   2
   3   1   1 164.210 507.226   2
 -11   1  -2 28545.7 1761.25   2
  -9  -2   2 48.1472 1137.63   2
  -8   3  -4 1665.70 1114.70   2
 -10  -3   6 10.1379 1830.08   2
 -13   1  -1 6355.88 2172.50   2
  -8  -3   5 766.283 1134.88   2
   4   1   2 195.537 709.847   2
 -11  -2   3 245.837 1653.76   2
  -4  -1   0 297.036 558.315   2
 -10   0  -1 1363.70 1150.41   2
 -10  -3   5 672.001 1753.33   2
  -6  -3   5 1004.55 913.022   2
 -11   0  -1 969.917 1511.69   2
   2   5  -2 903.692 1134.61   2
 -10   1  -2 671.127 1289.51   2
  -7  -2   2-198.691 906.340   2
   2   1   0 591.693 411.571   2
   3  -1   5 5.25112 551.696   2
  -5  -2   2 1833.21 714.021   2
 -11  -1   1 2526.53 1455.97   2
   0   5  -3 2872.24 781.274   2
  -6  -1   0 1645.22 720.278   2
  -9   2  -3-251.218 1155.04   2
 -12  -1   2-23.0318 1841.21   2
 -12   1  -1-114.624 1805.66   2
 -11  -2   4 689.026 1766.77   2
 -10  -1   1 190.533 1116.95   2
  -2   1  -2 459.805 298.906   2
   4  -1   7 210.426 994.877   2
  -9  -3   7 1014.74 1680.26   2
 -13   0   1-86.5973 1992.32   2
   2   4  -2 48087.0 1090.32   2
   1  -2   6-105.969 323.758   2
  -9   0  -1 893.042 1044.38   2
  -4  -3   5 867.575 689.295   2
  -9  -2   3-327.368 1306.32   2
 -13   1   0 2544.78 2023.26   2
  -4  -3   6 873.271 750.436   2
  -3   0  -1-13.1757 421.567   2
  -9   4  -4 604.682 1487.23   2
 -11   2  -2 563.815 1577.78   2
  -2  -3   7 994.898 536.907   2
  -8  -3   6 596.105 1310.17   2
  -8  -3   7 713.920 1347.53   2
  -9  -1   1 6226.78 1165.26   2
 -10  -2   4 11006.5 1672.05   2
 -11   1  -1 3769.51 1509.30   2
  -8   1  -2-177.076 911.843   2
  -7   0  -1 372.687 735.724   2
 -11  -2   5 7.52007 1800.63   2
  -3   2  -3 1158.31 374.489   2
 -12   0   1 6469.83 1804.86   2
 -12  -1   3 31.2238 1860.22   2
  -7   4  -4 373.494 1028.75   2
   3   0   2 70.0166 466.724   2
 -10   0   0 2697.10 1255.59   2
  -3   4  -4 606.270 286.247   2
  -6   3  -4 1062.05 765.554   2
   0   4  -3 178.824 441.484   2
  -8  -1   1 557.789 918.638   2
  -7  -2   3 1159.22 872.996   2
  -6   2  -3-59.3005 670.030   2
  -7   1  -2 43830.8 1251.78   2
  -5   0  -1 67.9425 564.616   2
 -10   3  -3 1235.84 1490.69   2
 -10  -1   2 907.869 1283.18   2
  -9   3  -3 1286.36 1261.77   2
 -12   1   0 395.352 1778.67   2
  -6  -3   7 130.675 1026.54   2
  -5   2  -3-61.4752 538.784   2
  -8  -3   8 383.553 1585.19   2
 -10   1  -1 927.269 1179.66   2
  -3  -3   7 3013.40 712.203   2
  -7   2  -3 2146.00 841.616   2
  -6  -2   3 673.481 746.849   2
  -3  -2   3 1332.18 498.712   2
   4   2   0 865.512 735.399   2
  -7  -3   8 7505.00 1418.45   2
  -6   1  -2 1700.39 678.480   2
 -13   1   1 5029.43 2224.71   2
   5   0   4 139.679 826.703   2
 -12  -1   4 592.719 1900.24   2
  -2  -1   1-41.3793 357.179   2
  -9   0   0-432.843 913.852   2
  -5   4  -4 682.559 663.374   2
  -5  -2   3 23.0433 646.280   2
 -11   3  -2 7643.19 1843.60   2
 -11  -1   3 37664.0 1937.31   2
   4   1   1 3404.98 683.710   2
  -6  -3   8 1549.65 1059.87   2
  -6  -1   1 3337.80 710.875   2
  -9   2  -2 151.126 1088.41   2
   2   3  -2 566.689 540.626   2
  -9  -2   5 1529.89 1295.82   2
 -12   2  -1 11004.3 2053.71   2
 -11   2  -1 60.1162 1556.90   2
  -2  -3   8 582.382 613.404   2
   3   4  -2-432.931 917.419   2
   4   3  -1 460.851 839.163   2
  -5  -3   8 411.134 1051.25   2
 -10  -1   3 825.916 1201.40   2
 -10   0   1 825.620 1214.36   2
  -3  -1   1 384.372 414.417   2
  -6  -3   9 1013.08 1370.08   2
  -9   4  -3 1245.52 1394.43   2
  -6   5  -4 561.073 962.458   2
  -7  -2   4 1204.23 888.522   2
 -12   3  -1 2433.81 1934.00   2
   2  -2   7 2163.41 542.806   2
   2  -1   3 1884.15 322.244   2
  -4  -3   8 331.953 876.006   2
 -10  -2   7 1351.30 1807.70   2
  -8  -1   2-668.600 845.602   2
  -7  -3   9 3340.45 1598.03   2
 -11   0   2-742.003 1383.32   2
 -12   0   3 2451.30 1790.60   2
  -5  -3   9 3402.14 1176.75   2
 -12   1   1 760.072 1768.04   2
  -8   1  -1 313.219 911.760   2
  -9   1  -1 6133.02 1153.31   2
 -10   1   0 810.177 1107.42   2
  -9   5  -3 5955.88 1726.47   2
  -4  -3   9 927.384 979.632   2
 -11  -1   4 4248.10 1705.13   2
  -5   5  -4 3636.20 812.298   2
  -9  -1   3 1657.55 1161.29   2
   5   0   3 171.826 690.457   2
 -10  -1   4-661.193 1297.91   2
 -11   3  -1 834.544 1640.78   2
 -11   1   1 5205.71 1613.05   2
  -5  -2   4 559.346 660.746   2
   4   0   2 89186.7 1199.26   2
  -9   0   1 3630.30 1053.69   2
 -12   0   4 21361.2 1875.47   2
 -10   4  -2 10589.7 1747.56   2
 -12   1   2 546.856 1685.98   2
 -11   2   0 999.503 1498.49   2
  -9  -2   6 147.075 1401.05   2
   1   4  -3 389.471 526.273   2
 -11   0   3 540.167 1475.44   2
 -12   3   0-844.178 2060.55   2
   5   1   1 57.0415 701.678   2
  -9  -2   8 153.032 1488.99   2
  -1  -2   4 307.701 259.444   2
 -12   2   1 5738.92 1904.69   2
  -8  -1   3 305.953 893.055   2
   2   5  -3 229.693 977.176   2
  -9   2  -1 890.578 1113.73   2
  -4   5  -4 21.3941 596.130   2
 -10  -1   5 1534.00 1534.36   2
  -8   5  -3 1507.23 1435.91   2
   3  -2   8-81.0196 790.313   2
  -9  -1   4 10439.5 1419.85   2
  -3  -2   4 113.272 473.627   2
  -6  -2   5 1077.51 812.963   2
  -7   4  -3 484.304 1007.90   2
 -10   1   1 1503.20 1336.43   2
  -7  -2   6 620.363 1014.39   2
 -11   4  -1 1619.06 1750.41   2
  -6   1  -1-170.473 665.847   2
 -10   3  -1 71.5142 1446.24   2
  -9   0   2 136.859 913.296   2
 -12   0   5 1225.16 1814.61   2
   1   2  -2 491.975 290.215   2
  -8   3  -2 1366.30 1030.98   2
 -11   0   4-37.6319 1430.99   2
   4   2  -1 931.043 652.035   2
  -8  -2   8 3037.21 1476.08   2
   3   0   1 264.632 439.846   2
 -10  -1   6 1148.97 1598.95   2
  -5   0   0-207.765 510.289   2
  -6  -1   2 490.840 653.601   2
  -4   0   0 2387.69 482.863   2
 -10   2   0 1354.73 1230.52   2
   4   1   0 519.287 542.366   2
 -11   3   0 3712.88 1684.66   2
  -5  -2   5 1016.06 675.736   2
 -11   2   1 40.2420 1581.72   2
 -12   1   3 2107.08 1700.96   2
  -8  -2   9 2918.51 1653.37   2
 -12   3   1 1071.20 2059.29   2
  -8  -1   4 2593.92 1056.34   2
  -9  -1   5 3201.46 1352.94   2
  -5   1  -1 721.580 524.919   2
  -4   3  -3 592.662 475.490   2
 -11   0   5 850.774 1690.64   2
  -4  -1   2 227.978 526.000   2
   3  -1   3 395.189 398.180   2
   5   0   2 47.0873 693.018   2
  -5   2  -2-17.5359 581.438   2
 -12   1   4 1116.77 1937.68   2
  -3   0   0 201.458 394.818   2
  -7  -2   7 1247.56 1132.23   2
 -10   4  -1 821.084 1638.57   2
   3  -2   7 408.834 634.718   2
  -9   3  -1 1778.29 1176.32   2
   4   3  -2 958.488 811.715   2
  -7  -2   8 1009.77 1248.95   2
 -10   0   4 5214.55 1445.38   2
 -10   1   2 1960.71 1376.36   2
  -9   4  -2 1033.77 1374.26   2
  -9   2   0 1202.06 1134.60   2
 -12   2   3 8503.89 2037.90   2
 -11   0   6 1369.42 1801.72   2
  -7  -2   9 760.880 1442.61   2
  -6  -2   7 21.4172 961.438   2
   2   1  -1 218.344 376.381   2
  -8  -1   5 338.830 1083.69   2
 -10   3   0 2699.21 1512.39   2
  -5  -2   6 1197.86 825.879   2
  -7   2  -1 769.613 820.207   2
 -11   4   0-122.674 1932.91   2
 -11   3   1 1566.62 1666.52   2
 -11   2   2 518.924 1594.46   2
   5   1   0 515.261 685.893   2
 -11   1   4 4213.50 1578.27   2
   3   4  -3 946.896 829.148   2
  -9  -1   7 1655.43 1524.83   2
  -8   1   1-33.5991 913.944   2
  -6   5  -3 2413.16 1045.12   2
  -1   0   0-21.7460 91.8415   2
  -5   4  -3 436.612 704.676   2
  -9   4  -1 1328.78 1385.64   2
  -8   5  -2 257.270 1442.37   2
  -9   0   4 674.303 1090.31   2
  -8  -1   6-279.494 1134.48   2
  -6  -2   9 1256.41 1235.35   2
  -6   1   0 747.213 707.673   2
  -5  -2   7 787.910 852.085   2
   4  -1   3 175.233 532.666   2
 -10   4   0-733.478 1679.07   2
  -7  -2  10 1116.89 1701.37   2
  -6  -1   4 413.880 743.502   2
  -9   2   1 1569.91 1172.37   2
 -11   3   2 6579.11 1994.92   2
   3   1  -1 546.233 485.864   2
   3   2  -2 592.193 519.028   2
  -8  -1   7 2096.83 1292.20   2
 -10   3   1 1099.84 1427.90   2
  -3   1  -1 141.284 371.802   2
 -10   0   7 27921.5 1957.06   2
  -9   0   5-177.118 1296.72   2
 -11   2   3 1470.70 1602.32   2
   3  -2   6 589.929 483.041   2
   5   0   1 205.050 646.567   2
  -4  -1   3 361.376 501.933   2
 -10   0   8 1721.27 1889.92   2
   1   0   0-17.2677 179.134   2
  -3   2  -2-26.9845 371.366   2
  -5  -2   9 453.482 1127.28   2
  -7   0   3 1368.55 737.908   2
  -8  -1   9 1206.42 1589.21   2
  -3  -2   6 180.675 578.119   2
 -11   2   4 103.557 1915.26   2
  -9   0   6 257.377 1426.35   2
  -8   1   2 429.229 928.242   2
   2   3  -3 1703.38 493.396   2
  -5   1   0 863.453 564.611   2
  -7   2   0 930.805 863.830   2
  -6  -1   5 1315.18 832.949   2
 -10   1   5 227.838 1463.95   2
  -6   3  -2 814.387 735.661   2
  -9   4   0 929.678 1355.57   2
 -10   4   1 253.667 1651.37   2
  -7   6  -2-249.983 1518.06   2
  -2   3  -3 1655.09 279.490   2
   2  -1   2 376.870 284.425   2
  -9   2   2 631.192 1210.77   2
 -10   3   2 152.526 1543.29   2
  -1  -2   5 2139.33 334.082   2
  -9   0   7 68.3581 1424.38   2
   5  -2   7-275.926 974.316   2
  -8   5  -1 62.6264 1461.91   2
  -9   1   4 8342.49 1366.52   2
  -9   3   1 293.198 1279.92   2
  -7  -1   8 320.410 1250.07   2
  -9   0   8 1932.54 1611.65   2
   5   2  -2 1222.94 852.496   2
  -8   3   0 1550.61 1075.95   2
   3   0   0 137.032 463.474   2
  -6   1   1-53.4034 738.246   2
  -8   6  -1 8066.31 1866.85   2
   5   1  -1 808.073 774.442   2
 -10   2   4 3219.57 1645.03   2
  -3  -1   3-23.6848 462.759   2
  -6  -1   6 1901.53 927.157   2
  -9   0   9 1173.56 1911.54   2
  -7  -1   9 2710.30 1474.09   2
  -2   1  -1 693.721 313.045   2
 -10   1   7 2297.82 1752.29   2
   4   3  -3 646.596 806.789   2
  -3  -2   7-35.6362 646.592   2
 -11   3   4 3229.58 1934.09   2
  -4  -2   8 1485.58 869.338   2
 -10   4   2 10332.7 1933.12   2
 -10   3   3 1356.21 1559.77   2
  -7   4  -1 781.085 1047.18   2
  -9   1   5 3456.64 1313.71   2
  -9   2   3-878.439 1236.91   2
  -6   3  -1 170.728 744.262   2
  -3   0   1 25.3861 453.227   2
   4   0   0 3115.88 598.966   2
  -6   5  -2 139.786 1049.52   2
  -9   4   1 1304.05 1512.36   2
   4  -1   2 41.9863 530.925   2
  -6  -1   7 1420.88 996.820   2
  -8   4   0 643.911 1245.12   2
   5  -2   6 401.888 857.257   2
  -4   1   0 550.645 473.675   2
  -4   5  -3 736.287 742.727   2
  -7   2   1 809.016 881.399   2
   2   5  -4 160.026 841.265   2
  -6   6  -2 5782.76 1270.54   2
  -6  -1   8 382.433 1132.47   2
  -8   0   8 1641.35 1333.61   2
 -10   3   4 556.917 1786.55   2
  -9   5   1 5631.76 1836.18   2
  -5   4  -2 592.969 756.977   2
  -8   0   7 1747.25 1231.38   2
  -9   2   4 651.952 1278.98   2
  -8   5   0 1596.44 1463.98   2
  -3   4  -3 1007.38 498.932   2
  -6  -1  10 603.500 1433.60   2
  -5  -1   6 82790.8 1557.62   2
  -9   1   7 1884.97 1620.78   2
  -3  -2  10-26.6918 1045.57   2
  -4   2  -1 1177.10 505.483   2
  -7   0   5 242.396 959.504   2
  -7   6  -1 576.687 1548.64   2
 -10   2   7 1285.16 2006.48   2
  -5   1   1 912.633 638.600   2
  -6   1   2 1419.05 770.357   2
  -9   4   2 60.1705 1513.16   2
  -6  -1   9 1295.25 1244.76   2
 -10   3   5 647.463 1924.02   2
  -8   0   9 3074.18 1611.91   2
   0  -2   5 168.900 205.235   2
  -3  -2   9 587.102 880.447   2
 -10   4   4 4974.62 1797.08   2
  -9   3   3-413.777 1468.31   2
  -8   6   0 2301.23 1850.22   2
  -6   4  -1 5052.80 955.878   2
  -7   0   7 391.950 1146.02   2
   5   0   0 469.671 688.814   2
  -2  -2   7 4010.73 598.896   2
 -10   3   6 1542.29 1884.80   2
   3   4  -4 646.545 812.784   2
  -8   3   2 195.865 1044.17   2
  -1  -2   6 62.6466 402.442   2
  -7   2   2 438.877 919.353   2
  -8   1   6 189.791 1266.51   2
  -5   2   0 1469.75 610.876   2
  -7   0   8 261.279 1329.84   2
  -5  -1   8 317.216 975.652   2
  -2  -2   8 649.856 700.088   2
  -6   2   1 3666.04 767.013   2
  -8   1   5 1323.47 1091.90   2
  -5  -1  11 9524.10 1720.15   2
   6  -2   5 629.123 1043.74   2
  -7   0   9 902.756 1449.86   2
  -7   0  10 870.007 1685.01   2
  -5   0   3-22.2650 622.549   2
  -6   3   0 2358.05 835.974   2
   4   1  -2 71.4223 629.068   2
  -8   5   1 144.901 1416.90   2
  -9   2   6 619.484 1438.91   2
  -5   6  -2 675.379 1198.60   2
  -9   2   7 879.379 1671.34   2
   5   2  -3 749.057 932.359   2
  -6   5  -1 909.442 1080.18   2
  -7   5   0 1098.98 1327.45   2
  -9   4   3 332.107 1648.83   2
  -4  -1   6 839.633 718.449   2
  -8   1   8 1530.66 1653.55   2
  -9   3   4 7229.19 1418.97   2
  -8   1   9 1570.76 1722.07   2
  -9   5   3 5642.97 1965.58   2
  -5  -1   9 8828.14 1181.23   2
  -7   6   0 2260.26 1617.34   2
  -6   6  -1 1297.27 1420.38   2
  -2  -1   3 2082.60 366.497   2
  -8   3   3-745.549 1238.41   2
  -3   5  -3 1524.76 661.079   2
  -7   2   3 1154.95 981.233   2
   5  -1   1 1697.46 698.801   2
  -9   2   8 3657.35 1736.94   2
  -8   6   1 6168.23 1845.52   2
  -8   1   7 1059.85 1438.98   2
  -6   0   7 5390.54 1116.08   2
  -4  -1   7 644.170 800.168   2
  -3   0   2-135.728 456.447   2
  -6   0  11 4187.42 1898.43   2
  -1  -2   7 762.827 510.931   2
  -8   5   2 989.550 1474.60   2
   3  -1   1 26.3087 434.044   2
  -7   3   2 74772.7 1863.81   2
  -9   3   7 1558.41 2060.41   2
  -9   4   5 2500.28 2003.52   2
  -4  -1  11 154.229 1470.44   2
  -6   0   9 2537.32 1265.98   2
  -5   4  -1-579.952 844.287   2
  -3   2  -1 2921.57 472.967   2
  -8   3   4 156.622 1308.59   2
   4   3  -4 305.699 875.327   2
  -4  -1   8 571.542 878.271   2
  -7   4   1 2028.48 1046.65   2
  -9   3   5 1225.72 1623.42   2
  -4  -1  10 1027.88 1196.06   2
  -6   1   4 516.795 867.752   2
  -4  -1   9 415.623 1121.08   2
   3   0  -1 520.226 455.042   2
  -8   2   7 5870.09 1684.77   2
  -9   4   6 2024.26 2021.43   2
  -7   2   4 305.164 1053.28   2
  -6   3   1 1277.65 886.970   2
  -7   5   1 7137.87 1516.93   2
  -8   2   8 6870.30 1873.00   2
  -5   2   1 1337.75 718.511   2
   3  -2   4 406.127 397.902   2
  -7   1   9 2285.60 1691.12   2
  -8   2   9 3964.62 2102.22   2
   5  -2   4 272.984 736.113   2
  -7   6   1 1553.08 1751.30   2
  -1  -2   8 977.667 635.428   2
  -6   2   2 19626.5 1022.43   2
  -4   2   0 472.324 554.947   2
  -8   3   5 3127.85 1460.67   2
  -4   5  -2 1491.53 860.461   2
  -8   5   3 693.781 1778.42   2
  -2  -1   4 490.029 409.768   2
  -6   5   0 247.996 1196.78   2
  -1  -2   9 302.917 756.544   2
  -5   0   6-248.380 834.723   2
  -3  -1   5-307.300 559.028   2
  -8   4   4 5044.61 1701.49   2
  -6   1   5 823.884 844.849   2
  -5   0   5 257.392 717.930   2
  -7   2   5-30.9998 1163.39   2
   5   0  -1-331.614 718.728   2
  -8   3   6 240.322 1731.99   2
  -5   6  -1 1198.74 1351.96   2
  -5   5  -1 990.438 1055.72   2
  -5   0  11 93.2704 1664.53   2
   1   4  -4 768.761 411.264   2
   6  -2   3 634.708 941.861   2
  -5   0   7 234.723 929.980   2
  -8   3   7 736.902 1737.51   2
   2  -1   1 306.094 333.720   2
  -8   4   5 48026.5 2261.36   2
  -5   0  10 1736.18 1448.72   2
  -7   2   6 2706.59 1118.32   2
  -5   0   8 1089.12 1090.34   2
  -8   5   4 143.649 1934.13   2
  -5   0   9-342.786 1240.69   2
  -6   4   1 4999.26 1146.21   2
  -7   6   2 1093.76 1868.03   2
  -3  -1   7 573.949 665.072   2
  -8   3   8 421.113 1900.78   2
  -6   1   6 1881.87 945.981   2
   5  -1   0 700.650 762.185   2
  -7   2   7 801.827 1326.31   2
  -6   1   7-246.828 1093.70   2
  -4   1   2 308.508 593.962   2
  -6   1  10 523.259 1632.26   2
  -3  -1   9 647.856 916.053   2
  -6   1   9-495.150 1529.08   2
  -8   4   7 1698.81 2091.57   2
  -5   2   2 1906.86 718.657   2
  -5   4   0 2697.11 866.308   2
  -7   2   9 2508.08 1839.14   2
   2   3  -4 701.760 473.347   2
   4   1  -3 24.6129 653.684   2
  -3   4  -2-205.909 577.650   2
  -3   1   1-250.699 477.569   2
   4  -1   0 1285.88 634.656   2
  -6   6   1 1897.89 1651.10   2
  -6   2   3-681.210 798.479   2
  -7   6   3 810.410 2032.52   2
  -7   3   5 57147.1 1971.91   2
  -6   1   8-213.164 1329.30   2
  -2   1   0 857.310 371.663   2
  -5   7   0 908.634 1843.63   2
  -7   4   4 47.2776 1368.63   2
  -7   4   3-249.840 1270.39   2
  -6   3   3-68.5511 964.443   2
  -6   2   5 856.572 968.034   2
  -3  -1  11-153.341 1337.62   2
   0  -2  10 3716.29 931.197   2
   1   2  -3 1165.03 273.553   2
  -2   5  -3 734.448 756.662   2
  -5   6   0 880.205 1354.18   2
  -7   5   4 3124.72 1804.04   2
  -7   3   9 2980.50 2103.90   2
   0  -2   7-29.9434 562.707   2
  -7   3   8 5419.21 1863.36   2
  -7   4   5 900.940 1510.76   2
  -5   1  11 15164.7 1859.55   2
  -4   0   7 2084.76 829.714   2
  -2  -1  11 659.386 1295.03   2
  -4   1   3-2.85333 613.365   2
  -4   5  -1 1177.94 902.090   2
   0  -2   9 145.297 748.861   2
  -6   5   2-131.464 1316.85   2
   3   1  -3 136.549 521.991   2
  -5   2   3 699.319 762.799   2
  -7   3   7 7631.61 1700.22   2
   5  -2   2-13.5668 740.515   2
  -4   0  11 51602.2 2002.47   2
  -4   6  -1 1266.32 1207.85   2
  -7   4   6 1018.47 1559.57   2
  -2  -1   5 176.088 464.723   2
  -6   6   2 5470.15 1776.62   2
  -6   2   7 314.528 1234.89   2
  -2  -1   6 712.384 561.478   2
  -6   2   9 508.400 1597.92   2
  -6   3   4 1276.00 1139.57   2
  -7   4   7 11.8030 1907.93   2
  -3   0   4-93.4409 542.208   2
  -2   3  -2 807.566 376.812   2
  -3   2   0 724.340 470.444   2
   3  -2   3 2080.14 415.785   2
  -5   1   9 7963.90 1523.70   2
  -2  -1  10 912.564 1066.11   2
  -6   4   3 1427.56 1186.72   2
  -5   1   8 584.759 1133.40   2
  -3   0  12 964.117 1680.79   2
  -5   7   1 5318.32 1910.11   2
   3   2  -4-68.7243 570.319   2
  -1   0   1-23.6217 219.273   2
  -4   0   9 479.397 1139.84   2
  -2  -1   9 255.269 869.070   2
  -6   3   5 204.251 1157.45   2
   5  -1  -1 1218.29 817.991   2
  -2  -1   8 1099.26 764.488   2
   4   3  -5 1979.07 979.020   2
  -5   6   1 1116.98 1458.16   2
   3   0  -2-446.502 503.295   2
  -3   0  11 1512.54 1447.49   2
  -4   1   4-150.347 624.824   2
  -5   2  11 1114.58 2118.32   2
  -6   3   7 669.747 1446.16   2
  -6   3   8 823.023 1584.32   2
  -6   5   4 453.462 1492.04   2
  -4   7   0 2029.89 1698.77   2
  -5   2   5 1068.45 973.734   2
  -6   4   5 1802.47 1491.45   2
  -3   0  10 295.623 1245.02   2
  -5   4   2 1074.27 943.417   2
  -4   1  11-589.616 1722.64   2
  -6   6   5 1361.78 2125.49   2
  -4   6   0 1599.49 1266.82   2
  -5   2   9 1785.67 1624.36   2
  -3   7  -1 3775.20 1599.83   2
  -4   5   0 2036.54 1046.63   2
  -5   5   1 1873.26 1151.60   2
  -3   0   9 201.864 1044.74   2
  -5   6   2 1297.08 1583.37   2
  -5   2  10 1762.87 1660.06   2
  -5   2   7 1065.07 1090.07   2
  -6   4   7 1421.23 1828.70   2
  -6   5   6 223.934 1882.62   2
   3   4  -5 3344.04 827.051   2
  -4   3   1 462.575 669.387   2
  -4   1   9 608.498 1285.12   2
  -6   5   5-29.5191 1836.64   2
  -4   1   7 865.825 875.902   2
  -1  -1  11 18495.1 1352.28   2
  -3   0   8 366.075 914.789   2
   6  -3   5 935.100 1110.31   2
  -4   2   3 176051. 2141.16   2
  -6   5   7 1090.14 2125.74   2
  -2   0  12 12706.2 1664.83   2
  -3   6  -1 1189.10 1159.34   2
   1   0  -1-81.6226 238.214   2
  -5   6   3 361.518 1719.95   2
  -4   2  11 12430.2 2164.57   2
  -3   2   1 582.226 550.345   2
  -4   1  10 925.140 1470.74   2
  -2   0  11 18314.6 1733.25   2
  -4   7   1 1462.90 1814.04   2
  -3   1   3-202.863 534.352   2
   6  -3   4 104.777 1055.28   2
  -3   1  11 209.362 1569.70   2
   2  -1   0 655.111 383.902   2
  -5   6   4 819.488 1855.64   2
  -2   1   1 929.867 451.100   2
  -4   6   1 3343.16 1416.34   2
  -5   3   8 2088.07 1487.60   2
   1  -2   9 91.2636 729.815   2
  -4   5   1 1666.50 1066.31   2
  -5   5   4 7874.58 1499.71   2
  -5   4   9 55.9145 1988.19   2
  -5   4   4 2601.76 1240.33   2
  -4   7   2 1561.94 1911.32   2
  -5   4   8 2850.07 1711.65   2
   3  -1  -1 738.335 511.353   2
  -3   0   7-345.720 756.608   2
   5  -2   0 539.128 822.620   2
  -5   6   6 533.402 2050.20   2
  -4   2   9 7447.21 1435.15   2
  -5   4   7 1694.81 1552.50   2
  -3   1  10 2876.20 1379.91   2
  -5   3   9 4488.05 1870.77   2
  -1   4  -3 246.661 416.046   2
  -2   5  -2 1521.43 753.566   2
  -5   5   8 1124.59 2212.24   2
  -1   6  -3 296.539 852.629   2
  -4   2   8 755.881 1245.74   2
  -1   0  12 883.950 1642.34   2
   0  -1  11 397.381 1255.57   2
   2   1  -3 1680.92 430.082   2
  -4   7   3 454.225 2107.47   2
   6  -3   3 503.260 1084.42   2
   1  -2   8 771.601 683.681   2
  -2   0   9 6550.97 970.427   2
  -2   1  12 1078.69 1802.23   2
  -3   1   9 485.867 1200.82   2
  -4   3  10 2129.68 1902.78   2
  -5   4   5 768.894 1358.29   2
  -3   6   0 681.361 1254.28   2
  -5   4   6 1205.01 1364.91   2
  -3   4   0 2512.43 749.527   2
  -3   1   5 251.826 699.584   2
  -3   2   2 499.057 607.713   2
  -2   0   8 2521.40 891.508   2
  -4   3   9 450.719 1621.05   2
  -3   7   1 5247.63 1838.34   2
   3  -2   2 286.608 432.174   2
  -4   3   4 181.361 860.823   2
  -3   1   7 914.916 830.615   2
   1  -2   7 474.990 491.774   2
  -3   2  11-150.840 1646.10   2
  -2   3  -1 305.510 464.261   2
  -2   7  -1 880.220 1471.16   2
   1  -2   6-105.969 323.758   2
  -4   3   8 884.138 1452.44   2
  -2   1  11 1697.88 1537.84   2
  -4   5   3 2032.59 1167.25   2
  -4   3   5 2793.95 951.580   2
   0  -1  10 218.094 1010.18   2
  -4   4   9 2580.53 1885.76   2
  -4   3   7 163.394 1238.92   2
  -1   0  11 692.239 1382.46   2
  -3   2  10-311.325 1456.63   2
  -4   3   3 429.372 820.875   2
  -4   3   6 331.425 1123.85   2
   4  -2   0 753.114 706.492   2
   4   3  -6 302.593 1077.21   2
  -3   3  11 3573.51 2138.63   2
   3   2  -5 3583.46 737.723   2
  -4   4   8 1928.58 1629.17   2
  -4   5   4 185.795 1205.30   2
  -3   6   1 653.804 1330.84   2
  -4   4   7-436.497 1486.31   2
  -2   1   2 316.619 485.635   2
  -3   2   3 1291.50 672.850   2
  -3   2   9 504.820 1347.63   2
  -1   0   2-59.7609 312.133   2
   4  -1  -2 290.576 748.945   2
  -4   5   5-546.466 1525.15   2
   3  -2   1 1769.87 497.843   2
  -1   1  12 9585.87 1931.31   2
  -3   3  10 3368.32 1852.04   2
  -4   5   6 802.495 1483.87   2
  -4   6   4 4986.28 1711.58   2
  -3   7   3 5784.94 2072.02   2
   0  -1   9 607.696 844.958   2
  -3   2   8-1639.30 1021.58   2
  -2   1  10 74.7920 1183.30   2
  -4   5   7 213.596 1672.95   2
  -3   4  10 1290.36 2109.93   2
  -2   5  -1 588.123 801.874   2
  -3   6   2 1365.09 1469.17   2
  -2   7   0 1881.97 1453.72   2
  -2   1   9 1219.24 1127.07   2
  -3   2   5 2667.51 871.043   2
  -3   2   6 443.742 875.461   2
  -3   4   9-311.386 1775.38   2
  -3   6   3-6.24698 1486.35   2
  -1   0   9 341.581 965.109   2
  -3   4   2 247.767 869.361   2
  -3   3   9 346.465 1475.22   2
   2   3  -5 451.070 519.077   2
  -2   1   3 2400.18 600.129   2
   4  -1  -3 237.674 811.109   2
  -2   3  11 1633.53 2103.88   2
  -1   6  -2 288.353 1009.68   2
  -3   6   7 1445.47 2226.73   2
   2  -1  -1 145.656 438.435   2
  -3   6   4 916.920 1614.06   2
  -3   6   6 1379.96 2042.59   2
  -2   4  -1 10446.0 666.708   2
  -3   4   8 914.597 1648.82   2
  -2   1   8 992.266 937.468   2
  -1   7  -1 796.359 1484.68   2
   3  -1  -2 268405. 2099.47   2
  -1   0   8 1335.01 840.450   2
  -2   1   7 2567.98 906.232   2
   0   0  11 1119.13 1373.03   2
  -2   3   0-57.5855 529.730   2
  -3   5   7 1870.49 1666.17   2
   4  -3   5 1168.73 560.713   2
  -2   1   4 430.857 611.394   2
   3   4  -6 475.643 842.646   2
  -2   1   6 107.805 718.296   2
   2   1  -4 229.203 484.194   2
   0  -1   7 62.6747 617.822   2
  -2   2   9 487.628 1320.10   2
  -2   3  10 877.018 1776.92   2
  -3   5   5 903.337 1476.74   2
   4  -3   4 311.533 584.250   2
  -2   1   5 204.048 630.557   2
  -3   4   6-154.687 1224.82   2
   1   0  12 590.838 1650.88   2
  -2   5   0 391.426 890.252   2
  -2   7   1 1093.44 1710.94   2
  -2   4  10 13998.9 2359.47   2
  -2   7   3 2314.85 1995.70   2
  -1   0   7-73.2177 647.181   2
  -1   2  11 1830.89 1751.84   2
   3   0  -4-130.780 677.013   2
  -2   6   1 21203.9 1437.51   2
  -2   7   4 2729.07 2191.28   2
   4  -3   6 619.291 493.498   2
  -2   3   9 365.029 1574.31   2
   2  -2   9 1174.35 749.448   2
   0  -1   4-29.3735 312.174   2
  -1   0   6-287.296 562.740   2
  -1   7   0 1840.68 1642.95   2
   0   6  -3 329.639 905.888   2
  -1   0   4 160.836 414.042   2
  -2   4   9 3663.67 1774.35   2
  -3   4   4 1446.49 1042.15   2
   0  -1   6 101.740 508.563   2
  -2   7   2 1995.36 1894.50   2
  -1   0   3-127.037 369.666   2
  -1   4  -2 2344.27 622.000   2
  -2   6   7 594.195 2297.42   2
  -1   2  -1 2507.18 301.882   2
  -2   2   7 1687.81 941.422   2
   4  -3   3 230.924 630.667   2
   0   1  12 1505.94 1737.61   2
   2  -1  11 458.986 1321.33   2
  -1   6  -1 388.994 1143.22   2
  -2   5   1 335.818 988.529   2
  -1   2  10 3750.75 1430.80   2
  -2   3   8-263.421 1299.85   2
  -2   6   3 9255.67 1524.06   2
  -2   4   8 1475.02 1554.04   2
   4  -3   2 843.270 700.740   2
   0   1  11 699.495 1357.09   2
   1   0  11 224.105 1371.93   2
  -1   7   1 1542.87 1681.67   2
   3  -1  -3 98.0501 691.064   2
   0   0   9 361.378 928.603   2
   3  -2   0 287.376 557.150   2
   2  -2   8 644.570 654.742   2
  -2   5   8-189.024 1869.55   2
   3   1  -5 225.057 714.127   2
  -2   5   7 1584.33 1844.67   2
  -2   3   7 517.201 1148.86   2
   1   0  -2 239.520 359.066   2
  -1   1   8 1814.44 954.549   2
  -2   6   4 5566.35 1614.34   2
  -2   5   2 2027.22 1105.06   2
  -1   4  10 1153.49 1912.04   2
  -2   5   6 1482.82 1583.47   2
  -1   7   2 9944.02 1953.62   2
   3   2  -6-207.600 826.397   2
  -2   3   2 658.688 696.538   2
   0   2  11 826.480 1720.69   2
  -2   3   6-452.630 976.271   2
   3  -2  -1 2343.46 644.805   2
  -5  -1  -5 28906.9 1303.11   2
  -2   0  -3 227196. 1707.38   2
  -7   1  -7 10757.6 1356.63   2
  -7  -1  -6 35367.5 1716.35   2
  -8  -4  -3 16249.9 1757.07   2
  -1  -2   1 2537.06 372.841   2
  -4  -4   1 49346.4 1377.86   2
 -10  -2  -6 38343.0 2585.00   2
  -6  -3  -3 222.277 941.467   2
  -3  -1  -3 363.364 604.597   2
  -5  -2  -4-602.782 873.928   2
 -10  -4  -3 65428.7 2928.79   2
  -5  -3  -2 52676.7 1591.68   2
  -5  -5   5 15172.1 1260.72   2
  -8  -2  -5 57886.8 2255.87   2
  -9  -5   0 109990. 3157.17   2
  -8   1  -7 1011.31 1372.57   2
  -8  -4  -2 40429.4 2087.89   2
  -6  -2  -4 88947.9 2055.48   2
   0   3  -1 4708.89 534.694   2
  -4   1  -5 5790.81 680.570   2
  -6   0  -6 40771.1 1488.84   2
   0   4   0 626018. 3883.07   2
  -7  -5   2 27085.2 1722.30   2
  -4  -4   2 25427.0 1073.00   2
  -9  -2  -5 325.764 1545.51   2
   1   1   1 9821.57 527.253   2
   1  -1   6 48722.7 1022.35   2
   2   2   3 14634.4 915.883   2
   1  -1   7 24630.7 1032.24   2
  -9  -1  -6 28213.9 2047.69   2
 -10  -2  -5 66557.0 2705.70   2
 -11  -1  -6 36061.0 2660.39   2
  -7  -2  -4 208.791 1135.74   2
  -8  -3  -3-127.770 1266.40   2
  -7  -1  -5 52432.0 1771.57   2
  -5  -1  -4 7081.35 880.472   2
  -7  -3  -3 68043.9 2098.75   2
  -8  -4  -1 24814.7 1732.94   2
  -7  -5   3 40878.9 1884.16   2
   1  -1   5 78898.0 1037.52   2
  -8   0  -6 53963.6 1915.48   2
  -4  -2  -2 54382.9 1350.63   2
  -3   1  -4 5925.21 518.244   2
  -3  -3   1 24476.6 867.627   2
   0  -2   8 141568. 1580.54   2
  -9  -5   2 35330.5 2270.20   2
  -6   2  -6 90825.6 1737.73   2
  -8  -2  -4 23951.8 1648.69   2
   2   0   7 26067.6 1279.45   2
  -4   2  -5 29198.9 838.849   2
   2   3   2 627.150 879.910   2
  -4   0  -4 9674.50 736.390   2
  -4  -4   3 17081.4 940.472   2
   2   0   6 48528.5 1268.18   2
  -7   1  -6 36586.4 1456.79   2
   0   4  -1 2386.58 732.148   2
  -5  -3  -1 10972.6 982.225   2
   2   2   2 90153.5 1475.22   2
  -6  -4   1 8052.18 1110.69   2
 -10   0  -6 53768.5 2398.22   2
   2   0   5 75068.4 1328.25   2
  -5   1  -5 32179.8 1105.69   2
  -1   5  -2 66245.0 1393.45   2
  -7  -5   5 28516.3 1806.34   2
 -11  -3  -3 59871.4 2832.82   2
 -11  -1  -5 23695.9 2300.11   2
  -1  -1   0 53457.7 679.591   2
  -3  -1  -2 245455. 2126.23   2
  -7  -3  -2 88875.1 2213.53   2
  -7  -5   4 4163.33 1439.86   2
  -9  -3  -2 36631.7 2004.98   2
   1  -1   4 47601.6 675.797   2
  -7  -4   1 95.9533 1143.96   2
  -7  -1  -4 26820.4 1403.66   2
  -6  -4   2 46121.0 1550.62   2
   2   0   4 52249.5 1010.03   2
 -11   1  -6 34915.8 2405.98   2
  -8  -2  -3 67488.0 2060.41   2
  -8  -4   1 25490.8 1675.10   2
 -10  -2  -4 9208.18 1773.59   2
  -9  -5   3 6013.99 1890.94   2
  -5  -2  -2 262.958 777.943   2
  -8   0  -5 107098. 2301.78   2
  -3  -3   2 147182. 1661.03   2
  -5  -1  -3 174784. 2257.05   2
  -8   2  -6 22297.0 1523.20   2
  -7   3  -6 22532.3 1295.74   2
  -9   1  -6 26919.3 1765.75   2
  -6  -2  -2 20265.9 1186.51   2
  -5  -3   0 15846.8 1055.72   2
  -4  -4   5 101765. 1645.65   2
  -2   0  -2 135798. 1218.05   2
  -9  -1  -4 15405.1 1460.24   2
   2   2   1 259306. 2160.23   2
  -5   2  -5-132.333 658.714   2
 -10  -1  -4 240.366 1570.31   2
 -10   2  -6 35804.9 2123.82   2
  -4   1  -4 1155.07 537.267   2
  -2  -2   1 237225. 1718.55   2
  -8  -4   2 39345.0 1826.41   2
  -7   1  -5 55083.4 1582.43   2
  -7  -2  -2-224.102 953.349   2
  -7  -3  -1 9702.21 1165.13   2
 -10  -2  -3 14189.6 1847.78   2
  -9   3  -6 23094.3 1764.79   2
 -11  -3  -1 1073.15 1767.55   2
  -5  -3   1 9383.07 923.870   2
  -6  -1  -3 2555.32 861.566   2
  -4  -4   6 39450.2 1212.69   2
 -12  -2  -2 32921.9 2512.63   2
  -6   0  -4 17558.8 1057.66   2
  -4   0  -3 17181.7 764.541   2
   2   0   3 246140. 1727.29   2
   0   4  -2 19532.9 789.264   2
  -5  -4   4 209.542 848.403   2
  -7  -1  -3 74396.3 1829.20   2
 -11   1  -5 23579.5 2157.48   2
   2   4   0 11095.2 1096.23   2
  -7  -3   0 14832.0 1286.31   2
  -6  -4   4 13170.4 1165.49   2
  -8  -4   3 13554.3 1524.33   2
 -12   0  -4 15423.7 2203.04   2
  -3  -3   3 9014.59 655.980   2
 -10  -4   3 62278.8 2613.66   2
   2   3   0 154.379 700.276   2
   1   1   0 59540.5 719.317   2
  -8   0  -4 29829.0 1418.86   2
 -11  -1  -3 42934.5 2300.36   2
  -5   3  -5 46539.3 1068.94   2
  -5   1  -4 8339.95 720.427   2
  -5  -1  -2 54061.0 1326.05   2
   3   3   1 27750.9 1205.41   2
   2  -1   7 1794.36 786.170   2
  -8   2  -5 65645.6 1845.21   2
 -10   2  -5 55801.2 2162.56   2
 -10  -2  -1 23412.0 1739.95   2
  -5  -3   2 51564.2 1359.25   2
  -8  -4   5 58533.6 2073.90   2
  -8  -2  -1 8909.81 1153.47   2
  -3  -2   1 2107.85 574.064   2
  -9  -4   5 3056.39 1727.69   2
  -6  -4   6 22706.2 1367.19   2
 -11  -1  -2 22258.5 1852.38   2
   2  -1   5 715.188 469.059   2
  -7  -3   1 10347.2 1110.91   2
  -4   2  -4 7825.63 580.761   2
  -7  -1  -2 47285.0 1501.77   2
  -7   1  -4 18953.1 1105.36   2
  -5  -2   0 1085.43 673.665   2
 -10  -1  -2 1835.03 1461.05   2
  -7   3  -5 55672.0 1514.02   2
  -9  -1  -2 60175.2 1924.12   2
   1  -1   3 251358. 1123.54   2
 -12  -2   0 106481. 3250.14   2
  -7  -3   2 86794.3 1977.74   2
  -8  -4   6 38198.7 1953.63   2
  -8   3  -5 170.967 1128.23   2
  -3  -3   4 15503.3 700.436   2
 -10   0  -3 112302. 2640.28   2
  -9  -3   2 29991.7 1817.85   2
  -6  -2   0 787686. 4832.53   2
   3   1   2 262671. 2145.76   2
  -6   0  -3 10648.2 844.019   2
  -4  -1  -1 7019.14 608.658   2
  -8   0  -3 19266.3 1212.61   2
  -1   5  -3 48360.1 1034.48   2
  -7  -2   0 928.444 909.034   2
  -2  -2   2 82971.4 974.912   2
  -8  -2   0 13983.2 1159.70   2
  -5  -3   3 78888.2 1533.54   2
  -9   1  -4 7569.52 1300.11   2
 -11  -3   3 61605.8 2598.40   2
   3  -1   8 171359. 2273.74   2
   2   4  -1 9376.01 974.652   2
  -3   3  -4 12695.4 423.460   2
   2   0   2 147584. 1231.62   2
  -8  -1  -2 220.106 939.139   2
   1   5  -2 83650.4 1659.95   2
  -4   0  -2 84563.0 1248.99   2
  -7  -3   3 74468.3 1847.07   2
 -11  -1  -1 3844.11 1613.29   2
   3   3   0 354648. 2862.21   2
 -11   1  -3 38283.5 2120.08   2
  -8   4  -5 48236.1 1725.26   2
  -9   2  -4 688.273 1195.31   2
  -6   2  -4 83749.3 1565.55   2
 -10  -2   1 22206.5 1686.29   2
  -2  -1   0 472.952 396.774   2
  -7  -1  -1 8565.98 948.024   2
  -6  -1  -1 2406.86 859.374   2
 -10   0  -2 18748.3 1538.70   2
  -9   4  -5 4513.88 1563.70   2
 -12  -2   2 39542.3 2477.96   2
  -6  -2   1 6971.41 870.338   2
  -5  -3   4 20950.7 1014.68   2
  -3  -3   5 7419.82 644.019   2
  -5   1  -3 168822. 1873.53   2
   3  -1   6 61798.2 1224.18   2
  -7   2  -4-178.833 884.345   2
   4   0   5 278488. 2520.62   2
  -8  -3   4 327.303 1178.76   2
  -8   0  -2 22452.3 1322.52   2
  -3  -1   0 582676. 2900.97   2
  -2   2  -3 15327.9 360.201   2
  -7  -3   4 25385.4 1377.02   2
  -7   1  -3 74852.1 1672.77   2
 -10  -2   2 49658.1 2134.42   2
  -2   0  -1 9450.65 399.014   2
  -1  -1   1 8188.37 317.237   2
  -8   2  -4 26881.3 1372.28   2
 -10   4  -4 2110.15 1799.82   2
  -9  -1   0 208744. 3069.18   2
  -6   0  -2 148437. 2023.35   2
 -10   2  -3 15463.0 1596.33   2
  -4   3  -4 460.835 480.479   2
  -7  -3   5 62143.7 1773.89   2
  -5  -3   5 52634.3 1353.63   2
  -7   3  -4 23362.5 1222.75   2
  -5   3  -4 23211.9 865.941   2
   4   0   4 13020.1 853.919   2
  -9  -3   6 20246.5 1828.49   2
 -12   0   0 209982. 3894.49   2
  -4  -2   2 57114.1 1161.04   2
  -7  -1   0 13980.4 950.897   2
 -10  -2   3 16694.4 1674.35   2
  -6  -2   2 21067.3 1033.92   2
 -11   3  -3 59227.5 2425.04   2
  -6  -3   4 118.078 905.744   2
  -3  -3   6 33875.6 924.352   2
   2   2  -1 260996. 1799.49   2
  -8  -2   2 93890.5 2144.67   2
   3   3  -1 25975.8 987.549   2
   0   2  -2 229773. 930.679   2
  -7  -3   6 16561.4 1370.20   2
  -8   0  -1 58154.4 1611.76   2
  -8  -1   0 2419.47 953.476   2
 -12   2  -2 31234.0 2238.72   2
  -2  -2   3 16067.3 527.607   2
   1   3  -2 63854.6 926.214   2
  -5  -3   6 39271.1 1255.45   2
  -8  -2   3 71925.0 1958.31   2
  -9   1  -2 57794.3 1808.98   2
  -8   4  -4 6005.35 1262.24   2
   4   0   3 18870.0 841.101   2
  -7  -3   7 10760.8 1387.03   2
  -4   0  -1 247295. 1996.80   2
 -11  -1   2 28244.7 1979.61   2
 -11   0   0 1163.11 1419.93   2
 -10   2  -2 37859.9 1881.19   2
  -6   4  -4 9442.81 949.829   2
  -4   2  -3 172463. 1569.31   2
 -10  -2   5 64589.9 2362.70   2
  -6  -3   6 684.801 992.311   2
 -10   4  -3 49823.6 2224.56   2
 -11   0   1 337.239 1461.26   2
  -6   0  -1 25647.6 986.286   2
  -5  -3   7 11492.5 1069.16   2
  -8   2  -3 58439.2 1684.81   2
   2  -2   8 781.821 702.968   2
  -5   1  -2 54796.2 1142.81   2
  -4   1  -2 154.340 453.507   2
   2   0   1 7465.76 406.970   2
  -9  -1   2 57443.8 1845.08   2
 -10  -2   6 37324.2 2126.96   2
 -11   1   0 1832.12 1491.49   2
   3  -1   4 6224.21 513.776   2
   1   5  -3 62081.1 1273.53   2
  -8   0   0 6902.36 941.982   2
  -9  -2   4 120.577 1287.39   2
  -8  -2   4 30493.3 1529.67   2
  -4  -1   1 7877.48 655.054   2
  -3   1  -2 247776. 1650.86   2
  -3  -3   8 161966. 1751.18   2
  -7  -1   1 10981.7 956.743   2
  -4  -2   3 171414. 1839.61   2
  -7   3  -3 63921.5 1564.86   2
   3   2  -1 2409.96 601.295   2
  -8  -2   5 71769.9 2016.52   2
   3   1   0 584672. 2804.83   2
  -8   2  -2 88805.8 1913.40   2
  -7   0   0 1239.96 715.299   2
  -6  -2   4 85043.8 1705.00   2
   4  -1   5 7321.53 751.453   2
 -10   2  -1 18510.7 1613.20   2
 -11  -1   5 25222.4 2091.96   2
  -4   4  -4 20843.4 689.463   2
  -9  -2   7 1708.02 1561.20   2
   5  -1   6 81355.3 1620.02   2
  -7  -1   2 54925.5 1486.66   2
 -10   3  -2 1485.64 1447.37   2
  -6   0   0 326840. 2807.79   2
  -9   3  -2 27722.3 1576.52   2
 -10   0   2 15843.9 1388.47   2
  -8  -2   6 24884.4 1536.38   2
  -7   1  -1 7910.80 863.548   2
   1   1  -1 8447.87 312.038   2
 -12   2   0 93737.5 2885.05   2
  -4  -2   4 9283.54 715.355   2
  -9   1   0 206534. 2973.74   2
  -8   0   1 54661.8 1602.25   2
   3   3  -2 157370. 1755.79   2
  -7  -2   5-244.326 940.557   2
  -8  -2   7 10970.0 1465.55   2
  -8   4  -3 12294.7 1330.67   2
  -2  -2   4 14391.3 518.046   2
  -7   2  -2 358.417 808.148   2
  -5   3  -3 73390.9 1264.63   2
 -11  -1   6 38621.3 2459.59   2
 -11   1   2 28269.0 1867.70   2
   4  -1   4 121.172 564.372   2
  -5  -1   2 61030.1 1269.23   2
   5  -1   5 32797.5 1161.30   2
  -6   2  -2 24399.6 1008.47   2
  -6   3  -3-292.796 747.517   2
 -12   2   2 30297.8 2365.65   2
  -8   2  -1 11385.6 1125.85   2
  -8   1   0 1761.47 908.594   2
  -6  -2   6 96895.9 1850.92   2
 -10   0   3 111883. 2576.68   2
   2   4  -3 74509.9 1235.79   2
  -6   4  -3 3262.50 874.127   2
  -9   1   1 8906.18 1246.23   2
  -7  -1   3 76920.8 1774.25   2
  -8   0   2 26059.7 1255.11   2
  -9   5  -2 31294.1 1994.65   2
 -10  -1   7 902.704 1627.54   2
 -11   1   3 39414.8 2137.08   2
   2  -2   6 150436. 1057.49   2
  -6  -1   3 2666.63 779.627   2
  -7   3  -2 75159.8 1708.20   2
  -9  -1   6 25399.6 1769.69   2
  -4  -2   5 36025.9 1022.44   2
  -7   1   0 16540.5 985.821   2
  -8   4  -2 31234.8 1537.41   2
  -2   0   0 56475.3 716.869   2
  -3  -1   2 255657. 1883.09   2
  -9   0   3-20.7818 1093.86   2
   2   2  -2 90107.3 1043.61   2
  -4   1  -1 4978.90 510.286   2
   5  -1   4 7512.54 831.009   2
  -3  -2   5 4275.99 548.736   2
   4   0   1 241728. 1970.61   2
  -3   3  -3 9078.33 464.532   2
  -4   2  -2 53044.3 981.155   2
  -7   5  -3 32432.6 1501.31   2
  -7   0   2-17.0305 775.267   2
  -6  -2   8 58913.9 1732.37   2
  -5  -1   3 181529. 2123.93   2
 -10   2   1 17955.6 1598.36   2
  -9  -1   8 113709. 2896.46   2
  -9   1   2 54782.9 1837.23   2
  -8   3  -1 403.163 1047.10   2
  -8   0   3 23583.3 1277.58   2
 -10   0   5 15326.3 1670.29   2
  -2  -1   2-86.1554 355.572   2
  -8   2   0 10291.3 1162.03   2
  -6  -2  10 24624.2 1785.63   2
 -11   1   5 28218.0 2091.74   2
  -7   4  -2 3867.21 1060.62   2
  -6   2  -1 5807.30 774.090   2
  -7  -1   4 17857.4 1177.67   2
   4   4  -3 20110.5 1253.69   2
  -9   3   0 166122. 2947.14   2
  -7  -1   5 56379.9 1686.98   2
 -11   4   1 849.260 1993.51   2
 -10   1   4-368.564 1432.54   2
  -5  -2   8 28.3087 973.832   2
 -11   1   6 35449.1 2346.50   2
 -10   2   2 36090.2 1962.27   2
  -9   5  -1 6577.93 1715.85   2
   4  -2   7 33041.2 1015.02   2
  -6   0   2 151461. 2053.54   2
  -8  -1   8 953.612 1413.47   2
  -8   0   4 31999.3 1492.75   2
   1   3  -3 178179. 1190.68   2
 -10   0   6 46773.1 2270.92   2
  -8   4  -1 21415.6 1470.62   2
  -4  -2   7 32524.7 1111.33   2
  -7   3  -1 7375.55 1002.68   2
  -5   5  -3 73027.0 1479.20   2
   0   3  -3 1467.53 237.011   2
 -11   3   3 55341.6 2668.15   2
  -1  -1   2 139162. 860.693   2
   5  -1   3 170908. 1917.35   2
  -4   4  -3 17966.0 763.744   2
  -4   0   1 239248. 2006.68   2
  -5  -1   4 7075.68 759.378   2
   4   1  -1 6927.92 647.504   2
 -10   2   3 14431.4 1687.71   2
  -7   1   1 9034.92 936.818   2
  -5   3  -2 47784.4 1148.58   2
  -2  -2   5 270369. 1741.94   2
   2   0   0 61857.8 764.447   2
  -7  -1   7 11974.9 1335.41   2
  -8   2   1 8683.53 1132.64   2
  -6   4  -2 49068.5 1412.22   2
   3   3  -3 10732.3 765.176   2
  -8   0   5 99089.0 2318.04   2
  -5   2  -1 1389.25 585.147   2
   4  -2   6 92590.4 1277.95   2
 -10   1   6 1283.34 1707.99   2
  -7  -1   6 39867.7 1543.62   2
   3  -1   2 256785. 1682.30   2
  -4  -2   9 7729.78 1086.32   2
  -7   0   4 250.411 909.104   2
  -5   0   2-95.5059 574.939   2
  -4  -2  10 32012.6 1508.93   2
  -7  -1  10 17426.4 1900.41   2
  -6   0   3 12539.9 898.192   2
  -7   5  -2 22465.1 1486.94   2
  -8   0   6 45198.5 1851.18   2
  -2  -2   6 137422. 1378.45   2
  -7   1   2 53313.1 1580.13   2
   4   2  -2 57718.2 1232.11   2
  -9   5   0 73615.9 2523.85   2
  -4  -1   4-260.248 557.153   2
  -8   2   2 82234.9 2100.91   2
  -6   2   0 748613. 4458.97   2
  -7   3   0 13383.5 1170.72   2
  -9   1   6 28614.0 1822.21   2
  -4   3  -2 637.871 515.972   2
  -5  -1   5 32419.3 1152.76   2
 -10   2   6 33220.9 2255.36   2
  -9   3   2 28066.8 1769.28   2
  -2   2  -2 86825.9 786.299   2
  -8   1   4-34.2151 985.237   2
 -10   4   3 53506.1 2636.11   2
  -8   3   1 1396.12 1091.01   2
  -6   0   4 16772.0 1073.10   2
   3  -2   5 4780.73 470.288   2
   6  -2   6 84643.4 1806.39   2
  -4   0   2 89652.3 1343.56   2
   4  -2   5 33059.9 896.506   2
   1   5  -4 20326.1 761.674   2
  -7   0   6-223.514 956.485   2
   2  -2   5 288053. 1176.95   2
  -9   1   8 109176. 3065.07   2
  -8   2   3 62779.9 1915.17   2
   5  -2   5 969.673 775.769   2
  -8   4   1 17305.9 1519.96   2
   4   4  -4 26966.7 1293.25   2
  -3  -1   4 3711.20 515.120   2
  -5   3  -1 7397.31 760.407   2
  -9   5   2 28570.6 2193.27   2
  -7   4   0-48.8134 1067.05   2
   5  -1   2 58633.9 1264.70   2
  -6   0   5 5982.70 955.387   2
  -7   1   4 19103.5 1205.99   2
  -7   3   1 6322.68 1059.37   2
  -7   5  -1 4060.74 1332.68   2
  -5  -1   7 32893.3 1318.73   2
  -5  -1  10 36265.6 1794.49   2
   3   1  -2 265474. 1964.76   2
   5   1  -2 55866.2 1327.71   2
  -2  -2  10 41004.5 1343.74   2
  -2   0   1 8474.21 456.935   2
   3   2  -3 3008.01 577.815   2
  -6   1   3 2902.17 760.290   2
  -5   0   4 626.075 680.500   2
  -6   0   6 38891.9 1454.23   2
  -8   2   4 22674.7 1536.96   2
  -8   4   2 32139.3 1843.13   2
  -7   1   5 49220.3 1748.46   2
  -3   1   0 568930. 2716.23   2
  -4   4  -2 22256.2 898.347   2
   4  -1   1 5377.91 599.670   2
  -5   1   2 57818.7 1349.69   2
  -4   1   1 5232.22 649.708   2
  -4   0   3 17904.0 857.822   2
  -8   2   5 68439.2 2176.14   2
  -3   3  -2 157576. 1435.15   2
   2   4  -4 22228.2 781.505   2
  -9   4   4 870.268 1721.77   2
   4  -2   4 7627.63 655.841   2
   4   0  -1 253889. 2177.15   2
   6  -2   4 86659.5 1720.67   2
  -7   1   6 32052.9 1667.98   2
   2   2  -3 17197.3 568.770   2
  -8   2   6 28481.8 1872.00   2
   4   2  -3 186773. 1985.85   2
  -6   4   0 200906. 2702.17   2
  -6   0   8 191794. 3012.63   2
   2   1  -2 626.920 403.985   2
  -8   4   3 8486.33 1659.30   2
  -7   1   7 14414.5 1567.44   2
  -6   0  10 5263.78 1640.93   2
  -9   3   6 18182.7 2217.95   2
  -7   1   8-322.603 1478.80   2
  -7   1  10 13926.4 2126.53   2
   3   3  -4 15403.7 824.446   2
  -5   3   0 10929.3 869.622   2
  -1   1  -1 8483.51 248.317   2
  -2   4  -3 62053.1 811.115   2
  -7   3   3 64611.1 1981.81   2
  -5   1   3 164739. 2156.48   2
  -6   6   0 157962. 2935.92   2
  -4   6  -2 21874.1 1333.51   2
  -1  -1   3 252431. 1336.89   2
   5  -2   3-42.5889 717.316   2
  -7   5   2 21037.3 1823.04   2
   0  -2   6 67208.9 729.359   2
   2   0  -1 8771.09 463.000   2
  -7   4   2 951.769 1242.54   2
  -7   3   4 23037.8 1590.95   2
  -6   3   2 673.679 967.529   2
   5   1  -3 159244. 2173.16   2
  -8   4   6 36395.0 2329.62   2
  -3  -1  10 3581.63 1180.47   2
  -7   2   8-179.121 1637.77   2
   4  -2   3 174688. 1640.54   2
  -3  -1   8 196304. 2381.19   2
  -3   0   3-265.335 511.846   2
  -5   1   4 6014.84 853.047   2
  -4   0   5 293593. 2744.67   2
  -6   5   1 386.430 1225.87   2
  -7   5   3 26450.9 2002.60   2
  -8   5   5 1054.23 1948.05   2
  -4   4  -1 44611.2 1226.67   2
   1   1  -2 151659. 929.656   2
  -5   3   1 6416.88 859.043   2
   4   4  -5 97045.4 1815.73   2
  -7   2  10 8136.61 2100.18   2
  -6   4   2 48926.2 1741.84   2
  -4   0   6 136017. 2052.10   2
  -5   1   5 29668.7 1260.84   2
  -6   2   4 83600.7 1997.07   2
  -4   2   1 273.188 584.294   2
   5   0  -2 155.870 749.236   2
  -2   0   2 144914. 1279.82   2
   4   0  -2 92223.6 1436.91   2
  -4   0  10 50222.9 1923.39   2
  -2   6  -3 7465.29 919.331   2
  -6   2   6 86512.7 2218.22   2
  -4   0   8 1404.02 962.469   2
  -6   2  10 25830.6 2345.03   2
  -5   1   6 85855.1 1979.75   2
   0  -2   8 141568. 1580.54   2
  -5   5   0 2967.55 1058.23   2
  -7   5   5 23740.6 2152.87   2
  -3   5  -2 48836.9 1220.29   2
  -5   1  10 37807.0 2092.86   2
  -6   2   8 53416.8 2167.45   2
  -5   1   7 33048.8 1508.00   2
  -3   3  -1 26745.3 798.496   2
  -5   4   1-25.8307 905.959   2
  -7   5   6 28647.8 2377.41   2
  -1   2  -2 170.449 185.517   2
  -4   3   0-199.895 606.590   2
   4   2  -4 6362.87 839.206   2
  -5   3   2 46162.9 1456.38   2
  -3   6  -2 525.740 1033.04   2
  -2   2  -1 256313. 1565.84   2
   4  -2   2 59104.6 1093.21   2
   3  -1   0 566365. 2715.19   2
  -6   4   4 9720.63 1392.82   2
  -6   5   3 2053.64 1442.67   2
   2  -2   4 15939.6 343.705   2
  -6   3   9 20.2252 1932.14   2
  -6   6   3-418.257 1792.75   2
  -1  -1   4 48776.5 756.818   2
  -4   2   2 54553.4 1319.02   2
  -4   4   0 6786.91 890.144   2
  -5   3   3 75359.1 1888.63   2
   5  -2   1 474.370 784.949   2
   4  -1  -1 4818.17 711.281   2
  -6   4   6 24564.5 2018.21   2
  -5   2   6 767.072 1068.72   2
  -6   4   8 103491. 3240.23   2
  -3   1   2 206897. 1948.10   2
  -6   6   4 18021.4 2234.68   2
  -3   4  -1 2058.41 663.429   2
  -4   1   6 324.344 904.110   2
  -2   0   3 243800. 1840.41   2
  -5   2   8 1997.60 1303.87   2
  -4   1   8 529.124 1057.49   2
   4   1  -4 447.970 786.309   2
  -3   1  12 14955.6 2200.05   2
  -1  -1  10 21452.1 1305.58   2
  -4   1   5 6894.52 887.424   2
  -5   3   4 21701.6 1334.24   2
   3   3  -5 7886.68 811.011   2
  -5   4   3 692.560 1115.19   2
  -5   3   5 53581.1 1891.47   2
  -5   5   3 97888.8 2523.48   2
   4   0  -3 16936.3 951.186   2
  -3   5  -1 5101.95 903.472   2
  -4   4   1 47516.0 1439.97   2
  -1  -1   5 74448.6 1052.89   2
  -2   4  -2 52673.5 1006.76   2
  -5   3  10 18383.1 2298.40   2
  -5   3   7 11099.7 1538.13   2
  -3   3   0 328620. 2554.36   2
  -5   5   2 17361.8 1514.53   2
   2   2  -4 14407.7 603.122   2
  -4   2  10 40035.4 2200.44   2
  -2   6  -2 29390.8 1310.92   2
   4  -2   1 1753.58 652.701   2
  -3   7   0 64852.8 2314.49   2
  -5   6   5 1700.43 2076.06   2
  -1  -1   6 48548.4 1006.91   2
  -5   5   5 16612.0 1757.76   2
   2   0  -2 146884. 1323.15   2
  -2   0   4 50707.4 1035.36   2
   5  -3   5 48326.8 1183.17   2
  -5   5   6 42675.9 2405.71   2
  -5   5   7 30154.3 2436.46   2
  -2   0  10 25535.8 1517.89   2
  -1  -1   9 7346.44 954.540   2
  -4   2   5 37042.8 1434.61   2
  -4   4   2 22320.8 1250.92   2
   3   1  -4 4898.01 653.173   2
  -4   5   2 781.136 1189.99   2
  -4   3   2 312.640 761.327   2
  -4   6   2 22994.1 1810.18   2
  -3   1   8 197306. 2868.13   2
  -2   0   5 76230.8 1318.33   2
   4   2  -5 34431.4 1262.58   2
   5  -3   4 21735.1 1010.35   2
  -4   2   7 40312.7 1669.09   2
  -3   5   0 201021. 2567.37   2
   2   4  -5 56735.7 889.275   2
   1  -1   1 8953.55 267.818   2
   3   0  -3 469.333 553.866   2
   1   3  -4 7795.34 359.506   2
  -3   1   6 59490.8 1534.30   2
  -1  -1   7 26511.5 949.733   2
  -2   0   7 25607.0 1082.12   2
  -4   4   3 19806.8 1344.73   2
  -2   2   0 3552.74 466.327   2
  -3   3   1 21812.4 938.312   2
  -4   2   6 88224.8 2043.03   2
  -4   4   4 19409.8 1387.05   2
  -4   6   5 20301.5 2201.27   2
  -4   6   3 31836.6 2070.73   2
  -4   6   6 39917.3 2567.58   2
  -3   7   2 26641.4 2196.29   2
   5  -3   3 65887.8 1400.55   2
  -4   4   5 98870.1 2478.22   2
  -2   6  -1 18128.8 1334.65   2
  -4   4   6 39332.7 1917.97   2
   4   1  -5 6813.22 977.601   2
   4   0  -4 11420.8 987.009   2
   0   0  12 14683.8 1751.89   2
  -3   4   1 2151.98 845.514   2
  -4   5   8 1213.72 2044.38   2
  -3   5   1 7330.10 1107.79   2
  -3   3   2 147096. 2066.73   2
   2  -2   3 16679.4 386.852   2
  -2   2  11 59876.4 2515.53   2
  -3   2   7 370.704 978.423   2
   1  -1  11 22627.5 1576.21   2
   0  -1   3 3174.90 255.922   2
   5  -3   2 47512.9 1345.00   2
  -1   1   0 60011.8 658.986   2
  -1   1  11 17820.1 1732.42   2
  -3   3   3 10588.0 971.982   2
  -2   2  10 49088.5 2239.78   2
  -2   6   0 83.7844 1209.39   2
  -3   5   8 122922. 3523.40   2
  -3   6   5 1580.16 1873.14   2
   4  -2  -1 1893.71 798.738   2
  -1   0  10 719.417 1077.29   2
  -2   2   1 246867. 2043.55   2
  -3   3   4 12047.1 1098.69   2
  -3   5   2 37959.4 1640.45   2
  -3   3   6 34421.7 1529.99   2
  -1   3  -2 55310.6 752.729   2
  -3   3   5 7001.41 1110.54   2
  -3   5   4 11384.8 1524.29   2
  -3   5   6 23460.9 2032.36   2
  -3   3   8 186709. 3368.53   2
   5  -3   1 6568.78 1013.88   2
  -1   1  10 23829.8 1593.96   2
  -3   4   3 1732.70 940.611   2
   2   0  -3 246957. 1885.31   2
   0   0  10 78297.8 1981.49   2
  -1   5  -2 66245.0 1393.45   2
   1   1  -3 264640. 1427.61   2
  -3   5   3 2091.86 1275.45   2
   3   3  -6 31895.9 1092.22   2
   1  -1  10 22214.7 1302.40   2
  -3   4   5 2493.01 1220.49   2
  -2   2   2 87387.9 1426.73   2
   0  -1   5 3390.43 451.909   2
  -1   1   9 7470.33 1207.45   2
  -2   6   2 31297.4 1846.39   2
   4   2  -6 77276.4 1729.62   2
   0   2  12 26651.7 2438.60   2
  -2   2   8 314.012 1078.35   2
  -2   5   9 2635.10 2220.17   2
  -2   3   1 1063.08 616.109   2
   2  -2   2 87633.7 843.136   2
   4  -2  -2 49334.8 1434.82   2
   1  -1   9 7385.52 1000.45   2
  -2   2   3 13655.9 836.733   2
  -2   4   1 8429.91 893.364   2
   2   2  -5 269279. 1940.76   2
  -2   4   0 14558.2 888.407   2
  -1   0   5-192.060 504.052   2
   1   1  12 15879.1 1978.70   2
  -1   3  11 13595.5 2216.24   2
  -2   6   5 52946.7 2541.59   2
  -1   2   9-451.979 1259.28   2
  -2   2   6 143177. 2331.60   2
  -2   2   4 14492.4 915.737   2
  -2   5   3 942.007 1178.13   2
  -2   5   5 728.306 1387.90   2
  -1   3  10 37391.7 2251.75   2
   2   0  12 11031.7 1912.29   2
  -2   2   5 262260. 2926.05   2
   6  -1  -1-155.749 757.227   3
  -5   0   4 524.471 846.055   3
  -3   0   1-3.12489 467.258   3
  11  -3   0 2022.29 1788.39   3
   8  -1   9 952.505 1673.95   3
   8  -1   2 1153.06 919.460   3
  -4  -1  -2-333.023 632.112   3
   9  -2   0-85.9300 1269.13   3
   5   0   8-491.148 900.988   3
  10  -3  -1 221.339 1649.72   3
   9  -1   5 2821.47 1401.81   3
   4  -1  -2-341.301 536.759   3
   6   0   5 9165.86 889.346   3
   3   0   1 149.025 418.560   3
  11  -2   5-144.491 1899.51   3
   8  -1   8 375.297 1383.23   3
   7  -1  10 10301.7 1842.22   3
   8  -1   3 2196.12 1166.59   3
  11  -3   1 2343.10 1799.80   3
   4   0   2 84766.0 1253.62   3
   8  -3  -3 233.577 1308.89   3
   7  -2  -2 1194.84 1005.39   3
  -1   0   0 84.2714 195.262   3
   5   0   4 453.445 698.272   3
  10  -2   7 1416.93 1951.99   3
  11  -3   2 8330.44 2165.27   3
   8  -1   4 2320.79 1170.52   3
   7  -4  -5 1258.76 1384.63   3
   5  -1  -1 1490.84 677.076   3
   9  -2   1 862.365 1316.50   3
   6  -1   0 21.9331 735.611   3
   5   0   5-377.628 746.039   3
   5   0   6 792.166 799.876   3
  10  -4  -2 8522.75 2147.21   3
   8  -1   6 1092.08 1326.36   3
  -5   0   3 486.630 757.356   3
   8  -1   5-734.265 1190.67   3
  10  -3   0 1987.67 1666.18   3
  10  -2   4 3983.67 1807.23   3
   8  -4  -4 9576.45 1705.98   3
   7  -1   9 2767.26 1635.42   3
   5  -4  -6 1059.63 1104.08   3
  11  -3   4 2219.70 2104.23   3
   9  -2   2 254.025 1351.91   3
   8  -1   7 1547.13 1278.06   3
   9  -3  -1 1086.61 1551.04   3
   7  -1   2 41250.6 1351.35   3
  10  -3   1 879.234 1667.05   3
   6  -3  -4 979.118 1030.17   3
   3  -1  -2 240330. 1701.18   3
   5  -2  -3-619.023 726.575   3
   7  -1   8 1847.09 1387.59   3
   9  -2   8 518.664 1920.93   3
   6  -1  10 1313.06 1572.21   3
  -5   0   1 879.412 797.674   3
  10  -4  -1 1304.63 2094.54   3
   6  -2  -3 694.983 856.360   3
   9  -2   3 804.318 1370.16   3
  -3   0   0 154.651 505.592   3
   8  -3  -2-156.851 1312.30   3
   7  -2  -1 620.858 967.590   3
  11  -4   1 567.870 2197.20   3
  -2  -1  -3 1708.26 384.054   3
   6  -1   1 337.326 712.229   3
  11  -4   0 35.7294 2126.08   3
   6  -5  -6 665.768 1630.14   3
   9  -2   7-225.926 1711.53   3
   3   0   2 80.9813 519.482   3
   9  -2   6-613.835 1679.73   3
   9  -4  -3 3259.05 1886.74   3
   9  -2   5 333.069 1456.65   3
   6  -2  -2 19929.4 1046.68   3
  -4  -3  -6 129.199 1074.70   3
   5  -1   0 775.257 696.286   3
   3  -2  -4 869.684 511.238   3
   7  -3  -3 66462.1 1797.72   3
   4  -1  -1 4463.60 658.345   3
   4  -3  -5 788.369 747.707   3
  -4   0   0 2906.97 649.302   3
   9  -4  -2 1874.86 1673.37   3
   9  -5  -3 5920.34 2314.19   3
  10  -4   0 926.597 1991.32   3
   6  -4  -5 3388.67 1301.43   3
   7  -4  -4 88.5428 1443.59   3
   8  -2   9 3260.86 2037.29   3
  10  -3   5 236.505 1908.70   3
   6  -1   2 1020.13 821.477   3
   8  -5  -4 557.833 1944.90   3
  10  -3   4 1522.69 1727.61   3
  10  -3   6 1236.43 2299.48   3
   7  -2   0 435.023 968.609   3
   9  -3   1 774.036 1534.15   3
   3   0   9-455.187 856.129   3
   8  -2   8 4024.58 1955.51   3
  10  -4   1 675.778 2035.62   3
   6  -1   8 2016.53 1284.84   3
  -4  -1  -3-323.294 673.733   3
  -3  -2  -5 3614.70 638.738   3
   3   0   8 406.283 783.044   3
   9  -4  -1 1987.73 1701.12   3
   6  -1   9 239.757 1431.79   3
  10  -3   3 411.749 1900.99   3
   3   0   3-129.575 493.098   3
   6  -1   3 827.518 874.938   3
   7  -2  10 438.507 2051.88   3
   8  -2   7 7415.24 1793.83   3
   6  -2  -1 3342.30 915.444   3
   6  -3  -3 952.392 1031.33   3
  10  -4   2 12255.7 2253.18   3
  -5   0   0-599.541 796.624   3
   5  -2  -2 399.867 772.228   3
   7  -2   1 1127.15 996.881   3
  -5  -2  -5 321.932 1134.29   3
   6  -1   6 2492.54 1114.86   3
   9  -3   3-52.4634 1454.46   3
   6  -1   5 601.604 910.978   3
   8  -5  -3 915.619 1854.30   3
   4  -2  -3 166339. 1785.70   3
   7  -2   9 903.968 1772.66   3
   9  -4   0-273.496 1839.83   3
   9  -3   4 8016.77 1793.82   3
   7  -4  -3 1880.92 1426.40   3
   3   0   4 202.880 554.166   3
   6  -5  -5 765.886 1659.84   3
   2  -1  -2 209.851 367.605   3
   9  -3   5 531.449 1697.54   3
   7  -5  -4 3647.63 1842.12   3
   5  -1   1 1465.57 701.270   3
   4  -1   0 469.783 589.299   3
   3   0   6 46.3694 605.870   3
   9  -5  -1 11011.1 2330.41   3
   3   0   5-369.667 542.638   3
  -3   0  -1 237.479 498.292   3
   9  -4   1 399.014 1809.18   3
   3  -1  -1 517.782 523.189   3
  -5   0  -1 29.2064 813.264   3
   8  -3   0 2831.02 1296.58   3
   5  -1   8 975.895 1112.36   3
   7  -2   7 1535.08 1315.71   3
   3  -4  -6-281.614 855.023   3
   8  -3   8 2387.99 2094.28   3
   8  -5  -2 2514.96 1794.87   3
   9  -4   2 1153.33 1828.05   3
   6  -6  -5 2728.13 2097.86   3
   5  -4  -5 875.946 1111.63   3
   5  -2  -1 577.274 786.799   3
   4  -3  -4-82.4398 736.320   3
   1  -4  -7 36.1985 496.189   3
   8  -3   3-1305.46 1202.28   3
   2   0   8 3002.10 690.790   3
  -1  -2  -5 1032.07 280.599   3
   4  -5  -6 5933.23 1241.04   3
   8  -4   0 294.153 1487.46   3
   5  -2  11 1679.43 1934.64   3
   6  -2   1 3282.64 922.768   3
   9  -4   6 712.400 2189.71   3
   9  -4   4 1074.59 1941.61   3
   8  -3   6 828.856 1778.63   3
   6  -2   9 224.254 1521.36   3
   1   0   1-103.228 231.108   3
  -4  -1  -4 429.553 679.875   3
   6  -4  -3 1947.63 1188.52   3
   6  -5  -4 737.211 1447.62   3
   4  -1   9 3330.75 1038.14   3
   3  -2  -3 1803.52 535.135   3
   8  -5  -1-188.083 1789.01   3
   7  -2   3 1960.58 1061.85   3
   7  -3   1 4608.62 1234.63   3
   5  -4  -4 906.083 1060.92   3
   7  -2   5 1110.21 1245.19   3
   7  -4  -2-73.7100 1269.86   3
   6  -3  -1 1219.29 1007.72   3
   7  -6  -3 31.0182 2093.08   3
  -5   0  -2 354.585 762.712   3
   7  -4  -1 35.1747 1124.74   3
   5  -2  10 581.983 1590.04   3
   5  -2   0 267.983 721.103   3
   6  -2   7 710.643 1285.97   3
   8  -5   0 700.806 1767.24   3
   6  -2   3-318.637 825.938   3
  -4   1   3 271.698 654.093   3
  -4   1   6 347.592 722.716   3
  -4   0  -2 87717.2 1270.85   3
   1   0   9-131.630 648.361   3
   3  -1  10 3325.11 1186.52   3
   9  -5   3 7264.58 1979.06   3
  -5  -2  -6 884.711 1137.40   3
   6  -2   5 3123.38 1037.26   3
   7  -3   9 5148.84 1995.15   3
   7  -3   8 7582.95 1914.88   3
  -3   1   5 431.054 489.511   3
  -4   1   4 445.214 656.746   3
   8  -5   1 733.230 1941.29   3
   6  -3   0 969.192 944.046   3
   4  -1   7 632.310 838.734   3
   5  -2   9 9.97110 1389.27   3
  -3   0  -2 307.346 461.584   3
   8  -6   0 5274.64 2055.55   3
   7  -6  -2 2721.39 1981.41   3
   2  -3  -5 324.064 502.798   3
  -3   1   3 458.178 478.512   3
   8  -4   6 37813.8 2227.74   3
   5  -2   1 824.152 745.714   3
   8  -5   2 1430.53 1801.20   3
   4  -3  -3 534.134 723.272   3
  -4   1   7 883.162 773.306   3
   5  -5  -4 4588.02 1377.09   3
   6  -3   9 1299.48 1782.36   3
   7  -4   1 501.263 1415.42   3
   6  -6  -4 10081.9 2082.60   3
   8  -5   3-423.836 1915.91   3
   4  -5  -5-632.558 1209.39   3
  -5   1   1 2802.31 778.762   3
   7  -5  -1 5918.28 1742.27   3
   3  -1   9 129.253 985.173   3
   5  -2   8 1095.14 1227.36   3
   8  -5   4 1766.71 1960.09   3
   2  -1  -1 231.250 367.140   3
   7  -4   8 797.534 1967.01   3
   8  -5   5-106.209 2101.45   3
  -2  -1  -4 927.732 368.675   3
  -1   0  -1 11.1599 230.459   3
  -3  -3  -7 3110.20 759.768   3
   6  -4  -1 6461.37 1278.37   3
   7  -6  -1 767.149 2044.50   3
   6  -3   8 763.094 1624.53   3
   7  -5   0 681.461 1472.37   3
   7  -4   7 1126.68 1822.33   3
   6  -5  -2-388.399 1389.06   3
  -3   1   2 247377. 1694.79   3
  -5   0  -3-447.121 827.578   3
   3  -1   1 177.174 527.769   3
   5  -6  -4 1173.02 1736.92   3
   3  -2  -2 456.082 532.391   3
   1   0   8-65.2125 560.887   3
   7  -4   6 1755.96 1646.11   3
   5  -3  10 20532.2 2008.69   3
  -3  -2  -6 190.781 619.259   3
   6  -3   7 1093.76 1361.80   3
   7  -4   4 544.134 1521.26   3
   5  -2   3 860.248 719.025   3
   7  -4   5 1725.05 1635.60   3
  -4   1   2 253.110 610.012   3
   5  -2   6 1263.83 1020.86   3
   7  -6   0 3109.39 2003.15   3
   4  -1   3 496.931 598.177   3
   6  -3   6 1153.01 1200.55   3
  -5   1   0 865.030 840.555   3
   2  -1  10 672.325 1052.85   3
   3  -2  11 574.269 1659.51   3
   4  -2   0 715.510 657.842   3
   6  -3   4 1629.26 1149.18   3
   5  -4  -2 349.023 945.145   3
  -4   1   8-74.3461 821.769   3
   5  -2   2 182.430 703.982   3
  -3   1   7 144.315 539.900   3
   7  -6   1 2469.75 2073.70   3
   5  -3   9 1819.28 1420.26   3
  -2   1   4 415.889 337.232   3
   7  -5   4 4325.64 1769.60   3
   1   0   2 144.566 281.128   3
  -3   1   1-251.892 514.033   3
   5  -2   4 1004.94 810.009   3
   6  -4   1 3723.70 1249.83   3
  -4   1   0 391.193 660.050   3
   3  -1   7 2704.77 762.524   3
   7  -6   2 227.149 2181.46   3
   4  -5  -4 503.865 1059.04   3
   6  -6  -2 5835.46 1868.92   3
   5  -6  -3-291.223 1673.39   3
   0  -4  -7 344.219 428.394   3
  -2   1   3 1391.13 352.011   3
   7  -6   3 367.329 2091.77   3
  -2   1   5 388.754 328.811   3
   1  -2  -4 324.825 300.426   3
   6  -4   7 1444.90 1675.20   3
   6  -6  -1 2238.29 1746.09   3
   4  -2   1 417.312 665.518   3
   6  -5   0 265.574 1430.75   3
   1   0   7-56.3762 480.318   3
   2  -5  -6 666.535 1022.11   3
   3  -5  -5 1787.43 1078.76   3
   3  -2  10 711.162 1352.95   3
   3  -1   3 536.090 518.616   3
   5  -3   8 1110.72 1417.11   3
   4  -3  10 2342.59 1691.94   3
   4  -2   8 1331.20 1122.18   3
   4  -6  -4 6326.73 1644.10   3
  -3   0  -3-208.345 529.058   3
   5  -3   7 10215.4 1258.90   3
   3  -1   5 1822.64 653.523   3
  -5  -2  -7-371.062 1172.13   3
   6  -5   1-307.166 1446.63   3
  -5   0  -4 1090.28 827.015   3
   3  -2  -1 1865.33 529.463   3
   6  -4   5 1973.36 1381.37   3
   2  -1   0 284.368 410.302   3
   0   0   9 225.722 565.738   3
   5  -6  -2 219.434 1645.71   3
  -5   1  -1 904.259 797.336   3
   4  -3  -1-159.378 716.347   3
  -2   1   2 350.851 370.497   3
   6  -5   2-450.864 1539.15   3
   6  -6   1 3832.53 1933.97   3
   5  -4   0 4279.66 1088.68   3
   3  -3  11 3426.06 1908.77   3
   6  -5   3 5128.88 1609.00   3
   5  -4   9 703.004 1898.42   3
   6  -5   5 2085.72 1690.26   3
   6  -5   7 2608.52 1837.39   3
   4  -5  -3 2165.95 1054.60   3
   6  -5   4 1009.24 1663.03   3
   5  -4   8 1308.62 1692.85   3
   3  -2   9 1673.53 1164.01   3
   6  -6   2 6214.37 2056.09   3
   0  -3  -6 549.643 273.768   3
   2  -3  -4 1164.48 542.687   3
   2  -1   9 1629.39 912.311   3
   6  -5   6 1409.22 1895.03   3
   1   0   3 38.0690 303.804   3
   6  -6   3 7.92384 1969.19   3
   6  -6   5 453.951 2133.08   3
   5  -3   6 32369.5 1483.13   3
   5  -6  -1 1193.42 1723.63   3
   5  -4   1-459.539 1095.91   3
   3  -4  -4 152.056 807.647   3
   5  -4   7 967.095 1523.24   3
  -2   1   6 823.283 316.156   3
   4  -3   8 50.0278 1282.44   3
   1   0   5 39.9661 367.002   3
   5  -5   8 2593.75 2181.27   3
   5  -4   6 321.211 1300.97   3
   5  -4   2 1165.89 1030.14   3
   1   0   4 208.536 323.611   3
   5  -5  -1-103.753 1254.12   3
   3  -2   8 419.928 1038.98   3
   5  -7   0 907.436 2170.83   3
   3  -2   0 502.970 552.457   3
   5  -6   0 2205.42 1743.95   3
   5  -4   5 868.173 1318.76   3
   5  -4   3 429.187 1123.13   3
  -2   1   1 446.178 408.123   3
   3  -3  10 5638.45 1723.21   3
   4  -4   9 687.091 1867.70   3
   5  -4   4-41.2847 1140.66   3
   3  -6  -4 504.323 1465.53   3
   4  -3   7 1115.56 1139.44   3
  -4  -2  -7 29355.1 1013.44   3
   2  -1   7 3093.41 711.062   3
   4  -7  -2 1720.57 2110.39   3
   5  -6   1 3030.55 1646.16   3
  -4  -1  -6 1023.06 794.469   3
  -5   2   4 218.835 904.494   3
  -5   2   3 627.726 881.231   3
  -4   1  -2 145.310 724.372   3
  -5   0  -5 57.4571 948.153   3
   3  -2   7 924.355 884.109   3
   5  -5   5 22265.0 1825.57   3
  -3   1  -1 520.067 569.293   3
   4  -3   6 1078.02 1114.39   3
   5  -5   1-429.813 1148.75   3
   5  -5   4 2594.51 1456.92   3
   5  -6   2 467.115 1673.53   3
   4  -4   8 1417.07 1663.66   3
   3  -2   1 2416.54 606.615   3
  -5   2   2 779.709 864.029   3
   3  -3   9 1869.47 1472.37   3
   1  -2  11 541.626 1494.85   3
   4  -3   5 1239.73 1022.82   3
   3  -4  10 497.218 1857.91   3
   4  -3   3 689.335 790.653   3
   4  -5  -1 941.701 1226.38   3
   4  -4   0 4844.13 1037.06   3
   2  -1   6 821.279 633.858   3
   1  -6  -6 25.8382 1433.39   3
   5  -6   5 1211.57 1871.48   3
   3  -2   6-433.298 806.568   3
   3  -7  -3 3429.03 1953.77   3
   4  -5   8 647.251 2121.68   3
   4  -4   7 1965.19 1565.20   3
   2  -2   9 4210.73 1096.84   3
   2  -1   2 205.870 475.188   3
  -5   2   5 749.793 946.725   3
  -3   0  -4 630.759 564.329   3
   4  -6  -1 3526.14 1619.19   3
   3  -6  -3 847.780 1447.55   3
   5  -6   3 525.061 1969.22   3
  -5   2   6 787.711 1005.45   3
   2  -3  -3 3206.54 607.756   3
   4  -5   0 3932.54 1237.02   3
   3  -4  -2 93.6563 843.820   3
   4  -5   7 347.672 1725.73   3
   3  -2   2 104.942 580.374   3
  -2   1   0 435.722 450.951   3
   4  -6   0 1311.13 1600.89   3
   4  -7  -1 2231.30 2152.25   3
   3  -2   4-165.560 705.781   3
   4  -7   0-99.3056 2190.41   3
   2  -7  -4 111.510 1976.24   3
   3  -4   9 2259.76 1594.87   3
   4  -4   5 112545. 2375.54   3
  -4   2   3 183148. 1841.44   3
   4  -7   2 595.627 2308.43   3
   4  -5   1 728.891 1340.51   3
   4  -6   1 4112.14 1816.05   3
   4  -7   1-414.442 2272.41   3
   4  -7   3-1951.26 2429.67   3
   4  -5   6 2236.09 1829.76   3
   2  -5  -4 682.727 1100.89   3
   3  -3   7 3042.48 1259.85   3
  -2  -1  -5 123.812 379.895   3
   1  -2  10 1582.08 1365.17   3
  -1   0  -2 292.502 292.811   3
   3  -6  -2 1175.49 1452.02   3
   4  -5   2 3221.79 1451.32   3
   4  -5   3 780.865 1418.21   3
   2  -3  10 1882.20 1488.27   3
   3  -7  -1 7398.63 1995.85   3
   2  -1   4 180.915 554.274   3
  -5   2   7 604.729 1081.47   3
   1  -2  -3 1391.30 381.732   3
   2  -3   9 130.397 1397.99   3
   2  -6  -4 7849.85 1457.18   3
   2  -7  -3 2010.40 1949.98   3
   0   0   7 184.976 453.885   3
   1  -6  -5 145.360 1459.98   3
   0  -2  11 932.971 1464.85   3
   3  -6  -1 2128.69 1538.98   3
   1  -1   8 1822.29 792.869   3
   2  -2   7 2998.77 919.963   3
   4  -5   4 1377.35 1569.44   3
  -3  -2  -7 762.719 609.562   3
   3  -6   7 1333.23 2108.72   3
   3  -5   7 3139.04 1841.02   3
  -4   1  -3-580.155 766.266   3
  -4   2   0 1310.61 835.796   3
   3  -4   0 327.841 878.547   3
   3  -7   1 8311.88 2173.26   3
   2  -6  -3 13067.4 1472.09   3
  -1   0   9 316.486 609.827   3
   2  -4   9 2672.91 1745.81   3
   3  -4   6 1338.25 1166.89   3
   2  -3  -2 1891.35 590.185   3
   3  -6   0 805.187 1424.55   3
  -2   1  -1 406.758 504.403   3
   3  -6   6 1636.72 2080.48   3
   1  -2   9-84.7726 1044.11   3
   2  -3   8 576.959 1164.83   3
   3  -7   3 4528.52 2337.20   3
   3  -4   7 404.916 1503.07   3
   2  -5   9 2219.96 2118.20   3
   1  -4  -5 809.491 748.186   3
   1  -7  -4 4747.43 1980.32   3
   0  -5  -6 282.038 990.545   3
   3  -4   5 2789.58 1122.95   3
   3  -6   5 6590.21 1711.36   3
   3  -6   1 1252.20 1530.77   3
  -1  -4  -7 742.290 596.435   3
   3  -5   5 5108.30 1432.11   3
   3  -4   4 2500.41 992.428   3
   3  -4   2 314.994 877.567   3
  -4  -1  -7 1243.58 890.424   3
   3  -4   3 2997.18 1037.01   3
   2  -4   8 2562.27 1496.43   3
  -4   2  -1 441.827 812.684   3
   3  -5   4 9083.53 1488.69   3
   0  -3  11 1042.56 1682.86   3
   2  -7  -2 2631.39 1783.92   3
   3  -6   3 1639.71 1585.35   3
   3  -5   3 1384.69 1232.80   3
  -3   1  -3-412.291 606.078   3
  -3   0  -5-290.927 623.937   3
   2  -3   7 724.327 1066.00   3
   1  -6  -4-539.034 1336.61   3
  -3   2   3 2066.36 559.331   3
  -3   2   2 70.4391 569.695   3
   2  -5  -2 817.552 1098.25   3
   3  -6   2 560.085 1352.97   3
   2  -7  -1 681.598 1965.90   3
   1  -2   8 1199.29 938.199   3
   1  -3   9 9270.22 1407.09   3
   0  -2  10 6400.90 1276.71   3
  -3   2   1 1391.41 622.991   3
  -3   2   4-78.0669 542.247   3
   2  -7   0 3428.93 1689.76   3
   2  -6  -1 19308.8 1554.32   3
   2  -7   1-768.665 1716.10   3
   2  -7   4 389.545 2133.13   3
   2  -3   6 723.677 849.577   3
   2  -7   2 1303.95 2046.77   3
   2  -7   3 699.483 1980.06   3
   1  -5   9 4301.05 2015.44   3
   0  -6  -5 213.185 1430.82   3
   2  -5  -1 600.956 970.552   3
   1  -7  -2 7456.97 1860.24   3
   2  -3   0 201.938 623.112   3
  -3   2   0 1004.46 654.880   3
   1  -6  -3 977.809 1300.70   3
  -2   1  -2-51.5922 478.497   3
   2  -3   5-319.798 837.279   3
   0  -7  -4 520.296 1865.35   3
   1  -2  -2 942.161 391.385   3
   0  -3  10 1981.01 1485.88   3
   2  -6   7 1182.32 1958.66   3
   1  -4   9 360.909 1642.10   3
   2  -5   6 723.320 1518.21   3
   0  -1   8 666.247 727.468   3
   1  -3   8 1449.79 1073.05   3
   1  -2   7 721.973 789.446   3
   2  -5   0 835.525 1028.24   3
   1  -7  -1 73.6883 1685.44   3
  -1  -6  -6 583.394 1400.68   3
   2  -3   3 2572.94 718.751   3
   1  -6   7 34.5190 1949.60   3
   2  -5   1 456.759 1071.11   3
   2  -4   4 21904.3 1183.52   3
   2  -5   3 872.748 1161.89   3
   2  -5   2 1141.08 1121.32   3
   1  -6  -2 607.214 1269.49   3
   1  -7   0 1705.65 1811.16   3
   0  -4  -5 1266.81 692.053   3
   2  -5   5 1008.09 1196.25   3
   1  -4  -3 325.101 734.623   3
  -3   2  -1 2943.08 745.783   3
  -1   0   8 104.592 515.547   3
   1  -7   4 6745.02 2153.23   3
   1  -7   1-436.746 1741.46   3
   1  -5   7 10458.7 1658.35   3
   1  -7   2 10032.5 2173.26   3
   1  -3   7 42540.0 1427.24   3
   0  -2   9 744.419 978.855   3
   0  -5   9 34.5980 1943.22   3
   1  -2   6 94.9386 708.247   3
   0   0   5 102.720 325.848   3
   2  -5   4 401.154 1265.77   3
   1  -4   7-380.151 1128.07   3
   1  -5  -3 60238.3 1609.34   3
   0  -4   9 526.383 1461.42   3
   1  -6   5 343.686 1650.34   3
   0  -3   9 3930.97 1130.60   3
   2  -4   1 8430.79 884.593   3
   0  -7  -3 4659.11 1866.81   3
   1  -6   0 4947.68 1450.63   3
  -4   1  -5 6027.35 961.546   3
  -3   2  -2 130.243 695.027   3
  -1  -7  -4 4916.45 1883.96   3
  -1   0  -3 315.300 297.572   3
  -4   0  -7 1636.90 992.808   3
   0  -5   8 350.236 1570.77   3
   1  -6   2 3128.35 1542.39   3
   0  -6   7 1766.82 1932.23   3
  -4   3   3 1039.22 914.592   3
   1  -6   3 1563.36 1529.20   3
   0  -5  -4-380.504 909.595   3
   0  -6  -3-249.602 1249.86   3
   0  -7  -2 594.169 1786.26   3
  -1  -6  -5 494.918 1350.90   3
   1  -4   6 4473.53 1053.45   3
   0  -7  -1 1276.65 1808.64   3
   0  -7   4-411.712 2095.49   3
  -3  -1  -7 466.718 612.129   3
  -1  -4  -6 3461.55 685.881   3
   1  -6   1 562.366 1279.66   3
   0  -7   3 2381.42 1921.78   3
   1  -4   5 1712.59 935.316   3
   1  -6  -1-913.008 1245.74   3
   0  -7   1 984.736 1680.15   3
   1  -5   0 13070.0 1078.76   3
  -4   3   4-285.312 873.125   3
  -1  -2  10-186.695 1014.44   3
   1  -2   4 252.039 563.724   3
  -4  -1  -8 260.115 927.020   3
  -3   2   6 26.0837 488.837   3
   1  -4  -1 419.586 768.274   3
   0  -5   7 2637.28 1579.54   3
  -2  -3  11 509.839 1670.06   3
   1  -2  -1 2141.62 459.154   3
   1  -5   1 6654.90 1133.83   3
   1  -3  -1 815.950 587.971   3
  -3   1  -5 559.041 744.931   3
  -2  -1  10 1072.89 929.089   3
   0  -6   5 1018.45 1699.33   3
   1  -2   3 600.234 563.244   3
  -1  -2   9 36.1534 981.248   3
   0  -3  -4-71.4899 452.317   3
  -1  -4   9 1624.36 1536.49   3
   0  -5  -3 5517.80 1049.48   3
   0  -4   7 657.117 1113.53   3
   1  -2   1 2668.77 485.414   3
   1  -4   3 822.521 881.597   3
  -1  -7  -2 9135.06 1834.54   3
   0  -6  -1 1016.33 1378.95   3
   0  -1   6 195.636 502.966   3
  -1  -6  -4 1223.74 1351.13   3
   0  -5   6 1799.49 1376.72   3
  -2  -1  -6 555.103 382.076   3
   1  -4   1 906.264 768.699   3
  -3   0  -6 26.3304 676.931   3
   1  -3   0 1653.35 589.101   3
   1  -4   2 1883.84 837.681   3
  -1  -6   7 462.128 1846.03   3
  -1  -5   9 1389.88 1857.17   3
  -1  -5   8 9664.28 1736.50   3
  -4   3   5 2150.14 913.302   3
  -2   2   0 3092.80 567.687   3
   0  -6   3-290.368 1567.86   3
  -2  -7  -4 118.894 1935.94   3
   1  -3   1 1425.70 615.129   3
  -1  -7  -1-256.137 1853.86   3
   0  -6   1 612.092 1287.87   3
  -1   0   7 431.459 428.265   3
   0  -5   5 8948.77 1427.45   3
  -1  -7   0 2132.60 1905.15   3
   0  -5  -2-438.685 996.406   3
  -1  -6   6 362.633 1708.09   3
   1  -4   4 802.482 976.988   3
  -2   1  -4 333.177 602.844   3
  -1  -7   1 2695.51 1829.11   3
  -1  -7   4 7224.98 1999.71   3
  -2  -5   9 1885.72 1863.38   3
  -3  -2  11 826.842 1463.10   3
  -1  -4   8 976.436 1243.46   3
  -1  -6  -3 424.710 1296.93   3
  -3  -3  11 5090.43 1761.64   3
   0  -4  -3 464.384 685.793   3
   0  -2   7-144.629 729.853   3
  -1  -5   7 6935.34 1606.48   3
  -2  -3  10 1165.42 1448.40   3
   0  -3   6 700.414 814.445   3
  -2  -6  -5 67149.4 1903.40   3
   0  -3   7 4350.86 1069.44   3
  -3   2  -3 1620.07 807.563   3
  -1  -6   5 425.308 1599.58   3
   0  -5  -1 3717.41 1075.02   3
   0  -5   4 25.0284 1012.64   3
  -1  -3   8 1286.57 1076.21   3
  -1  -2   8 1492.93 900.542   3
   0  -4   5-6.85234 971.077   3
  -2  -7  -3 2635.20 1893.44   3
  -2  -6   7 1336.38 1988.00   3
  -2  -5  -6 33.7029 1039.05   3
   0   0   3 289.407 220.253   3
   0  -5   0 207.171 1011.11   3
  -1  -6  -2 119.149 1265.36   3
  -2  -4   9 2408.21 1475.38   3
  -4   0  -8 1310.63 1147.47   3
  -2  -7  -2 3531.11 1964.89   3
   0  -5   1 3956.58 1144.61   3
  -1  -7   2 10644.2 2051.76   3
  -2  -7   4 1179.23 2131.05   3
   0  -5   3 2062.30 1189.03   3
  -3  -4  10 1046.06 1858.15   3
   0  -3   5 1412.49 851.883   3
  -4   3   6 92.7272 908.054   3
  -1  -6  -1 27.4198 1408.47   3
  -1  -6   3 1247.12 1456.31   3
  -2  -7  -1 772.183 1948.03   3
  -2  -7   3 1170.25 2057.51   3
  -1  -4   7 3150.13 1118.81   3
  -3  -6  -6 1273.12 1567.50   3
  -2  -3  -7 635.699 331.589   3
  -2  -7   2 2297.43 2075.68   3
  -1  -6   2 827.749 1506.12   3
  -2  -7   0 4207.62 1898.51   3
  -2  -6  -4 9021.11 1474.90   3
  -2  -7   1 1193.21 2040.39   3
  -2  -2   9 397.413 984.364   3
   0  -4   3 1215.78 866.154   3
   0  -5   2 20.0776 1156.92   3
  -3  -3  10 4998.08 1559.05   3
  -2  -5   7-22.8072 1641.09   3
  -1  -6   1 111.658 1498.30   3
   0  -3   4 584.876 720.636   3
  -2  -4   8 185.896 1411.13   3
  -3  -7  -3 10044.4 2091.37   3
  -3  -6   7 1598.31 2087.41   3
  -1  -2   7 312.138 767.041   3
  -3  -2  10 703.791 1208.14   3
  -2  -6  -3 10691.6 1429.96   3
  -2  -3   9 1166.60 1279.21   3
   0  -1   4-223.869 426.367   3
  -2  -5  -5 1016.08 1062.68   3
  -3  -4   9 782.496 1574.43   3
   0  -3  -2-300.759 528.206   3
   0  -3   3 1751.79 705.721   3
  -3  -6  -5 3995.81 1651.46   3
  -1  -4  -4-45.1692 734.369   3
  -1  -4   6 4188.79 1040.70   3
  -3  -6   6-122.347 1982.60   3
  -3  -7  -1 9739.69 2062.69   3
   0  -4  -1 1964.18 741.401   3
  -3  -5   8 130628. 2970.18   3
  -1   0   6 219.013 380.534   3
  -1  -5   1 7823.00 1240.39   3
  -3   1  -7 227.725 1061.70   3
  -2   3   0 148.161 806.774   3
   0  -2   3-22.0335 590.939   3
   0  -3   0 29.3214 600.204   3
  -2  -6   0 124.922 1403.09   3
  -3  -3   9 4320.89 1397.56   3
  -2  -2   8 1863.55 937.088   3
  -3  -6   5 2135.99 1817.71   3
  -2  -5   5 495.432 1387.77   3
  -2   3  -1 1110.58 870.925   3
  -1  -4   4 686.142 981.050   3
  -4  -7  -3 5397.43 2287.80   3
  -4  -3  10-237.152 1516.37   3
  -3  -6  -4 272.255 1498.15   3
  -1  -2   6 121.535 697.425   3
  -1   2   0 2893.56 528.410   3
   0  -1  -2 50.6127 177.509   3
  -2   3   2 1397.61 724.461   3
  -2  -5  -4 389.956 1063.71   3
  -3  -4   8 782.315 1404.40   3
  -1  -4   5 403.343 917.291   3
  -1  -4  -3 446.258 737.194   3
  -3  -5   7 4061.34 1712.99   3
  -4  -7   3 257.375 2357.66   3
  -2  -3   8 1506.41 1086.03   3
  -4  -5   8 718.518 1991.48   3
  -1   2  -1 1213.10 505.752   3
  -4  -7  -2 2066.68 2069.31   3
  -3  -2  -8 242.272 368.445   3
  -4  -7   2 1854.72 2163.07   3
  -1  -4   3 796.878 932.202   3
  -2  -3   7 2925.79 967.469   3
  -4  -6   6 51885.4 2480.76   3
   0  -2  -1 442.605 425.626   3
  -4  -7  -1-988.956 2128.21   3
  -3   0   9 751.456 750.550   3
  -4  -7   1 274.331 2055.40   3
  -4  -7   0 1618.97 1837.89   3
   0  -2   1-24.5650 477.621   3
  -2   1  -6 1365.91 781.111   3
  -3  -6   3 619.506 1552.04   3
   0  -1   2 585.734 372.474   3
  -2  -5   4 1372.03 1223.61   3
  -2  -5  -3 286.300 1016.25   3
  -1  -4  -2 2834.14 727.295   3
  -1   2   1 2650.14 500.440   3
  -3  -2   9 358.693 1091.75   3
  -1   2   2 206.129 416.208   3
  -1  -4   2 3627.73 922.898   3
  -4  -1  10 507.396 1147.00   3
  -3  -4   7 2385.29 1334.35   3
  -1  -4   1 375.710 839.021   3
  -1  -4  -1 112.174 775.464   3
  -4  -5   7 1498.48 1820.72   3
  -1  -3   4 8575.95 770.510   3
  -2  -5   3 1159.66 1165.47   3
  -3  -6   1 3772.21 1509.51   3
  -3  -4  -7 816.582 839.719   3
  -1  -4   0 2741.67 797.343   3
  -2  -5  -2 849.159 1030.61   3
  -3  -5   5 4878.17 1390.60   3
  -3  -1   9 446.326 898.171   3
  -2  -2   7 3785.73 853.273   3
  -5  -5   8 4323.54 2006.86   3
  -3  -6  -2 2508.51 1444.90   3
  -4  -3   9-57.4194 1222.37   3
  -4  -4   9 1949.53 1761.42   3
  -2  -5   2 1843.96 1095.22   3
   0  -1   1-10.7018 324.257   3
  -2  -5  -1 897.429 1084.36   3
  -4  -4   8 1810.30 1546.61   3
  -2  -5   0 837.681 1016.88   3
  -3   0  -8 238.218 926.933   3
  -2  -3   6 1299.59 830.688   3
  -3  -6  -1 2664.80 1479.28   3
  -5  -4   9 552.265 1750.39   3
  -5  -7   1 9565.51 2270.28   3
  -3  -5  -5 2926.48 1132.11   3
  -3  -6   0 1792.32 1383.73   3
  -5  -7  -1 7242.97 2223.05   3
  -5  -6  -6 1358.09 1815.93   3
  -4  -6  -4 4730.56 1597.14   3
   0  -1  -1 213.827 230.259   3
  -1   2  -3 1572.21 699.674   3
  -3  -6  -3 1672.50 1480.00   3
   0  -1   0-210.367 257.572   3
  -4  -5   6 1419.78 1524.86   3
  -3  -4   6 803.044 1174.25   3
  -5  -6   5-111.111 1994.27   3
  -2  -1   7 3553.16 659.727   3
  -1   0  -5-32.9013 381.220   3
  -3  -2   8 1187.87 949.831   3
  -2   3   4 373.652 635.514   3
  -3   3   6 28860.2 842.666   3
  -3  -3   7 6575.58 1151.04   3
  -2  -5   1 479.525 1137.91   3
  -1  -2   4 107.019 595.445   3
  -4  -2   9 8944.95 1278.98   3
  -1   2   3 1002.94 369.710   3
  -5  -7   0 6063.51 2262.03   3
  -4  -6   1 3554.93 1567.04   3
  -4  -4   7 2482.04 1349.57   3
  -1   0   5 49.3785 312.505   3
  -5  -6  -5 31.3094 1740.57   3
  -2  -3   5 779.936 819.591   3
  -5  -6   4-102.493 1869.88   3
  -2  -3  -6 197.366 490.249   3
  -4  -5   5 261.183 1416.71   3
  -4  -6  -1 5869.07 1606.76   3
  -4  -6   0 996.596 1539.18   3
  -4  -5  -6 261.775 1230.71   3
  -1   2  -4 200.994 703.831   3
  -1   3   0 760.395 680.283   3
  -1   3  -1 2060.14 739.325   3
  -5  -3   9 5482.57 1531.22   3
  -5  -2  10 2381.10 1319.85   3
  -3  -5  -3 4037.71 1099.32   3
  -6  -6   5 1431.75 1977.73   3
  -2  -4   2 56017.1 1436.71   3
  -5  -6   3 1890.91 1747.55   3
  -1   3   1 924.498 639.151   3
  -2  -1  -7 924.825 401.527   3
  -3  -5   1 8892.44 1280.28   3
  -1  -3   0 650.718 583.665   3
  -4  -3   8 84.0072 1267.70   3
  -3  -4  -6 1567.31 765.423   3
  -1  -3  -1 1180.55 563.512   3
  -6  -5   7 3423.23 2105.84   3
  -4  -5   4 1133.62 1296.31   3
  -3  -4   5 2752.59 1172.05   3
  -4  -1   9 2219.66 955.568   3
  -5  -6   2 393.577 1686.92   3
  -1  -2   3 1112.64 573.925   3
  -2  -3   4 1028.53 802.531   3
  -5  -6  -3 1612.37 1641.09   3
  -4  -5  -5 379.103 1227.11   3
  -5  -6   1 1013.83 1580.76   3
  -3  -2   7 1847.48 854.259   3
  -1   2  -5 2203.06 821.594   3
  -5  -4   7 533.115 1515.61   3
  -3   0   8 105.648 601.887   3
   0   1  -1 290.511 338.983   3
  -6  -6  -5 760.095 1913.57   3
  -5  -6  -2-18.0482 1628.03   3
  -1  -3   1 631.942 646.640   3
   0   1   0 225.297 306.163   3
  -3  -4   4 2026.20 987.433   3
  -6  -5   6 1791.95 1914.63   3
  -2  -1   6 471.672 576.660   3
  -4  -2   8 1624.54 1026.90   3
  -5  -3   8 2877.13 1414.32   3
  -5  -6  -1 178.297 1589.60   3
  -4   0   9 1816.19 803.695   3
  -4  -5  -4 77.2647 1126.12   3
   0   1  -2-231.480 384.060   3
  -4  -5   2 3825.64 1150.03   3
  -4  -3   7 76.0245 963.020   3
  -2  -3   3 3016.91 755.013   3
  -5  -2   9 394.678 1276.93   3
  -6  -4   8 121768. 2932.81   3
  -5  -5   4 7709.37 1509.85   3
  -6  -6   3 576.830 1833.02   3
  -6  -3   9 745.939 1644.32   3
  -6  -6   2 8006.57 1994.24   3
  -3  -3   5 7041.83 937.445   3
  -4  -5   1 1515.58 1262.84   3
  -2   3   5 182.030 583.286   3
  -3  -4   3 891.691 967.763   3
  -4  -4  -7 1437.81 953.121   3
  -4  -5  -3 5032.46 1223.67   3
  -2   1  -8 367.882 983.910   3
  -7  -4   8 776.911 2009.97   3
  -6  -6  -3 1926.70 1784.36   3
  -6  -5   5 939.905 1586.79   3
  -1  -2  -4-265.616 305.189   3
  -7  -6   3 16.3452 1997.04   3
   0   2  -1 286.299 530.685   3
  -6  -4   7 3406.64 1600.47   3
  -4  -5  -2 2650.14 1099.05   3
  -5  -5  -6 48380.3 1713.17   3
  -6  -6  -2 10075.1 1848.16   3
  -4  -5  -1 2778.64 1178.13   3
  -6  -6  -1 3618.13 1816.29   3
  -6  -1  10-236.964 1382.49   3
  -5  -4   6 699.407 1284.21   3
  -7  -2  10 710.005 1798.81   3
  -1  -2   1 1766.20 528.709   3
  -3  -2   6 410.898 745.760   3
  -3  -4  -4 1775.74 828.731   3
  -7  -6   2 980.550 2107.07   3
  -7  -5   6 54855.7 2487.24   3
  -4  -3   6 970.752 1047.50   3
  -4   1   9 1029.13 648.770   3
  -3  -4   1 993.150 864.675   3
  -2   0  -8 1754.61 725.369   3
  -5  -1   9 9256.48 1083.71   3
   0   2  -3 134.950 608.335   3
  -6  -5   4 421.041 1590.98   3
  -6  -2   9 85.2016 1405.13   3
  -4  -1   8 478.209 842.939   3
  -3  -3  -7 3110.20 759.768   3
  -7  -6   1-344.602 2023.92   3
  -6  -3   8 262.098 1541.50   3
  -4  -5   0 4442.13 1044.02   3
   0   1   1 28.9234 253.805   3
  -2  -3  -5 3.28516 523.402   3
  -3  -4  -3 1018.19 832.986   3
  -3  -4   0 1165.53 832.808   3
  -5  -4   5 1704.05 1088.45   3
  -2  -3   1 17.3987 621.830   3
  -7  -6   0 2350.81 1914.57   3
  -7  -4   7 350.036 1874.01   3
  -3  -4  -1 1890.03 871.898   3
  -3  -4  -2 18.8422 814.341   3
  -7  -6  -1 281.205 1867.00   3
  -5  -5  -5 17208.2 1405.52   3
  -5  -5   1 195.088 1297.29   3
   0   2   1 283.862 454.314   3
  -5  -5  -4 6664.52 1237.68   3
   0   3  -2 372.676 794.035   3
  -7  -6  -3-125.661 1742.09   3
  -1   2   4 385.751 302.398   3
  -1  -2  -3 1248.88 363.885   3
  -1   0   4-21.5575 260.409   3
  -2  -1   5 662.525 503.859   3
   0   3   0 460.475 739.823   3
  -2  -3   0 599.570 636.406   3
  -5  -5   0 4358.06 1335.62   3
  -3  -4   2 2.11440 953.578   3
   0   1  -4-113.661 456.173   3
  -6  -5  -6-223.990 1546.58   3
  -5  -5  -3 116280. 2249.81   3
  -8  -6   1 13129.3 2251.04   3
  -2  -3  -3 1387.47 561.338   3
  -5  -5  -1 247.385 1127.00   3
  -7  -3   9 5013.21 1940.74   3
  -7  -6  -2 1388.85 2012.81   3
  -8  -5   5-725.251 2078.40   3
  -1  -2  -2 916.737 389.025   3
  -7  -3   8 5475.59 1711.60   3
  -2  -3  -1 189.159 605.718   3
  -2  -3  -2 667.667 537.251   3
  -8  -6  -1 11017.2 2153.06   3
  -7  -2   9-7.45351 1704.88   3
  -1   4   3 203.266 964.811   3
  -6  -3   7-422.902 1333.76   3
  -6  -4   5 2222.38 1443.47   3
  -6  -5   2 1101.28 1390.60   3
  -7  -4   6-244.952 1730.83   3
  -5   0   9 326.493 943.641   3
  -6  -5  -5 1254.05 1470.52   3
  -3   0   7 286.447 544.605   3
  -6  -5   1 961.098 1472.82   3
  -8  -5   4 468.330 2013.06   3
  -5  -4  -7 1202.81 1109.90   3
   0   0  -3 69.6773 224.220   3
  -6  -5  -4 491.720 1362.90   3
  -6  -5   0-120.098 1424.95   3
  -8  -3   8 418.041 1827.05   3
  -5  -2   7 782.250 1039.39   3
  -4  -3   4 668.729 897.799   3
   0   1  -5 3175.50 580.513   3
  -4  -3   5 3210.48 943.460   3
  -8  -4   7 1216.43 1977.79   3
  -8  -6   0 2897.37 2234.42   3
  -5  -1   8 2298.60 994.082   3
  -4  -3  -8 687.680 747.239   3
  -8  -2   9 3999.99 1867.32   3
  -6  -1   9 1246.50 1239.96   3
  -4  -1   7 2286.36 806.815   3
  -7  -3   7 11110.4 1743.53   3
  -7  -4   5 977.450 1541.74   3
  -5  -4   3-505.741 1139.54   3
  -7  -5   1 6333.89 1700.43   3
  -5  -4   2 1257.89 1117.53   3
  -3  -2   4-51.7755 640.703   3
  -9  -4   6 175.926 2054.95   3
  -2  -1   4 643.873 502.327   3
  -6  -5  -1-585.650 1291.70   3
  -8  -5   2 700.246 1702.08   3
  -7  -5   0 479.038 1571.10   3
  -7  -2   8 1512.42 1444.55   3
  -7  -1   9 4605.11 1542.76   3
  -6  -4   3 2205.60 1139.73   3
  -4  -3   3 660.213 792.947   3
  -7  -5  -1 6075.61 1543.91   3
  -7  -5  -4 4012.90 1695.36   3
  -5  -4   1 32.8437 1097.88   3
  -8  -3   7 181.195 1527.10   3
  -7  -4   4 4748.91 1365.40   3
  -1   0  -7 242.826 502.141   3
  -6  -2   7-282.735 1208.13   3
   0   3   2 438.186 631.371   3
  -2   1   6 823.283 316.156   3
  -2   0  -9 3482.92 860.441   3
   0   1  -6-115.340 613.843   3
  -5  -4  -5 818.043 1034.15   3
  -5  -3   4 25801.5 1242.96   3
  -5  -2   6 1598.66 1017.16   3
  -8  -5  -5 2235.72 1866.88   3
  -5  -4   0 4525.06 1060.86   3
  -8  -5   1 35.3766 1632.52   3
  -8  -5   0 1654.83 1516.64   3
  -6  -5  -3 2442.06 1442.17   3
  -6  -4  -7 4615.90 1371.82   3
  -6  -3   5 2085.23 1126.07   3
  -6  -1   8-699.860 1108.92   3
  -9  -3   7 580.966 1946.06   3
  -8  -2   8 10503.7 1812.37   3
  -1   1  -8 1577.39 952.974   3
  -6   0   9 3306.23 1143.38   3
  -9  -5   1 9598.69 2097.17   3
  -8  -5  -1 1192.57 1735.06   3
  -8  -5  -4 1417.63 1871.60   3
  -5  -4  -1 995.655 993.144   3
  -8  -4   4 7570.33 1625.95   3
  -5  -4  -4 469.686 1008.40   3
  -2   3   6 35.0479 507.173   3
   1   2  -3 1057.85 680.482   3
  -8  -5  -3 1040.94 1675.56   3
  -5  -4  -2 2030.30 1070.47   3
  -5  -4  -3 1847.81 1017.85   3
  -8  -1   9 687.600 1691.77   3
  -4  -3  -7 917.469 793.194   3
   1   2  -1 3722.90 591.998   3
  -5   0   8 159.014 812.477   3
  -3   1   7 144.315 539.900   3
   1   3   0 983.331 791.858   3
  -4  -1   6 1337.99 749.317   3
  -8  -5  -2 2185.67 1469.23   3
  -6  -4   1 7115.30 1221.56   3
  -9  -5  -1 7552.77 2050.68   3
  -3   3   7 1337.61 491.422   3
  -9  -5  -3 4338.59 1926.23   3
  -2  -2   0 3631.96 534.827   3
   0   4   3 1045.59 961.268   3
  -7  -4   3 2207.16 1302.85   3
  -5  -1   7 35978.9 1225.71   3
  -4  -3   1 892.383 765.459   3
  -9  -2   8 164.509 1955.14   3
  -3   0   6-267.018 470.706   3
  -4   0   7 1614.16 684.962   3
  -9  -4   4 1037.70 1674.36   3
  -1   0   3 272.670 261.284   3
  -7   0   9 512.754 1288.76   3
  -7  -2   7-427.936 1241.02   3
  -2  -1   3 1028.44 447.701   3
   1   2  -5 546.784 827.222   3
  -7  -4   2 3265.12 1228.23   3
   0   1  -7 149.700 769.036   3
   1   3  -1 1073.75 772.819   3
   1   2   0 2760.08 569.063   3
  -8  -3   6 299.266 1515.87   3
  -5  -2   5-42.9864 895.414   3
  -3  -2  -8 242.272 368.445   3
  -7  -4  -7 732.418 1478.14   3
  -6  -4  -1 4687.15 1114.18   3
  -9  -4   3 2291.46 1691.53   3
  -8  -2   7 9324.11 1530.04   3
   1   3   1 1356.51 715.777   3
 -10  -3   6 3410.52 1929.12   3
  -3  -2   2 1448.75 579.464   3
  -4  -3  -6 129.199 1074.70   3
  -5  -3  -8 1566.08 987.248   3
  -4  -3   0-469.844 719.681   3
  -6  -4  -3 4519.89 1194.99   3
  -7  -1   8 2995.37 1298.14   3
  -6  -4  -5 3840.76 1261.23   3
  -6   1   9-315.249 1089.05   3
   0   1   2 277.056 191.305   3
   0   0  -5-41.8660 320.803   3
   0   2   3 268.268 339.488   3
  -1   1  -9 3928.37 1105.78   3
  -8  -3   5 1326.12 1292.84   3
  -1   4   5 22.9723 895.222   3
  -6  -1   7 1576.54 1054.71   3
  -6  -3   3 908.906 923.081   3
  -7  -2   6 956.292 1155.11   3
  -9  -4   2 1612.85 1703.55   3
  -9  -3   5-370.972 1704.90   3
  -4  -3  -1 411.003 734.638   3
  -1   0  -8-281.437 590.410   3
 -10  -4   4 1871.68 1966.02   3
  -8  -4  -7 1638.77 1741.09   3
  -7  -4  -1 811.263 1134.20   3
  -7  -4  -5 1682.35 1351.92   3
  -5  -1   6 89199.6 1618.15   3
 -10  -2   7 543.548 2017.92   3
  -7  -4  -2 495.049 1270.06   3
  -7  -4  -4 771.176 1301.41   3
  -8  -4   0 1614.61 1323.93   3
  -7  -4  -3 2.45025 1191.95   3
  -5  -2   4 138.665 765.810   3
  -6  -2   5 751.144 985.119   3
  -4  -3  -3 471.290 671.292   3
   0   1  -8 280.350 897.258   3
  -6  -3   2 552.060 925.969   3
  -9   0   9 1390.25 1799.93   3
  -5   1   8 1373.74 804.109   3
  -4   2   8 929.256 572.906   3
  -4   0   2 96742.8 1432.77   3
   7  -1   0 13497.7 1033.14   3
   9  -1   6 22509.7 1779.82   3
   9  -4  -4-1120.67 1716.95   3
  -4  -2  -4 8946.46 876.542   3
  10  -4  -3 52178.8 2630.28   3
  10  -2   2 33576.4 1964.09   3
  10  -2   3 15723.5 1888.44   3
   7  -5  -6 30184.1 2076.29   3
   4  -2  -4 7734.96 735.275   3
  11  -4  -1 371.724 2292.14   3
   9  -3  -2 25934.7 1858.24   3
  -5   0   2-153.613 823.530   3
   8  -2  -1 9871.16 1306.60   3
   5  -3  -5 50118.2 1403.61   3
  -4   0   1 249566. 2152.98   3
  10  -2   6 34900.7 2362.17   3
  10  -2   5 52913.7 2484.37   3
  -5  -1  -2 57598.1 1446.53   3
  11  -3   3 50673.9 2797.87   3
   5   0   7 1065.89 908.053   3
  -2   0   0 62327.5 805.950   3
   8  -2   0 12109.1 1367.54   3
   4   0   3 18039.3 818.165   3
  -3  -3  -6 29842.8 1034.09   3
   7  -1   3 78158.2 1907.46   3
  -5  -2  -4 291.661 1023.46   3
   7  -1   7 13411.2 1392.32   3
   8  -5  -5-678.831 2023.71   3
   2   0  10 11850.3 886.688   3
  -3  -1  -3 571.087 518.677   3
  10  -3   2 708.517 1876.02   3
   7  -1   6 36999.4 1644.82   3
  -1  -1  -3 256429. 1084.67   3
   7  -1   5 57429.1 1785.71   3
   4   0   5 288523. 2474.56   3
   2   0   1 10193.8 477.168   3
   8  -2   1 8390.08 1242.61   3
   7  -1   4 21725.6 1313.34   3
   4   0   4 13221.6 772.027   3
   7  -5  -5 24279.1 2110.45   3
   8  -4  -3 9212.49 1753.34   3
   9  -3   0 180145. 3386.73   3
   9  -2   4-591.187 1502.89   3
   8  -2   2 100463. 2358.38   3
   8  -3  -1 603.332 1216.32   3
   4   0   6 149824. 1877.99   3
   5  -1  10 38465.4 1909.92   3
   7  -3  -2 77431.8 2123.95   3
   5  -3  -4 22740.1 1152.76   3
  -4  -2  -5 37418.0 1203.12   3
   9  -3   2 24617.6 1895.99   3
   8  -2   4 21995.4 1602.18   3
   9  -5  -2 31651.3 2521.92   3
   5  -5  -6 40752.9 1886.80   3
   8  -2   6 22465.4 1781.94   3
   8  -2   5 65156.5 2234.24   3
   8  -4  -2 31687.2 2062.18   3
   8  -2   3 57338.4 1998.28   3
   9  -3   7 848.249 2081.71   3
   4  -4  -6 35516.3 1360.01   3
   2   0   9 6676.14 815.953   3
  10  -4   4 4517.01 2301.18   3
   9  -3   6 23589.8 2227.51   3
   5  -1   9 11774.0 1432.01   3
   6  -1   4 754.970 918.217   3
   6  -1   7-103.329 1114.86   3
   6  -4  -4 10850.6 1433.85   3
   3   0   7-210.093 694.404   3
  -5  -1  -3 181775. 2199.83   3
   7  -2   2-234.436 977.962   3
  -4   0  -1 259026. 2210.39   3
   5  -1   2 60152.3 1379.21   3
   2   0   2 152679. 1239.07   3
   8  -3   1 1166.88 1290.28   3
   7  -2   8 588.802 1535.06   3
   8  -4  -1 17694.2 1844.07   3
   7  -3  -1 7745.21 1171.05   3
  -2  -2  -5 292540. 1673.15   3
   4  -1  10-862.456 1280.80   3
   6  -2  10 25612.0 2176.90   3
   6  -2   0 719568. 4845.73   3
   2  -2  -4 15665.4 567.153   3
   6  -3  -2 1098.68 1033.44   3
  -2   0  -1 10622.2 488.780   3
   3  -3  -5 8753.22 751.229   3
   7  -2   4 401.688 1053.42   3
   5  -1   7 37087.0 1472.19   3
   1  -3  -6 58994.3 669.278   3
   5  -3  -3 68510.3 1651.46   3
   9  -5   0 78588.3 3084.65   3
   8  -3   7 235.915 1807.44   3
   7  -3   0 13956.8 1310.71   3
   7  -5  -3 32505.8 2060.44   3
   5  -1   4 8619.02 875.103   3
   9  -4   5 3560.92 2142.98   3
   5  -1   6 92728.1 1845.27   3
   4  -1   1 5605.05 669.226   3
   8  -3   5-49.0303 1518.95   3
   5  -1   5 32872.4 1276.57   3
  -5  -1  -4 7478.77 991.404   3
   4  -2  -2 57143.7 1239.66   3
   5  -5  -5 13565.6 1548.19   3
   4  -4  -5 99554.8 1854.55   3
   5  -1   3 167668. 2171.72   3
  -5   1   5 27955.9 1172.71   3
   8  -4   1 18755.1 1751.20   3
  -5   1   4 9631.50 969.847   3
   2   0   3 245426. 1581.68   3
   9  -5   2 28060.1 2458.58   3
  -3  -1  -4 4810.64 576.491   3
  -4   1   5 6476.51 741.654   3
   9  -5   1 5131.62 2230.99   3
  -5   1   6 78828.3 1609.64   3
   2   0   7 26942.1 831.934   3
  -5   1   3 165449. 2015.49   3
   6  -2   2 19771.1 1201.04   3
   6  -2   8 57435.7 2066.97   3
   8  -4   2 28706.8 1975.38   3
   7  -5  -2 20715.2 1945.09   3
   4  -1   2-161.802 574.497   3
   4  -1   8 141.091 992.912   3
   6  -2   6 89584.3 2142.51   3
   6  -2   4 79436.6 1916.35   3
   2   0   4 53778.8 855.172   3
  -5   1   2 55388.3 1327.03   3
   7  -3   3 68814.4 2074.47   3
   2   0   6 55612.2 963.348   3
   5  -6  -5 684.507 1789.23   3
  -3   1   4 5690.45 536.430   3
  -5   1   7 32503.0 1301.56   3
   6  -4  -2 44757.5 1768.87   3
   7  -4   0 145.786 1377.65   3
   5  -3  -2 47640.2 1457.47   3
   7  -3   6 20095.3 1790.44   3
   6  -5  -3 2931.16 1538.87   3
   7  -3   4 19766.4 1563.69   3
  -4  -3  -7 497.181 1055.19   3
   8  -4   5 56484.2 2580.14   3
   2   0   5 85075.1 1085.24   3
   3  -1   0 549086. 2839.78   3
  -4  -2  -6 88857.3 1494.20   3
   3  -5  -6 20528.6 1308.97   3
   7  -3   5 59218.6 2130.25   3
   2  -4  -6 34326.2 1009.95   3
  -3   1   6 60527.1 966.551   3
   8  -4   4 5853.78 1726.22   3
   3  -3  -4 12738.2 782.007   3
   4  -2  -1 607.188 623.289   3
   7  -3   7 6847.90 1698.25   3
   4  -2  11 15514.0 1878.72   3
   4  -4  -4 23898.0 1244.77   3
   7  -4   2 3962.10 1377.63   3
   3  -4  -5 1919.13 845.045   3
   5  -3  -1 7231.02 959.609   3
   6  -6  -3 2841.00 1884.87   3
  -5  -1  -5 26012.2 1224.88   3
  -4   1   1 7138.29 765.673   3
   5  -2   7 80.8966 1068.72   3
   4  -2  10 42642.4 1981.20   3
   4  -6  -5 21682.8 1870.82   3
   6  -3   3 1077.18 997.924   3
   5  -4  -3 1284.16 1029.35   3
   5  -2   5 1338.02 846.517   3
   6  -4   0 186454. 3033.29   3
   3  -1   8 203692. 2384.31   3
  -4   0  -3 18630.7 861.529   3
   7  -5   1 5362.28 1713.05   3
   6  -3   5 2508.31 1242.97   3
   6  -3   1 11.3869 990.773   3
  -4  -1  -5 5814.14 794.587   3
   5  -5  -3 90396.0 2286.00   3
   4  -1   5 6975.85 808.744   3
  -2   0  -2 149567. 1193.70   3
   6  -5  -1 369.701 1361.82   3
   5  -3   0 11168.0 1036.24   3
   7  -5   6 35379.4 2563.41   3
   2  -2  -3 15490.6 600.720   3
   1  -1  -2 145753. 865.789   3
   7  -5   5 28250.8 2260.74   3
   6  -4   8 105382. 3023.75   3
   7  -5   3 30211.0 2129.99   3
   7  -5   2 20022.9 1901.75   3
   3  -1   2 229617. 1969.04   3
   4  -4  -3 21979.7 1189.13   3
   5  -3   1 8841.85 960.911   3
   5  -4  -1 946.733 953.104   3
   6  -4   2 45443.2 1847.44   3
   6  -4   6 25045.7 1880.27   3
   4  -2   9 8312.32 1396.22   3
   3  -3  -3 8111.16 725.630   3
   6  -4   4 11179.4 1450.83   3
   3  -1   4 4979.03 630.063   3
   5  -5  -2 13157.0 1425.32   3
   4  -2   2 50856.9 1287.53   3
   4  -3  -2 1191.14 710.028   3
   6  -6   0 176552. 3628.43   3
   3  -6  -5 1563.08 1516.32   3
   5  -3   3 65717.4 1756.14   3
   6  -4   3 4728.59 1375.88   3
   4  -2   6 83278.2 1804.23   3
   2  -2  11 59159.8 2046.37   3
   5  -3   4 24220.0 1332.77   3
   4  -2   3 169549. 2163.00   3
  -4   1  -1 6782.61 753.173   3
   1   0   6 10566.7 550.114   3
   2  -4  -5 51485.4 1219.96   3
   4  -2   5 28714.3 1216.92   3
   1  -4  -6 1506.63 671.179   3
   5  -3   5 55627.9 1770.19   3
   4  -2   4 6243.33 887.452   3
  -5  -1  -6 79845.9 1659.01   3
   4  -4  -2 21176.6 1194.35   3
   4  -3   9 987.277 1495.01   3
  -5   1  -2 53543.0 1414.16   3
   1  -3  -5 30594.9 710.110   3
  -3   1   0 561872. 2841.05   3
   4  -2   7 40944.1 1476.57   3
   3  -5  -4 7081.02 1190.11   3
   5  -5   0 2706.73 1379.16   3
   4  -6  -3 31898.3 1916.33   3
   3  -3  -2 147594. 1862.59   3
   2  -2  10 53582.6 1850.03   3
   5  -5   7 29689.9 2311.04   3
   4  -5  -2 2080.90 1169.26   3
   2  -1   1 467.736 461.455   3
   4  -4  -1 41977.5 1488.64   3
   2  -2  -2 83822.0 1113.44   3
   3  -4  -3 625.117 816.163   3
  -4   0  -4 13682.9 828.251   3
   5  -5   6 38036.4 2274.05   3
  -2  -2  -6 153204. 1023.55   3
  -3   1   8 194162. 1259.77   3
   4  -6  -2 28006.3 1941.88   3
   2  -5  -5-123.940 1039.16   3
   4  -3   0-449.656 722.629   3
   5  -5   3 94764.2 2610.57   3
   1  -5  -6 23986.8 1219.13   3
   0   0   8 112410. 1150.21   3
   2  -3  11-330.549 1852.59   3
   4  -3   4 928.316 891.877   3
   2  -6  -5 50459.5 1943.44   3
   3  -3  -1 24594.9 982.954   3
   2  -4  -4 22235.3 1042.75   3
   3  -2   5 4529.69 876.667   3
   2  -1   5 508.320 624.226   3
   3  -3   8 213591. 3258.01   3
   4  -4   6 43719.8 1957.15   3
  -2   0  -3 265285. 1622.83   3
   2  -1   3 1687.93 531.822   3
   3  -5  -3 2299.91 1124.51   3
   3  -7  -2 32236.4 2380.54   3
  -4   0  -5 297770. 2495.39   3
   4  -4   1 51500.2 1730.15   3
   4  -6   6 40147.6 2842.00   3
  -4   2   4 6887.10 788.520   3
  -5  -1  -7 31623.3 1443.58   3
  -4   2   2 59517.3 1363.39   3
   1  -1  -1 9397.24 379.637   3
   2  -2  -1 267739. 2054.57   3
   3  -3   0 346906. 3034.83   3
   4  -6   5 27449.4 2474.63   3
   4  -4   3 26961.2 1537.94   3
   4  -6   2 29892.5 2233.74   3
   1  -3  11 15579.8 2058.44   3
   4  -6   3 45058.5 2506.21   3
   4  -5   5 551.794 1552.59   3
   4  -4   4 23771.1 1582.20   3
   2  -2   8 1010.14 1052.26   3
   3  -4   8 1284.45 1708.82   3
  -1  -1  -4 55339.3 488.238   3
   2  -4  10 22379.0 2351.31   3
  -4   2   5 35604.5 1069.41   3
   3  -4  -1 1392.48 889.003   3
   3  -3   6 41160.8 1623.19   3
   3  -5   8 128677. 3457.84   3
   4  -4   2 25952.4 1449.53   3
   3  -2   3 1882.99 675.045   3
   3  -3   1 29126.1 1119.84   3
  -3  -1  -6 61108.2 1082.41   3
   3  -7   0 83819.4 3052.99   3
   1  -5  -5 67085.6 1665.82   3
   2  -4  -3 71181.3 1516.70   3
  -4   2   1 1933.77 821.287   3
   0  -4  -6 98565.2 1364.18   3
   3  -5  -2 54840.6 1813.21   3
  -3   1  -2 264168. 2212.93   3
   1  -3  -4 9378.67 612.799   3
   3  -3   5 6389.40 1028.28   3
   3  -3   4 14369.2 1098.10   3
   3  -5  -1 4594.81 1219.22   3
   2  -2   0 3515.66 561.465   3
   3  -7   2 33168.6 2601.91   3
   1  -1   7 29941.7 989.141   3
   2  -5  -3-467.280 1055.88   3
   1  -3  10 47349.8 2043.34   3
   3  -5   6 21657.2 1878.45   3
   3  -4   1 2066.18 896.891   3
   3  -5   0 205133. 3037.23   3
   3  -5   1 5238.27 1154.85   3
  -4   1  -4 203.755 771.127   3
   3  -5   2 55314.6 1934.24   3
   3  -3   3 13437.0 973.197   3
   2  -6  -2 30936.9 1841.75   3
   2  -2   5 284149. 2682.08   3
   2  -2   1 255921. 2127.01   3
   0  -6  -6 27532.7 1728.25   3
   2  -4  -2 51002.7 1353.56   3
   1  -4  10 895.568 1808.41   3
   1  -1   6 54556.4 1105.80   3
   1  -7  -3 51893.8 2467.68   3
   2  -2   6 160942. 2193.84   3
   2  -2   2 84040.0 1369.43   3
   1  -1   0 61800.3 744.809   3
  -2   0  -4 58695.4 891.640   3
   2  -2   3 17188.2 835.901   3
   2  -4   7 16582.8 1567.96   3
   0   0   6 271257. 1561.14   3
   2  -5   7-1258.00 1618.33   3
   2  -6   6 37412.5 2386.34   3
   2  -4  -1 10048.1 893.665   3
   1  -5  -4 22121.8 1238.01   3
   2  -3  -1 930.609 626.213   3
   2  -6   0 1526.01 1389.39   3
   2  -6   5 56912.9 2507.99   3
   2  -4   6 37745.9 1703.05   3
  -1   1   2 154073. 884.614   3
   1  -1   5 81127.3 1201.92   3
   2  -6   1 20848.3 1718.75   3
  -4   0  -6 143029. 1864.97   3
  -4   2   7 33925.7 952.654   3
   0  -3  -5 1509.32 445.883   3
   1  -3  -3 177798. 1701.42   3
   2  -6   3 15488.2 1821.94   3
   2  -6   2 35455.6 2008.25   3
   2  -3   1 758.195 630.965   3
   2  -3   4 1179.13 729.794   3
   2  -4   5 51218.6 1725.74   3
   0  -4  10 31876.1 2141.69   3
  -1   1   3 265470. 980.817   3
  -3   2   5 4039.76 559.675   3
   0  -5  -5 22029.0 1230.48   3
  -1   1   1 7817.08 370.012   3
   1  -1   1 7507.15 430.000   3
  -1  -3  11 13034.8 1855.58   3
   1  -1   4 46537.4 907.781   3
  -1  -2  11 2692.77 1392.21   3
  -3   1  -4 5556.65 695.219   3
   2  -4   3 67185.2 1724.56   3
   2  -4   2 50502.5 1513.38   3
   1  -6   6 9339.12 1933.39   3
   2  -4   0 12782.9 962.995   3
   1  -1   3 251417. 1760.51   3
   0  -6  -4 11909.1 1479.18   3
   1  -1   2 140392. 1246.40   3
   1  -5   8 8271.45 1696.08   3
   1  -4   8 1759.94 1403.61   3
   0  -2  -4 7762.20 328.414   3
  -1  -5  -6 24543.9 1224.16   3
   1  -5   6 22841.3 1647.46   3
   1  -5  -2 88048.5 1907.83   3
   1  -3  -2 55058.7 1095.43   3
  -1   1   0 54259.9 711.478   3
   0  -1   7 313.669 584.009   3
   1  -7   3 52446.9 2677.72   3
   1  -4  -2 1813.81 777.895   3
   1  -2   5 1529.47 599.575   3
  -2  -2  11 64678.1 1976.38   3
   1  -3   6 89104.1 1810.06   3
  -2   1  -3 1300.53 523.872   3
  -1  -3  10 41666.4 1856.77   3
   1  -5   5 64797.3 2129.27   3
  -5   3   6 26352.5 1369.12   3
   0  -4   8 68374.3 2103.25   3
   1  -5  -1 8003.65 1103.94   3
   0  -7   0-340.834 1823.41   3
   1  -5   4 23234.8 1512.21   3
   0  -2   8 208832. 2442.83   3
   0  -7   2 899.442 1826.78   3
  -2   2   1 253775. 1914.34   3
  -1  -7  -3 59186.1 2448.05   3
   1  -5   3 69020.7 2066.13   3
  -1  -3  -6 100195. 898.279   3
   1  -3   5 32967.5 1225.32   3
   1  -5   2 83953.5 2102.62   3
   0  -6  -2 29592.0 1707.80   3
   0  -4  -4 91308.0 1475.77   3
  -2   0  -5 83869.0 1071.74   3
   0  -3   8-499.459 1055.07   3
   0   0   4 379796. 1490.82   3
  -2  -6  -6 41452.9 1815.94   3
  -2   2   3 17935.7 605.328   3
   1  -4   0 2311.95 746.977   3
  -2   0   9 6639.45 665.054   3
   0  -6   6 29591.8 2117.76   3
  -1   1  -1 8438.76 478.504   3
  -1  -3   9 13148.6 1385.18   3
  -2   2   2 87385.5 1129.23   3
   1  -2   2 887.743 572.763   3
   0  -6   0 182477. 3127.44   3
   0  -6   2 26685.3 1748.00   3
  -2   2  -1 254155. 2118.73   3
   1  -3   4 8251.58 847.189   3
  -2  -2  10 56433.2 1749.12   3
  -2  -4  -7 12520.6 780.176   3
   0  -4   6 91036.6 2149.00   3
  -2  -4  10 17126.5 1921.40   3
  -1  -1   8 2400.38 724.244   3
  -3   3   1 27612.9 1133.68   3
   1  -2   0 2674.58 492.016   3
  -1  -7   3 61524.3 2859.75   3
  -3   3   2 153257. 1907.67   3
   0  -2   6 70493.3 1400.16   3
   1  -3   3 173465. 2172.17   3
  -2   2   4 14516.1 541.762   3
  -2   2  -2 83113.7 1364.43   3
   0  -1   5 4075.60 536.181   3
  -1  -5  -5 72050.3 1644.58   3
  -3   3   3 10317.0 873.342   3
  -3   1  -6 61204.2 1451.11   3
  -1   1  -2 141124. 1249.05   3
  -2  -5   8 2589.86 1724.41   3
  -1  -5   6 27423.6 1720.07   3
  -1  -4  -5 629.703 700.976   3
  -3   0  -7 433.554 794.016   3
   0  -4  -2 21003.0 989.855   3
   0  -4   4 84293.3 1944.13   3
   0  -3  -3 1719.22 540.149   3
  -2  -6   6 53526.3 2539.02   3
  -3   3   4 13655.6 906.600   3
  -1  -5   5 68343.2 2154.30   3
  -1  -3   7 42117.9 1466.26   3
  -2   2  -3 14805.0 917.464   3
  -1  -5  -4 27672.8 1288.55   3
   0  -4   2 20696.1 1153.92   3
   0  -4   1 3636.85 892.917   3
  -2   1  -5 679.645 683.010   3
  -1  -5   4 25934.4 1629.78   3
  -4  -2  11 15879.8 1708.34   3
  -3  -1  10 6106.50 1082.92   3
   0  -2   4 8851.48 667.645   3
  -1  -5  -3 70339.2 1776.84   3
  -2   0  -6 54023.9 1009.82   3
  -3  -7  -2 45368.8 2496.48   3
  -2  -6   5 67478.8 2560.99   3
  -1  -1   7 30052.9 951.837   3
  -1  -5  -2 87977.6 1950.59   3
   0  -4   0 700823. 4461.11   3
   0   0   2 24952.5 331.460   3
  -1  -3  -5 33561.4 762.539   3
  -1  -5   3 68209.0 2028.92   3
  -2  -5   6-719.033 1436.94   3
  -2   0   8 4366.64 604.057   3
  -2  -6  -2 39283.2 1863.27   3
  -1   1  -3 267211. 1818.05   3
  -1  -3   6 86413.4 1839.83   3
  -1  -5  -1 8704.40 1174.69   3
  -3  -7   0 103877. 3174.58   3
  -1  -5   2 89544.0 2181.58   3
   0  -3  -1 4839.36 667.321   3
  -3  -7   2 42125.8 2726.66   3
  -2  -4   7 13354.0 1372.10   3
  -2  -4  -6 41875.5 1111.98   3
  -1  -5   0 13321.6 1239.12   3
  -2   2  -4 13341.8 1013.21   3
  -2  -6   2 49827.3 2227.88   3
  -2  -6  -1 22654.7 1736.74   3
   0  -3   1 4053.04 677.324   3
  -2  -6   1 22748.0 1740.73   3
   0  -2  -2 259756. 1630.99   3
  -3   3   5 5997.77 792.238   3
  -2   2   5 284349. 1452.02   3
  -4  -6  -6 51112.3 2162.68   3
  -3  -7   1 7173.69 2098.71   3
  -3  -5  -6 25459.0 1409.91   3
  -1  -1   6 53474.0 1062.73   3
  -2   3   1-34.3609 758.869   3
   0  -2   2 243086. 2058.32   3
  -1  -3   5 34160.9 1262.94   3
  -3  -1  -8 139720. 1481.75   3
  -2  -4   6 46717.9 1717.62   3
  -2  -6   3 16398.1 1865.87   3
  -4  -2  10 47266.2 1851.79   3
   0  -2   0 566665. 2709.85   3
  -4  -6  -5 30407.9 1941.01   3
  -3  -6   2-48.9413 1511.63   3
  -4  -6   5 35381.1 2302.02   3
  -1   1  -4 48382.3 923.995   3
  -3  -3   8 217390. 3023.27   3
   0  -1   3 2394.80 458.883   3
  -1  -3  -4 6699.13 569.961   3
  -2  -4   5 56803.0 1787.91   3
  -2  -4  -5 60082.2 1310.36   3
  -2   3   3 2145.07 714.739   3
  -3  -5   6 27004.8 1870.33   3
  -1   2  -2 606.490 560.775   3
  -2  -4   4 26591.3 1304.56   3
  -1  -3   3 166613. 2115.60   3
  -3  -5   4 15531.9 1478.05   3
  -4  -6   3 40476.1 2264.29   3
  -5  -3  10 20676.0 1932.47   3
  -1  -2  -5 1032.07 280.599   3
  -1  -1   5 78308.9 1147.22   3
  -2   0  -7 23732.6 844.411   3
  -4  -6  -3 52508.5 2104.70   3
  -4  -6   2 28626.7 2072.67   3
  -5  -5   7 37238.6 2267.16   3
  -1  -3  -3 169549. 1660.10   3
  -2  -4  -4 27552.6 1071.79   3
  -2   0   7 26130.3 732.884   3
  -4  -6  -2 28007.3 1808.71   3
  -2  -4   3 77910.2 1805.89   3
  -3  -5  -4 13046.7 1240.72   3
  -2   1  -7 1840.97 893.815   3
  -5  -4   8 4933.65 1624.76   3
  -1   1  -5 76567.4 1184.78   3
  -2  -2   6 148740. 1964.14   3
  -3  -5   2 54588.5 1896.17   3
  -1  -3  -2 60404.6 1119.87   3
  -5  -5   6 57665.8 2357.03   3
  -3  -5  -2 52027.8 1691.66   3
  -5  -1  10 40602.3 1651.80   3
  -3  -5   0 214712. 3017.89   3
  -3  -5  -1 10300.8 1184.44   3
  -2  -4   1 9893.14 936.137   3
  -4  -4   6 41575.0 1832.50   3
  -3  -3   6 42156.9 1501.06   3
  -6  -6   4 29546.1 2399.66   3
  -1   3   2 56631.9 1136.85   3
  -1  -1   4 47885.5 884.181   3
  -6  -2  10 39099.0 2040.27   3
  -5  -6   0 2529.07 1711.14   3
  -5  -6  -4 495.482 1633.75   3
  -2  -4   0 16305.9 1022.23   3
  -2  -4  -1 7672.67 872.781   3
  -3  -1   8 206529. 2177.82   3
  -3   1   8 194162. 1259.77   3
  -1  -2   2-58.2406 549.884   3
  -4  -4   5 113767. 2442.49   3
  -3  -4  -5 2554.28 851.757   3
  -6  -6  -4 25144.8 2085.11   3
  -2  -4  -3 76494.8 1517.82   3
  -1   1  -6 47989.4 1104.78   3
  -5  -5   5 21073.1 1944.06   3
  -2  -4  -2 53682.2 1365.87   3
  -6  -6   0 216294. 3784.21   3
  -2   4   4 20338.9 1176.04   3
   0   2  -2 251851. 2079.05   3
  -2  -2   5 275935. 2508.54   3
  -1   3   3 176281. 1699.84   3
   0   2   0 573000. 2728.71   3
  -4  -4   4 25430.2 1450.18   3
  -5  -3   7 13335.2 1385.12   3
  -5  -5   2 19558.9 1659.22   3
   0   0  -2 26412.2 326.810   3
  -1  -1   3 248139. 1753.58   3
  -3  -3   4 17159.3 1086.47   3
  -7  -5   5 34364.2 2251.44   3
  -4  -2   7 35611.5 1354.02   3
  -2   0   6 48794.8 831.377   3
  -6  -6   1 1808.62 1875.72   3
  -1  -2   0 3173.54 520.352   3
  -6  -4   6 30705.6 1966.32   3
  -4  -4   3 25002.6 1374.71   3
   0   3  -1 4456.99 811.364   3
  -4  -4  -6 48452.0 1418.83   3
   0   2  -4 7023.44 806.469   3
  -1   0  -6 6663.07 531.522   3
   0   1  -3 2043.31 451.976   3
  -1   1  -7 25195.4 1038.90   3
  -7  -1  10 16413.4 1829.19   3
  -5  -5  -2 17741.2 1420.42   3
  -2  -3  -4 608.613 535.836   3
  -1  -2  -1 2682.11 470.549   3
  -4  -4   2 25840.4 1327.67   3
  -3  -2   5 5154.00 742.994   3
  -5  -3   6 43898.1 1692.63   3
  -2  -2   3 17038.7 854.851   3
   0   3   1 4917.57 733.992   3
  -2   4   5 43026.3 1330.06   3
  -3  -3   3 9341.32 878.492   3
  -4  -4  -5 118460. 1948.51   3
  -5  -2   8 496.742 1155.50   3
  -4  -4   1 54638.7 1643.96   3
  -6  -2   8 66179.7 2067.95   3
  -1   3   4 6165.25 626.941   3
  -4  -2   6 97829.2 1849.04   3
  -7  -5   4 8267.52 1814.56   3
  -3  -1   6 57246.4 1218.32   3
  -1  -1   2 147225. 1295.52   3
  -5  -4   4 1808.56 1145.89   3
  -4  -4   0 9928.00 1048.13   3
  -7  -5   2 35076.6 2029.25   3
  -3  -3  -6 29842.8 1034.09   3
  -8  -4   6 47907.6 2415.71   3
   0   2   2 257830. 1628.51   3
  -6  -4   4 16549.3 1539.62   3
  -5  -3   5 62453.1 1800.25   3
  -2  -2   2 88649.0 1401.99   3
  -6  -3   6 3035.38 1311.87   3
  -6  -5  -2 596.574 1341.25   3
  -4  -4  -2 28229.7 1239.51   3
  -7  -5  -5 27675.5 2014.80   3
   0   2  -5 294.601 750.148   3
  -3  -3   1 24624.7 1008.98   3
  -4  -4  -1 55993.0 1574.73   3
  -7  -5  -6 47093.2 2262.99   3
  -5   1   9 8774.85 981.039   3
  -5  -4  -6 328.936 1100.89   3
  -7  -5  -3 50273.8 2139.70   3
  -7  -5  -2 35398.8 2008.10   3
  -3  -3  -5 8376.61 730.704   3
  -4  -4  -4 29446.4 1249.14   3
  -4  -2   5 37924.7 1265.46   3
  -9  -5   2 39299.1 2486.32   3
  -7  -3   6 20953.6 1781.36   3
  -2  -2   1 256529. 2107.99   3
   0   0  -4 346850. 1477.03   3
  -9  -4   5 7504.04 2026.26   3
  -6  -4   2 52608.7 1904.36   3
  -2   0   5 69809.0 947.548   3
  -3  -3  -1 25800.8 990.530   3
  -4  -4  -3 22912.9 1193.57   3
  -1  -1   1 8645.43 452.297   3
  -3  -3  -4 14845.0 812.749   3
   1   2  -2 185.415 621.717   3
  -8  -4   5 75577.8 2623.83   3
  -3  -3  -2 163950. 1928.53   3
  -3  -3  -3 11971.0 776.658   3
  -9  -5   0 104737. 3053.57   3
  -3  -3   0 345314. 2874.58   3
   1   2  -4 269.350 778.884   3
  -6  -4  -6 27358.7 1578.60   3
  -3  -1   5 903.622 606.086   3
  -5  -3   3 72490.3 1755.20   3
  -9  -5  -2 42616.4 2338.41   3
  -7  -3   5 72888.8 2190.23   3
  -2   4   6 24129.0 1150.31   3
  -8  -4   3 15889.2 1731.91   3
  -6  -4   0 226770. 3130.35   3
  -6  -2   6 103288. 2200.02   3
  -9  -3   6 24740.8 2022.81   3
  -7  -4   1 702.048 1241.08   3
  -8  -4   2 37832.4 1986.54   3
  -4  -2   4 10224.0 908.387   3
  -6  -3   4 1315.88 1154.21   3
  -2  -2  -1 259484. 1950.39   3
  -1   3   5 28190.6 750.899   3
  -5  -3   2 52993.8 1499.59   3
 -10  -4   3 61873.6 2684.94   3
  -6  -4  -2 59893.4 1866.59   3
  -2  -2  -5 292540. 1673.15   3
  -7  -3   4 23223.2 1523.52   3
  -7  -4  -6-258.930 1452.03   3
   1   1  -3 270016. 1813.24   3
  -9  -2   7 2151.10 1617.44   3
   0   3   3 2003.84 593.442   3
   1   1  -2 154786. 1338.00   3
  -1  -1   0 56409.3 700.670   3
  -8  -4   1 26105.3 1785.44   3
  -8   0   9 964.402 1502.76   3
  -6   0   8 196861. 2534.00   3
  -2  -2  -2 94271.7 1181.87   3
  -3  -1   4 6239.21 672.523   3
   1   1  -4 53660.0 965.998   3
 -10  -4   2 16882.2 2188.19   3
  -5  -3   1 7603.55 949.629   3
  -6  -4  -4 16557.7 1356.85   3
  -4  -3  -2 576.689 722.634   3
  -4  -2   3 181702. 2176.22   3
  -2  -2  -4 16165.8 552.702   3
  -8  -3   4 273.940 1244.31   3
  -4  -3  -4 275.949 714.877   3
  -2  -2  -3 16559.0 612.996   3
   1   2   1 1849.63 499.454   3
  -4  -1   5 7346.38 801.878   3
  -9  -1   8 137251. 3090.55   3
  -3  -2   1 2337.23 600.117   3
   1   1  -1 8187.75 457.547   3
   0   4   4 84351.0 1595.47   3
  -8  -2   6 26871.7 1771.56   3
  -7  -3   3 70514.5 1976.69   3
  -9  -4   1 19.5878 1521.06   3
  -7  -4   0 1700.89 1211.63   3
  -5  -3  -7 12958.4 1072.29   3
   1   3   2 57111.5 1170.91   3
  -7  -1   7 14674.4 1345.09   3
 -10  -3   5 3290.73 1839.49   3
  -8  -1   8 1504.57 1508.06   3
  -2  -2   1 258898. 2118.96   4
  -3  -5   2 57848.7 1973.94   4
  -3  -5   3 1554.91 1399.93   4
   9   3  -2 30276.0 2180.70   4
   7   3   0 16787.9 1528.84   4
   7   3   5 58360.0 2302.40   4
  -3  -5   1 5730.91 1321.91   4
   8   3  -1 224.282 1411.99   4
   0  -5  -6 314.088 1491.62   4
  -2  -5  -3-363.627 1417.25   4
  -3  -4   1 2594.63 930.658   4
   9   2  -5 684.914 1605.11   4
   7   2  -4 17.5406 1012.37   4
  -3  -5   5 2512.75 1474.58   4
  -2  -3  -2 427.192 724.200   4
   9   3  -1-3.15405 1797.24   4
   7   2   9 747.471 2057.81   4
  -2  -5   8 968.565 2039.33   4
   8   3   0 635.932 1584.22   4
   8   3   5 2117.28 1925.26   4
   5   2  -2 465.383 746.927   4
   3   1  -3 531.476 414.322   4
  -3  -4   0 2056.85 918.926   4
   5   2   7 892.436 1177.88   4
   9   1  -7 1390.01 1560.16   4
   4   2   0 1476.28 629.633   4
   8   3   4-47.1152 1717.16   4
   8   3   1-528.772 1568.40   4
  -3  -5  -1 6223.81 1485.54   4
   2   1  -1 386.867 386.888   4
  -2  -3   7 50.8594 850.739   4
   8   3   3 901.707 1581.41   4
   8   3   2 1583.92 1531.39   4
  -2  -4   8 833.912 1387.21   4
   1  -4  -7-244.120 1071.05   4
   4   1   9 2305.15 1064.70   4
  -3  -4   4 972.333 997.241   4
   2   1   6 1345.41 510.250   4
   9   3   1 223.107 1923.90   4
  -3  -4   5 2906.79 1096.53   4
   4   1  -4 199.783 454.937   4
  -3  -4  -1 1274.94 984.519   4
   4   2   1 614.552 637.674   4
  -2  -5  -4-76.3026 1440.61   4
  -3  -4   3 1475.09 961.854   4
   2  -4  -8 652.767 1270.92   4
   1  -2  -6 64.8594 482.029   4
   5   2   6 432.450 1013.49   4
   4   2  -1 1137.06 639.574   4
   5   2  -1 1173.76 768.581   4
   7   2  -3 2545.85 1050.70   4
  -2  -3  -3 2659.52 742.683   4
   0  -3  -6 13.5538 721.077   4
  10   2  -4 6996.67 1945.25   4
   6   2  -3 287.634 868.611   4
  -3  -4   6-105.947 1132.26   4
  -1  -2   8 771.358 589.658   4
  -3  -4  -2 460.042 1011.40   4
   0  -2  -5-238.222 441.556   4
   8   2   8 5475.64 2259.91   4
   1  -5  -8 6409.15 1882.54   4
   2  -2  -7 730.257 494.743   4
   6   2   7 378.471 1352.99   4
   8   1  -6 904.072 1175.29   4
   8   2  -3 73176.6 1886.48   4
  -4  -5   2 2518.32 1259.31   4
  -4  -5   4 152.756 1518.42   4
   7   2   7 800.497 1558.20   4
   0  -5  -7 2447.31 1695.82   4
   2   1   5 867.156 470.596   4
  -2  -5  -5-667.351 1575.97   4
  -3  -4   7 954.243 1290.96   4
   6   1  -5 934.121 718.525   4
   0  -4  -7 421.904 1169.14   4
   2  -3  -8 484.129 829.304   4
   9   2  -3 214.086 1554.71   4
   7   2  -2 1735.47 1094.40   4
   9   1  -6 16873.9 1596.98   4
  -3  -5  -3 3748.28 1473.49   4
   6   2  -1 5404.36 898.877   4
  -4  -5   5 646.471 1397.21   4
  -1  -4  -6 2730.33 1154.21   4
  -4  -5   1 1011.42 1457.85   4
  10   1  -6-156.897 1846.56   4
   5   2   5 1179.31 910.499   4
   8   2   7 8785.87 1932.74   4
   4   1   8 517.716 902.197   4
   5   2   3 861.103 814.254   4
  -4  -5  -1 519.117 1490.21   4
   1  -4  -8 1049.97 1224.43   4
  -3  -4  -3 894.631 1057.78   4
   6   2   5 99.5977 1025.99   4
  -1  -2  -4 379.332 484.604   4
   6   0  -7 4280.28 775.208   4
  -3  -5   4 9189.75 1466.45   4
   4   2   6 103569. 1874.02   4
  -3  -5   0 220401. 3309.81   4
  -1  -3  -4 6631.75 814.337   4
   7   3   3 76407.3 2225.37   4
   0  -4  -6 102435. 2082.18   4
   0  -1  -3 1930.04 315.435   4
  -2  -2   0 3699.28 609.153   4
  -3  -5   7 883.172 1761.18   4
   7   2   8 63.3495 1706.93   4
  -4  -4   0 6831.48 1176.61   4
  -2  -3   8 405.440 938.713   4
  -4  -5   0 3064.40 1393.47   4
  -4  -5   6 278.572 1748.28   4
   2   1   4 1117.38 435.626   4
   7   2  -1 1090.65 959.301   4
   9   2  -2 867.708 1380.60   4
  10   2  -5 49833.6 2569.00   4
   6   2   8 61545.8 2198.39   4
   4   2   5 40242.2 1279.26   4
   7   3   2 95082.0 2354.66   4
  -1  -4  -5 2013.82 1063.32   4
   5   1  -5 33051.1 950.421   4
  -1  -3   9 7604.15 1105.82   4
   2   1   1-0.71021 396.604   4
  -4  -5  -2 2086.02 1582.86   4
   4   1  -3-168.101 463.186   4
   6   1   9 195.627 1513.12   4
  -1  -5  -7 5285.80 1820.03   4
   6   2   3 1336.23 877.409   4
   3   0  -5 229.225 300.531   4
   9   3   0 209792. 3758.79   4
   8   2  -4 30231.4 1604.03   4
  -3  -3   3 9864.09 839.970   4
   4   2   4 8996.18 947.588   4
  -1  -5  -5 60652.5 2274.92   4
  -3  -3   1 30962.6 1105.30   4
  -1  -1  -1 8680.83 438.991   4
   7   3   1 10172.5 1475.41   4
  -3  -2   2 37.7809 466.740   4
   2   1   3 1924.32 444.180   4
   8   2  -1 11996.2 1281.44   4
   2   1   2 263.774 410.992   4
  -2  -5  -6 1183.17 1693.69   4
  -3  -4   8 1176.94 1384.01   4
  -3  -2   3 1784.27 547.302   4
   9   2  -1 1236.10 1419.14   4
   8   1  -5 383.541 1135.85   4
   5   1   8 2205.81 1114.89   4
   7   0  -7 373.354 912.150   4
   5  -1  -8 427.686 353.089   4
   7   3   4 21055.1 1795.88   4
  -3  -4   2-4.00628 894.882   4
   4   2   2 64499.2 1408.64   4
   4   2   3 185690. 2240.66   4
  -3  -3   4 15478.7 932.119   4
  -2  -2  -1 266222. 2235.49   4
  -3  -3   2 154001. 2028.32   4
   7   2   5 963.129 1276.27   4
  -3  -4  -4 682.127 1060.63   4
   3   1   7 492.466 690.202   4
  -4  -5   7 691.031 1852.83   4
  -4  -3   2 1202.67 819.409   4
   7   2   1 139.534 1061.55   4
  10   1  -5 1974.00 1739.70   4
  -5  -5   1 867.622 1551.15   4
  -4  -5  -3 1043.44 1616.38   4
   4   1   7 1524.97 825.537   4
   7   2   3 1468.29 1090.59   4
  -4  -3   1-436.509 731.785   4
  -4  -3   3 419.253 768.381   4
   6   1  -4 628.856 710.249   4
   3  -2  -8 193.335 449.159   4
  -3  -5  -2 61707.1 2197.36   4
  -1  -2  -3 914.379 483.227   4
   1  -3  -7 31523.8 1188.63   4
  -2  -4  -4 23631.2 1380.64   4
   7   1  -6 36841.6 1358.29   4
   3   1   8 199197. 2137.47   4
  -2  -4  -3 80960.5 1952.50   4
  -2  -2   5 277733. 2107.75   4
   9   2   0 157.126 1411.97   4
  -3  -2   0 79.1608 573.087   4
  -5  -5   4 7072.55 1706.20   4
   7   1   9 1286.08 1785.82   4
  -5  -5   0 2453.14 1682.47   4
   3   1  -1 434.692 443.647   4
  -3  -2   4 1121.46 525.676   4
   0  -5  -8-179.495 1855.11   4
  10   2   0 2308.84 1695.20   4
  -3  -3   7 2663.23 877.554   4
  -4  -3   0-640.287 757.437   4
   9   2   1 2443.64 1418.84   4
   0  -3  -7 3150.69 853.393   4
  -4  -3   4 449.259 781.599   4
   9   2   3 221.107 1465.18   4
  -2  -2   7 4184.42 557.061   4
   9   3   2 36021.6 2224.26   4
   6   2  -2 24467.5 1176.67   4
  -1  -5  -6 18548.2 1869.27   4
  -4  -5   3 2010.26 1442.50   4
  -3  -5   6 23462.0 1972.33   4
  -3  -3   5 8576.12 877.635   4
   9   2   4-181.127 1533.49   4
   9   2   2 306.957 1425.31   4
  -1  -4  -7 605.150 1167.57   4
   6   1   8 332.037 1273.08   4
  -5  -5  -1-320.001 1583.27   4
   9   0  -7-375.595 1403.35   4
   9   1  -5 4166.70 1440.76   4
   5   0  -6-8.99858 536.479   4
   5   2   0 627.579 732.920   4
   2   0   9 5790.00 637.344   4
  -1  -3  -5 30131.8 1133.29   4
  -2  -2   6 146423. 1563.23   4
   6   2   6 105779. 2280.21   4
  -5  -4   2 399.621 1096.92   4
  -2  -1   1-163.094 360.164   4
  -5  -4   1 74.6075 1193.17   4
  -4  -5  -4 904.003 1704.78   4
   4   1  -2 442.993 494.981   4
  -2  -3  -5 387.788 761.059   4
  -4  -3  -1 321.079 763.891   4
   7   1   8 1802.17 1361.53   4
  -4  -4   7 2604.27 1350.54   4
  10   1  -4 23.9927 1708.92   4
  -2  -1   3 2257.51 304.116   4
   8   1  -4 1683.68 1108.82   4
   4   1   6 747.931 721.405   4
   1  -3  -8 1563.67 826.404   4
   0  -1  -4 30.7538 282.905   4
  -3  -3  -1 31860.7 1208.33   4
  -4  -4   2 22601.2 1294.43   4
   9   2  -4 307.437 1601.16   4
  -4  -4   3 19838.3 1256.91   4
  -4  -4   1 59727.9 1773.77   4
  -3  -5  -5 1543.26 1567.91   4
  -5  -4   0 2944.68 1199.74   4
  -2  -5  -7 264.920 1535.34   4
   9   1  -4 6168.17 1352.95   4
   8   1   8 497.704 1745.68   4
  -3  -2  -1 1842.25 528.588   4
  -1  -5  -8 7364.75 1933.39   4
  -1  -2  -5 2012.32 517.580   4
   4   0  -6 121539. 1134.26   4
   3   1  -2 264547. 1843.00   4
  10   2  -3 15939.7 1969.24   4
  11   1  -4 3480.15 2072.30   4
  -5  -4  -1-269.257 1164.84   4
  -5  -4   3 549.166 1072.64   4
   6   1   7 1214.48 1118.80   4
  -5  -4   5 261.003 1113.18   4
   1   0   7 190.130 350.070   4
  -2  -2  -2 89930.6 1360.44   4
  -4  -4   4 27161.9 1427.26   4
   7   2   6 1118.05 1358.55   4
  -3  -3   6 35694.4 1201.76   4
  -3  -3   0 349162. 3089.26   4
  -2  -4  -5 56223.9 1774.62   4
   6   2   0 816677. 4980.34   4
   5   2   2 449.881 782.090   4
   2   1   0 267.831 413.537   4
  -5  -5  -3 110366. 2688.85   4
  -6  -5   2 848.812 1822.99   4
   3   1   1 438.523 494.247   4
  -4  -5  -5 1470.05 1812.01   4
  -6  -5   1 333.503 1798.12   4
  -6  -5   3 3722.64 1831.45   4
  10   1  -3 734.911 1643.22   4
   8   0  -7 1254.63 1158.02   4
   8   1   7 964.414 1572.88   4
   3   0   9 379.089 767.755   4
   1  -2  -7 634.265 489.259   4
   6  -1  -8 149.137 674.514   4
  10   2  -2 36220.4 2250.00   4
   8   2   6 19547.9 1942.00   4
   6   2   4 92332.2 2015.36   4
   7   1  -5 52876.6 1472.04   4
  -4  -4   5 113134. 2209.78   4
  -6  -5   0 330.332 1700.63   4
  -3  -2  -2 343.203 537.365   4
  -5  -4  -2 1075.12 1257.42   4
  -6  -5   4 46.2083 1856.82   4
   8   1  -3-26.5647 1050.53   4
   4   0   9 2259.75 977.780   4
  -4  -4   8 1470.78 1421.23   4
  -2  -3  -4 1149.23 794.267   4
  -4  -4  -1 55532.1 1752.69   4
   6   2   2 20562.4 1182.81   4
   3   1   6 69090.4 1272.36   4
   5   1   9 12057.9 1381.95   4
  -3  -2   1 1797.01 611.685   4
   5   2   4 306.875 886.655   4
   8   2  -2 101262. 2302.08   4
   8   2   5 61941.3 2271.35   4
  10   2  -1 21732.6 2026.01   4
  -1  -1  -2 149270. 1203.71   4
  -5  -4   6 166.754 1284.32   4
   6   1   6 335.776 995.349   4
   9   0  -6 255.616 1357.63   4
  -5  -5  -4 7458.89 1954.45   4
  -3  -4  -6 344.894 1187.94   4
  -6  -5   5 1480.64 1970.40   4
  10   1  -2 538.362 1570.49   4
  -4  -3  -3 733.491 824.082   4
  -1  -4  -8 2083.90 1309.95   4
   4   1   4-546.865 608.473   4
  -3  -2   6 593.273 535.987   4
  -1  -2   9 190.782 513.457   4
  -1  -1   6 45764.5 574.032   4
   7   2   4 847.065 1081.15   4
   7   2   0 1420.37 1048.73   4
  11   1  -5 21325.1 2546.94   4
  -3  -5  -4 11478.4 1732.87   4
  -5  -5   2 15955.7 1804.61   4
  -5  -5   3 110389. 2740.84   4
  -4  -3   5 1801.89 818.103   4
   8   1   6 464.523 1385.25   4
   4   1   0 919.780 543.189   4
  -5  -4  -3 1531.29 1326.07   4
  -2  -1  -1 116.453 429.621   4
  -2  -5  -8 615.512 2006.60   4
  -6  -4   1 6606.94 1337.32   4
  -4  -2   1 1414.18 590.788   4
  -4  -3   6 1109.80 841.497   4
   8   1  -2 647.212 1008.55   4
   5   1  -1 793.555 570.581   4
  11   0  -5-298.654 2059.74   4
   3   0   8 102.845 685.727   4
   2   0  -4 55387.9 475.829   4
   8   2   0 14453.0 1413.21   4
  -4  -4   6 39112.3 1633.21   4
   7   2   2 1076.92 972.020   4
  -4  -4  -2 24558.1 1417.17   4
   8   2   4 22792.2 1640.37   4
   5   1  -4 9486.99 704.764   4
  -3  -3  -3 11081.1 962.938   4
   8   2   3 66693.9 2113.41   4
  -2  -2  -3 18230.2 759.308   4
  -1  -3  -6 97368.3 1670.56   4
  -4  -5  -6 492.137 1804.11   4
  -3  -5  -7 2653.20 1971.28   4
  -6  -4   3 3231.68 1306.51   4
  10   1  -1 850.297 1590.44   4
   4   1   3 604.839 581.921   4
   9   1   5 2944.44 1687.99   4
   6   1   5 415.367 952.851   4
  -6  -5   6 449.186 2099.49   4
  -4  -2   0 105.121 617.332   4
  -3  -2  -3 1608.38 589.647   4
   4   1   2 1040.89 526.613   4
   6   0   9 2748.23 1409.51   4
  10   2   1 15300.6 1964.08   4
   8   2   2 96523.4 2304.78   4
  -2  -1   2 118.297 344.757   4
  -2  -4  -6 42182.6 1657.18   4
  -3  -3  -2 158339. 2167.97   4
   1  -1  -5 72659.4 673.230   4
   5   1  -3 171983. 1863.83   4
   9   1  -3 2633.27 1293.52   4
   7   1   5 51349.5 1562.15   4
   9   1  -1 7052.76 1358.75   4
  -5  -4   7 737.302 1410.06   4
  -6  -4  -1 5979.52 1421.01   4
   6   1  -1 2614.75 754.681   4
   7   0   9 262.512 1692.57   4
  10   0  -5 10926.8 1809.17   4
   8   1  -1-567.677 1002.60   4
   5   1   0 723.102 597.179   4
  -2  -1   4 264.496 287.876   4
   0  -3  -8 750.361 876.445   4
  -2  -2   8 1526.31 546.034   4
   0  -4  -8 57965.8 1812.28   4
   7   1  -4 16478.1 1107.53   4
   8   2   1 6660.71 1363.63   4
   5   1   7 38497.6 1384.58   4
  -5  -5  -2 16778.1 1835.98   4
  -3  -4  -5 2416.49 1128.96   4
   2   0   8 3646.38 586.843   4
  10   1   1 1321.62 1552.65   4
  -5  -4  -4 832.903 1374.85   4
   6   1   4 345.802 876.903   4
  10   1   3 411.685 1643.06   4
   9   1   3 343.554 1376.21   4
  -4  -2  -1 1170.60 608.819   4
  -6  -4   5 2997.35 1440.96   4
   9   1   1 5956.73 1343.66   4
   9   0  -5 500.285 1335.20   4
   6   1   0 746.833 699.984   4
   5   0  -5 366.810 531.269   4
  -5  -5   6 42678.0 2278.66   4
  -3  -2   5 3828.97 558.265   4
   3   1   0 588878. 2834.87   4
  -3  -5  -6 21306.9 1938.38   4
   0  -2  -6 66173.0 1051.83   4
  -5  -4   4 350.887 1155.14   4
  -4  -4  -3 22305.2 1485.75   4
  -3  -3  -4 18407.4 1081.13   4
   6   1  -3 1979.22 723.312   4
  -5  -5   5 18050.7 1948.49   4
   8   1   5-196.328 1218.86   4
   6   1  -2 839.369 695.407   4
  11   0  -4 132.350 1911.95   4
  -4  -3   7 1588.18 848.146   4
   4   0   8 905.600 853.445   4
   8   1   1 878.370 1071.22   4
   8   1   3 2324.92 1207.22   4
  -3  -4  -7 626.235 1405.61   4
   6   1   2 1831.86 729.147   4
  -4  -3  -2 442.641 776.879   4
   3   1   3 336.261 509.002   4
   4   1   5 4166.43 738.132   4
   4   1  -1 7535.83 586.723   4
   5   1  -2 60787.8 1221.57   4
  10   1   0 514.505 1565.93   4
  -4  -5  -7-491.677 2066.58   4
  -1  -2  -6 508.499 572.142   4
   8   0   9 1486.97 1980.63   4
  -2  -1  -2 533.104 428.962   4
  10   0  -4 5282.35 1602.67   4
   5   0   8-149.153 987.223   4
   3   0  -4 140.623 300.544   4
  -2  -1   5 361.585 306.937   4
   6   0  -6 34508.2 1034.18   4
  -3  -3   8 184368. 2105.37   4
  -2  -2  -4 13750.4 732.079   4
   3   1   2 260908. 2013.35   4
  -2  -4  -7 14824.6 1448.34   4
  -5  -3   2 61501.5 1592.58   4
  -5  -4  -5-191.714 1478.26   4
  -6  -3   1 1611.27 1076.91   4
  -6  -3   2 492.979 1060.77   4
  11   0  -3 234.451 1967.07   4
  -3  -2   7 370.772 571.762   4
  -4  -4  -4 27313.1 1589.79   4
   7   0  -6 136.777 839.567   4
  -5  -3   1 11331.2 1085.70   4
   7   1  -3 72287.3 1655.13   4
  -5  -3   3 75028.5 1651.00   4
  -6  -3   0 2959.15 1093.77   4
  -6  -4  -3 3109.11 1492.98   4
  -6  -3   3 243.382 1029.57   4
   9   0  -4-124.341 1268.87   4
   8   1   4 432.195 1246.72   4
  -3  -1   1-334.481 441.876   4
  -1  -1  -3 265683. 1561.30   4
   9   1   6 19865.1 1980.98   4
   8   0  -6 40859.1 1543.88   4
   5   1   5 30041.1 1158.91   4
  -5  -5   7 21720.0 2250.78   4
  -1  -3  -7 31902.8 1190.98   4
  -6  -4   2 57746.5 2002.06   4
  -2  -1   0 518.556 398.417   4
  -7  -4  -1 450.916 1575.55   4
  -6  -3  -1 1494.43 1086.57   4
  -7  -4   2 128.393 1319.12   4
  -7  -4   4 241.423 1495.20   4
  11   0  -2 284.235 1886.01   4
  -7  -4   3 940.984 1567.95   4
   8  -1  -7 73.0851 1206.16   4
   9  -1  -7 2413.86 1509.96   4
   8   0   7 730.733 1602.23   4
  -5  -2   1 879.600 661.903   4
   4  -1  -7 663.625 391.892   4
   7   1  -2 50240.7 1491.73   4
   4   0  -5 274374. 1713.15   4
   5   1   6 87859.7 1784.46   4
   3   1   4 4783.73 591.385   4
  -4  -4  -5 122767. 2471.41   4
   9   1  -2 54066.5 1963.47   4
  -3  -3  -5 9428.34 996.475   4
   5   0   9 1122.50 1220.03   4
  -5  -3   4 21354.3 1138.36   4
  -6  -4   0 237253. 3439.88   4
  -5  -2   2 1166.09 660.014   4
  -6  -4   7 1760.97 1634.15   4
  -7  -4  -2 1685.17 1609.56   4
   4   0   7 1883.76 776.507   4
   7   0   7 300.461 1337.97   4
  -4  -4  -7 1171.25 1590.90   4
   7   0  -5-196.688 870.067   4
  -6  -3  -2 1192.17 1028.12   4
   9   0   6 1303.74 1590.66   4
  -5  -2   3 370.786 665.782   4
  -3  -1   3 352.217 363.962   4
   1   0   5-127.466 291.032   4
   2  -2  -8 586.772 415.774   4
  10   0  -6 37173.0 2155.70   4
  -6  -4   4 13980.1 1471.26   4
   7   1   6 30746.0 1561.09   4
   5   1   4 7967.01 834.389   4
  -2  -3  -7 1553.77 969.935   4
  -7  -4   5 638.019 1606.67   4
  -3  -2  -4-365.349 646.713   4
  -5  -4  -6-29.2455 1525.08   4
  -4  -3  -5 1778.83 1005.42   4
  10   0  -2 12188.4 1678.36   4
  -4  -3   8 392.627 980.119   4
  -7  -4   0-219.333 1570.35   4
   8   0   8 2969.07 1797.64   4
  -6  -3   5 791.236 1075.73   4
  11  -1  -5 14508.0 2359.78   4
   5   0  -4 364.617 514.027   4
   6  -1  -7 758.978 744.527   4
   1   0   6 7663.21 442.804   4
  -4  -2   2 54257.6 1192.05   4
  -5  -2  -1 2597.69 716.374   4
  -7  -4  -3 193.577 1669.47   4
  -3  -1  -1-49.4913 475.168   4
  -2  -1  -3 1420.19 440.809   4
  10   0  -1 669.545 1421.64   4
   9   0   5 539.496 1450.79   4
  -5  -2   4 288.040 678.276   4
   9   1   4 10138.0 1563.36   4
  -5  -3   0 15762.2 1155.28   4
   4   1   1 4513.65 576.381   4
   2   0   7 23952.5 769.013   4
   9   1   0 207020. 3137.72   4
  -4  -3  -4 140.945 949.662   4
  -5  -3   5 56323.0 1530.99   4
   5   1   3 175373. 2140.07   4
  -5  -3  -2 54200.5 1589.33   4
   9   1   2 51071.7 1898.07   4
   5   1   2 55785.4 1275.52   4
  -4  -3  -6 557.089 1043.27   4
  -3  -2  -5 2842.31 695.641   4
  -3  -3  -7 4768.04 1135.59   4
  -7  -4   6-4.99934 1707.31   4
   9   0  -2 330.027 1207.87   4
   7   0   6 4.30519 1149.34   4
  -8  -4   0 951.395 1760.25   4
  -7  -3   1 7402.11 1241.78   4
  10   0   0 2258.41 1486.81   4
  10   0   1-730.873 1424.65   4
   2  -1   9 2.59266 665.182   4
  -5  -3  -1 7826.50 999.412   4
   7   1   0 17839.9 1105.29   4
  -4  -2   3 178541. 1944.59   4
   7   1   4 18376.3 1278.88   4
   7   1   3 76216.4 1833.63   4
  -2  -3  -6-132.724 845.435   4
   7   1   1 7835.87 945.697   4
   8   0  -5 93728.4 1990.29   4
  -6  -4  -2 60325.0 2166.18   4
   8   1   0 1770.34 1006.16   4
   0  -2  -7 782.372 468.254   4
   9   0   4-165.126 1367.43   4
  -3  -4  -8-84.2507 1548.78   4
  -7  -4  -4 171.002 1751.06   4
   7   0  -3-219.667 802.915   4
  10  -1  -5-42.1413 1674.51   4
   7  -1   9 764.337 1689.58   4
   6   0   7 4111.95 1118.16   4
  11  -1  -4 2301.37 2113.02   4
   5   0   6-110.022 797.832   4
   7   1   2 53685.4 1528.22   4
  -4  -4  -6 48030.7 1895.96   4
  -2  -2  -5 299256. 2386.78   4
  -3  -5  -8 113058. 3233.81   4
  -2  -4  -8 2212.08 1481.49   4
   6   0  -5 7849.07 757.720   4
  -1  -3  -8 1425.46 956.585   4
  -8  -4   4 9421.23 1854.03   4
   9   0   3 228.775 1330.95   4
  -5  -4  -7 355.679 1706.13   4
  -2  -3  -8-79.3781 997.262   4
  -6  -4  -5 4146.99 1757.73   4
   8  -1  -6 595.752 1097.44   4
  -6  -3  -4 1847.47 1042.60   4
   9   0   0 1062.76 1031.67   4
   7   0   5 255.809 1005.38   4
   9   0   2-47.3439 1187.25   4
  -4  -4  -8 2573.04 1721.50   4
  -5  -2   5 479.174 670.061   4
   0  -3  -9 774.398 905.785   4
   3  -1   9 71.2470 838.152   4
  -6  -4   6 29950.2 1779.63   4
  -4  -2  -2 58206.0 1315.83   4
  -5  -3  -3 83999.7 1912.52   4
  -5  -3   6 34954.3 1343.44   4
  -4  -2   5 29432.7 930.566   4
  -3  -3  -6 36287.6 1368.58   4
   9   0  -1-170.453 1117.49   4
  -7  -4   7 950.057 1840.04   4
  -6  -2   1 4579.26 875.975   4
  -5  -2  -3 529.575 762.573   4
   5  -1   9 4598.28 1272.78   4
  -1  -2  -7 383.710 580.516   4
   8  -1   8 136.589 1632.80   4
   4  -1   9 321.052 1035.61   4
   6   0   8 186984. 2763.65   4
   7   1  -1 10368.2 977.654   4
  -4  -2   4 9443.75 731.102   4
   8   1   2 551.290 1020.44   4
   3   0   7 373.163 625.980   4
   7   0   8-242.045 1392.27   4
  -3  -1   2 247109. 1773.58   4
  -7  -3  -1 6213.22 1226.95   4
   9  -1  -5 3292.35 1402.38   4
  -5  -3   8 497.151 1070.07   4
   7   0   4 1620.87 994.699   4
   8   0   0 4899.44 990.916   4
   5   0   5 895.075 692.734   4
   6   1   3 1396.72 827.986   4
  -7  -4   1 890.450 1433.23   4
  -3  -1   0 565271. 2802.20   4
  -5  -3  -4 24559.3 1390.46   4
  -4  -2  -3 177906. 2167.86   4
  -5  -2   0 885.015 723.455   4
   1  -3  -9 6246.22 926.483   4
  -6  -2  -1 4575.36 918.088   4
   3   0   6 395.079 586.221   4
   3   0   5 411.744 503.079   4
  -4  -1   0 905.784 538.924   4
   9   0   1 181.814 1208.45   4
  -4  -1   2 558.235 506.636   4
   7  -1   8 975.407 1486.84   4
   7   0  -1-64.1411 748.163   4
   1   0   4-27.7796 268.950   4
  -3  -2   8-27.4898 547.294   4
  10  -1  -6-215.098 1830.05   4
   2   0   6 56822.9 947.041   4
  10   0  -3 102243. 2535.20   4
   4   0  -4 13981.1 571.288   4
   7   0  -4 737.051 834.618   4
   7  -1  -7 8250.87 1039.81   4
   5   0   7 678.364 901.833   4
   9   0  -3 627.647 1197.19   4
  -5  -3   7 13587.4 1217.51   4
   2   0  -3 249963. 1138.73   4
   6   0  -4 16219.6 879.067   4
  -8  -3   1 2753.62 1404.27   4
  -3  -2  -6 114.357 710.551   4
  -8  -3   0 1932.26 1450.90   4
  -8  -3   2 636.852 1477.40   4
   6  -1   9-37.7346 1420.84   4
  -6  -2   3 684.288 795.445   4
  -2  -1  -4 229.373 426.890   4
  -6  -4  -7 2557.22 2027.46   4
   7   0   2 359.239 787.315   4
  10  -1  -3-53.4515 1401.36   4
   1  -2  -8 366.725 454.283   4
  -2  -1   6 627.105 266.459   4
   8   0  -4 31412.5 1422.30   4
   8   0   6 42532.2 1880.00   4
   1  -1   9 2778.52 495.786   4
  -8  -3  -1 982.207 1431.62   4
  -5  -4  -8 1627.50 1957.05   4
   7   0   1-527.309 817.437   4
   6  -1   8 378.316 1224.26   4
  -5  -2   6 688.027 720.124   4
   5   0   4 192.557 671.738   4
   5   0  -3-101.298 521.773   4
   9  -1  -4 6704.52 1451.16   4
  -4  -1   3-21.4013 464.173   4
   5  -1  -7 25909.7 812.102   4
  -6  -4  -4 11323.4 1723.68   4
  -6  -3  -3 776.009 1117.35   4
   8   0  -3 17414.1 1176.05   4
  -8  -4   1 27998.1 2123.63   4
   9  -1  -6 18160.6 1671.02   4
  -8  -4   2 36075.6 2222.76   4
  10   0   3 101410. 2748.48   4
  -4  -2   6 85336.6 1357.55   4
  -2  -2  -6 155295. 1802.99   4
  -7  -3   2 89403.1 2157.87   4
  -8  -4   3 14166.3 1885.13   4
  -8  -3  -2-370.325 1534.56   4
  -3  -1   5-275.285 333.894   4
   8  -1  -5-310.540 1089.07   4
   5  -1   8 1431.40 1062.77   4
  -2  -2  -7 1600.24 721.226   4
  -6  -2  -3-56.2043 846.794   4
   3   0   4-60.2073 476.791   4
  -5  -3  -5 63500.4 1789.44   4
  -7  -3   0 14128.7 1315.52   4
   0  -1  -5 3161.81 326.100   4
  -5  -2  -2 946.092 700.627   4
  -6  -3   4 679.019 1075.56   4
  -4  -2  -4 5676.10 817.788   4
   8   0   5 105404. 2329.92   4
   6   0   6 42955.9 1435.62   4
  -7  -3   3 73777.9 2016.09   4
  -1  -1  -4 54786.4 804.195   4
  -7  -2   1 706.948 992.235   4
   5   0   3 451.822 626.312   4
  -4  -1  -2 145.597 571.798   4
  10  -1   3 370.396 1694.09   4
   5   0  -1 36.6393 521.863   4
   3   0  -2 347.582 339.579   4
  10  -1  -1 1867.16 1537.68   4
  -7  -2   2-127.767 943.991   4
   6  -1  -6 1164.29 663.128   4
   8  -1   6 1573.44 1442.49   4
  -6  -2   5 493.321 842.136   4
   9  -1  -3 4142.84 1287.59   4
  -3  -1   4 5702.80 432.616   4
   8   0  -2 22872.0 1246.50   4
  -6  -4  -6 24839.8 2020.67   4
  -3  -1  -2 247808. 1931.39   4
  -7  -3   4 23334.3 1490.08   4
   6   0  -3 12469.4 838.546   4
   8   0   4 28174.2 1463.21   4
  -8  -3   3 2028.10 1454.35   4
  -6  -3   7 576.629 1185.78   4
  10  -1  -2 521.558 1616.82   4
  -7  -2  -1 1146.56 1012.19   4
  10  -1   0 642.937 1651.13   4
  10  -1   1 1624.41 1671.33   4
  -6  -3  -6 935.119 1364.44   4
   5   0   2-399.514 591.721   4
  -7  -2   3 807.223 957.043   4
   8  -2  -7 7259.07 1471.04   4
  -4  -1   4-48.3307 444.340   4
  -2  -3  -9 772.403 1147.83   4
   2  -1   8 98.3433 605.673   4
   3   0  -3-78.2342 319.327   4
  -8  -4   5 55522.1 2570.51   4
   8   0  -1 51961.4 1552.47   4
   2   0   5 81367.0 1070.11   4
  -6  -2   0 763586. 4734.31   4
  11  -1  -3 31997.9 2276.85   4
   4   0   6 142443. 1840.52   4
  -9  -3   1 622.014 1643.98   4
  -8  -3   5 1096.23 1448.99   4
   9  -1   4 7932.69 1549.85   4
  -4  -3  -8 2.03834 1278.80   4
  -5  -1   1 1889.39 610.732   4
   9  -1   5 4114.34 1686.20   4
  -5  -1   0 2114.73 598.049   4
   7  -2   9 708.833 1928.68   4
  -8  -3  -4 17.5120 1567.84   4
   1   0   3-37.6446 268.983   4
   3   0   3 454.349 411.077   4
  -7  -3   7 5018.04 1460.90   4
   4   0  -3 17900.6 630.566   4
  -7  -3  -2 85693.6 2226.46   4
  -6  -2   2 21457.8 1087.43   4
  -6  -3   6 2176.08 1119.76   4
  -5  -2  -5 663.499 922.396   4
   5   0   0-111.094 534.091   4
   8  -1   5 20.1520 1294.76   4
  -9  -3   3 445.255 1784.45   4
   4   0   2 86030.1 1215.49   4
  -7  -2   4 490.799 1019.89   4
  -5  -1  -1 1193.61 603.088   4
   4   0   0 1594.66 494.600   4
   9  -1  -1 6849.17 1338.84   4
  -3  -2  -7 1089.21 808.235   4
   8   0   2 24611.8 1301.73   4
  -5  -3  -6 39227.4 1637.24   4
  -4  -1   1 5300.92 558.553   4
   7  -1  -6 34338.4 1266.05   4
  -7  -3   5 60810.8 1930.82   4
   8   0   1 55343.8 1689.53   4
   7   0  -2 219.889 741.278   4
   8   0   3 19272.4 1319.51   4
   4   0   5 295711. 2429.71   4
  -7  -3  -3 75995.0 2167.46   4
  -6  -3  -5 306.525 1225.74   4
  -4  -2  -5 32438.1 1183.97   4
  10  -1  -4 571.733 1714.60   4
   3   0  -1-184.297 360.017   4
   6  -1  -5 1547.32 658.957   4
  -9  -3   4 7551.27 1946.38   4
  -5  -2   7 308.724 746.341   4
   8  -1   4 2777.14 1221.80   4
   6  -2   9 705.830 1603.93   4
  -2  -1  -5 840.825 461.219   4
  -2  -2   9 473.621 325.207   4
   6   0  -2 139896. 1838.94   4
  -4  -2   7 32994.2 944.393   4
  -8  -4   6 35057.3 2433.65   4
   6   0   4 22344.9 1068.92   4
   6   0   5 7414.52 925.884   4
  -6  -2  -2 22007.0 1152.66   4
  -7  -2  -3 1459.88 1128.75   4
   3   0   2-144.807 388.818   4
  -8  -3   6 516.626 1626.15   4
   9  -1   3 1628.28 1303.02   4
  10  -2  -4 6606.61 1826.67   4
  -8  -3  -5 944.457 1876.03   4
   1   0  -1 250.396 134.295   4
   9  -1   1 6725.38 1456.86   4
   6  -1   6 381.821 1018.27   4
  -6  -2  -5 612.919 1050.39   4
   3   0   0 630.645 375.060   4
  -5  -2  -6 755.354 1023.90   4
  -1  -2  -8 866.872 658.341   4
   5  -2  -8 734.801 717.345   4
  -6  -2   4 92440.3 1772.71   4
  -3  -3  -8 221391. 2754.61   4
  -3  -1  -3 522.617 477.146   4
   9  -1   6 19527.6 2032.15   4
   5   0  -2 27.4266 540.922   4
   3   0   1-209.571 414.167   4
  -8  -2   1 11115.7 1271.98   4
   8  -1  -2 615.392 996.424   4
   8  -1   3 1218.40 1211.42   4
   4  -1   7 972.551 823.472   4
   9  -2  -5 1702.69 1387.15   4
  -7  -2   5 40.8523 1044.62   4
  -9  -3   5 390.077 1888.14   4
  -4  -3  -7 1199.87 1129.05   4
   6   0  -1 23574.5 960.544   4
  -7  -3   6 23690.4 1604.83   4
   8  -1   7 2035.60 1545.75   4
  -8  -2   3 73650.9 1766.16   4
  10  -2  -3 10071.8 1892.81   4
   8  -2   7 4291.03 1854.59   4
   8  -1  -1 241.294 1063.72   4
   8  -1   2 239.360 1118.72   4
   1   0   2 186.490 256.357   4
   8  -1  -3 1127.53 1067.76   4
   5  -2   9 1519.71 1363.82   4
  -4  -2  -7 40181.4 1322.25   4
  -4  -1  -4-318.972 617.246   4
  -3  -3  -9 1533.55 1333.81   4
  -6  -1   0-401.166 645.750   4
  -6  -1   1 1383.62 645.988   4
   8  -1   1 1092.16 1026.15   4
  10  -2  -6 20646.8 2252.13   4
   6   0   3 12798.5 913.372   4
  -4  -1  -1 6393.38 610.404   4
   4   0  -2 91516.0 1189.41   4
  -7  -3  -7 10495.8 1916.56   4
  -4  -1  -3-147.706 565.555   4
  -8  -3   7 2628.31 1631.43   4
  -4  -3  -9 837.022 1559.62   4
   3  -1   7 463.491 683.766   4
   6  -1   5 433.724 953.406   4
  -4  -2   8 1571.06 644.898   4
   6   0   0 348505. 2907.57   4
   7   0   0-141.315 743.941   4
  -8  -3   4 159.330 1541.43   4
   2   0  -2 149849. 952.942   4
   7  -1   7 9293.45 1367.27   4
  -1  -3  -9 6806.74 1054.82   4
  -1  -1  -5 87343.3 995.831   4
   7  -2  -7 1181.91 1113.42   4
  -9  -2   0 599.600 1319.31   4
  -9  -2   1 1652.73 1333.70   4
  -2  -2  -8 246.368 771.335   4
  10  -2   1 18668.6 1879.51   4
   1   0   1 175.813 195.635   4
   4   0   4 12934.6 749.165   4
   7   0   3 211.516 819.493   4
  -7  -2   0 320.885 967.868   4
  -5  -3  -7 13309.4 1526.08   4
  -8  -3  -3 350.929 1443.17   4
  -5  -2  -4 200.574 773.207   4
   7  -1  -5 50014.6 1444.33   4
  -7  -3  -5 56885.4 2137.29   4
   5  -1  -6 74890.9 1207.06   4
  -7  -3  -4 24497.3 1746.88   4
  -9  -2  -1 710.996 1464.16   4
  -6  -1   2 1101.23 734.848   4
  -6  -1  -2 701.629 698.574   4
  -9  -2   2 688.364 1479.89   4
   7  -2   7 1354.07 1517.13   4
  -5  -2  -7 575.482 1170.68   4
   6  -2  -7 381.954 920.498   4
  -6  -2   7 832.539 923.788   4
   0  -1  -6 291.256 299.026   4
   8  -1  -4 1335.15 1091.13   4
   1  -1   8 2804.15 480.838   4
   2   0   4 60135.9 882.195   4
   4   0   3 18898.3 757.223   4
   3  -1   8 192390. 2077.89   4
  -9  -3   0 192138. 3491.50   4
   4  -1   8 544.113 905.164   4
  -9  -3   2 26639.8 2076.62   4
   6  -2  -8 35487.1 1241.28   4
  -6  -2  -4 89594.0 1964.45   4
  -9  -2  -2 344.001 1437.47   4
   7  -1   2 51420.7 1446.19   4
   9  -2  -3 25.6969 1463.74   4
  -5  -3  -9 1996.65 1842.24   4
  -9  -2   3-192.192 1538.11   4
   7  -2  -6 347.207 1074.78   4
  -3  -2  -8 337.739 923.582   4
   9  -2  -4 1051.09 1411.17   4
  -6  -1  -3 1793.57 756.023   4
   4  -2  -8 1075.74 572.160   4
  -7  -2  -2-267.864 991.412   4
  10  -2  -5 47423.8 2403.28   4
   9  -1  -2 48829.7 1883.04   4
  -3  -1  -4 6463.03 605.829   4
   7  -1   6 38460.9 1642.73   4
  -5  -1   2 59359.1 1235.66   4
  -4  -2  -6 103221. 1817.32   4
   0  -2  -8 201026. 1610.45   4
  -7  -3  -8 6491.20 2191.13   4
   9  -2   3-93.5852 1575.53   4
  -9  -2  -3 871.772 1658.36   4
   6  -1  -4 882.454 704.152   4
   5  -2   8 1352.22 1267.66   4
   3  -2   9 518.682 1012.88   4
   9  -2  -2 257.979 1479.12   4
   2   0   3 259148. 1641.39   4
   9  -1   2 49365.2 1991.09   4
   5  -1   7 34489.8 1346.55   4
   4   0  -1 246473. 1907.78   4
  -7  -3  -6 25074.7 1975.85   4
   6   0   2 144938. 1996.64   4
  -6  -3  -8 28.9426 1730.96   4
  -7  -2  -5 482.460 1263.77   4
  -7  -2   6 1400.34 1114.66   4
  10  -2  -1 12345.3 1961.85   4
   9  -2   2-120.731 1549.51   4
   6  -1   3 2034.99 827.117   4
  -6  -1   4 359.064 739.649   4
  -9  -2   4-221.130 1511.01   4
   9  -2  -1 871.870 1527.58   4
   6  -2   7 799.975 1327.49   4
  -2  -1  -6 701.692 527.969   4
  -1   0   0 61.4008 165.261   4
   9  -2   1 247.114 1427.33   4
  -4  -2  -8 2196.16 1120.64   4
   9  -2   0 638.281 1404.77   4
  -6  -3  -7 605.548 1586.07   4
   9  -1   0 206252. 3153.47   4
   4  -1  -6 271.637 438.704   4
   6  -1   7 485.567 1071.31   4
  -6  -2   6 97473.3 1748.38   4
   7  -1  -4 17184.5 1099.17   4
  -5  -1   3 180674. 1951.14   4
  -8  -2   0 12502.4 1360.04   4
  -6  -2  -7 818.756 1397.36   4
  -9  -2  -4 1347.35 1569.46   4
   6  -1  -2 1224.95 716.121   4
   6  -3   9 479.910 2064.83   4
 -10  -2   0 2344.94 1673.27   4
  -6  -1  -4 1260.98 909.334   4
  -5  -2   8-118.701 781.958   4
   6  -1   2 1663.92 782.929   4
   2   0  -1 9558.40 365.055   4
  -5  -1  -2 63303.1 1330.14   4
   7  -1   5 53093.6 1715.79   4
  -5  -3  -8 950.866 1545.37   4
   2   0   2 147739. 1195.47   4
  -7  -2  -4 282.155 1096.59   4
   8  -2  -6 16362.1 1554.23   4
  -8  -2  -2 93483.1 2258.79   4
   6  -1  -1 247.532 770.007   4
   7  -2  -5 683.381 1086.72   4
   6  -1   0 669.350 731.558   4
  -9  -2   5 950.675 1613.81   4
  -8  -1   1-329.006 943.154   4
  -1   0   1 68.9136 161.216   4
  -4  -1   6 536.916 464.020   4
   5  -2  -7 141.540 766.863   4
  -8  -2   2 93658.3 2159.63   4
   7  -2   8 556.830 1770.45   4
   2   0   0 58259.8 711.273   4
  -4  -1   5 6779.99 542.465   4
   7  -1  -3 68096.3 1631.27   4
  -5  -1  -3 180329. 2132.76   4
   4   0   1 242693. 2028.98   4
   5  -1   6 84858.1 1740.13   4
   8  -1   0 2040.70 983.380   4
  -8  -2  -3 64119.5 2035.19   4
   5  -1  -5 30305.2 900.105   4
  -6  -3  -9 185.385 2122.51   4
  -8  -1  -1 1004.63 1039.13   4
  -5  -2  -8 401.201 1290.11   4
  -7  -2  -7-13.0303 1581.80   4
  -8  -1   2 798.021 974.479   4
  -1   0  -1-154.739 211.508   4
  -8  -2  -1 13760.2 1349.42   4
  -8  -2   4 23536.7 1554.61   4
   7  -1   4 21650.5 1309.73   4
  10  -2  -2 26330.7 2157.94   4
  -6  -2  -6 97597.5 2180.24   4
   6  -2   8 49655.8 1997.39   4
  -9  -3   6 19560.6 2210.53   4
   7  -1   3 77312.8 1841.59   4
   3  -1  -6 44807.6 633.472   4
   7  -3   8 3483.68 2121.34   4
   4  -2   8 685.172 1101.85   4
  -4  -1  -6 1008.94 766.436   4
 -10  -2   4 5663.90 1937.09   4
  -6  -1   5 310.990 759.142   4
  -6  -1  -5 471.790 979.872   4
   8  -3  -6 105.499 1635.14   4
   5  -3   9 1264.67 1652.43   4
  -3   0   0-0.72780 399.415   4
   2  -1   6 781.207 508.513   4
   1  -2   9 830.969 730.875   4
   7  -1  -2 47766.2 1439.98   4
   8  -2   6 17637.2 1817.19   4
  -6  -1   3 2600.30 741.132   4
  -8  -2  -4 26116.2 1744.28   4
   8  -2  -5 54309.1 1819.08   4
  -8  -1   3 1046.59 1098.35   4
  -8  -1  -3 1714.52 1215.55   4
  -3   0  -1-416.196 437.036   4
  -3   0   1-297.460 400.575   4
   6  -3   8 1401.51 1809.62   4
   7  -2  -4 790.071 1016.86   4
   7  -3  -7 5946.40 1498.75   4
   2  -1   7 3105.02 584.630   4
  -6  -1  -1 1840.41 836.005   4
  -5  -1  -4 9940.31 873.674   4
   6  -1   4 355.833 845.522   4
  -3  -1   6 57400.5 745.207   4
   9  -2   4 694.177 1631.71   4
  -8  -2   5 68906.7 2005.86   4
   7  -1   1 6787.20 1055.56   4
   7  -1   0 13092.5 1119.13   4
   9  -3  -4 5824.99 1855.79   4
  -8  -2  -7 9468.96 1985.05   4
  -9  -1  -1 6638.78 1443.07   4
  -7  -2   7 1461.57 1066.27   4
  -9  -1   1 5746.57 1354.69   4
   7  -2   5 448.428 1210.62   4
   3  -2   8 912.684 899.178   4
   9  -3  -3-247.466 1761.94   4
  -4   0   0 1856.70 480.339   4
   3  -1   5 395.273 573.308   4
   9  -3  -5-736.085 1867.20   4
   4  -1  -4 42.1595 459.867   4
  -8  -2   7 9540.87 1557.16   4
  -2  -2  -9 1271.08 875.971   4
  -3  -2  -9 826.764 1038.02   4
  -5  -1   6 88400.6 1191.71   4
  -5  -1   4 8915.47 701.115   4
   5  -1   5 33792.6 1229.10   4
  -7  -1   0 14898.8 1047.82   4
   6  -1  -3 1554.63 705.600   4
  -4  -1  -5 6091.41 755.998   4
  -7  -1   1 7161.93 948.353   4
   2   0   1 8889.28 395.817   4
  -1  -1  -6 59082.1 869.544   4
  -7  -1  -1 9457.52 1026.00   4
   8  -2   5 64134.5 2302.73   4
   9  -3  -6 12490.5 2195.47   4
  -8  -2  -5 59557.6 2167.14   4
   8  -3   5 1738.44 1784.98   4
   6  -2   5 807.944 1106.40   4
   5  -1  -1 868.159 660.542   4
  -3   0  -2-164.387 472.138   4
   8  -3  -5 182.740 1572.93   4
  -8  -1   4 1547.50 1141.00   4
   5  -1   0 1335.92 645.013   4
   7  -2  -3 1434.22 1061.64   4
   6  -2  -5 763.714 878.314   4
   4  -3   9 1504.10 1562.56   4
  -1  -2  -9 505.618 690.129   4
   3  -1  -5 70.8216 353.594   4
   3  -2  -8-8.36692 418.818   4
  -5  -1   5 38280.3 983.921   4
   1  -1   7 23544.1 685.394   4
  -6  -1  -6 1520.02 1016.25   4
  -9  -1  -3 1317.42 1486.91   4
   9  -3   1 294.955 1866.19   4
   5  -2   6 1390.26 1004.00   4
   9  -3  -1 1751.46 1826.06   4
  -3   0   2-109.757 383.626   4
  -4   0  -2 80000.3 1237.10   4
   0  -2   9 561.372 608.986   4
  -3  -2   9 237.179 309.853   4
  -7  -1  -2 50250.7 1530.68   4
   5  -1  -4 7537.30 690.864   4
 -10  -2   1 21975.2 1917.12   4
   4  -1  -5 5850.44 527.472   4
   4  -2   9 8327.32 1319.88   4
 -10  -2   2 41224.0 2283.53   4
  -7  -2  -6 1012.38 1416.31   4
   3  -1   6 63653.3 1272.63   4
  -5   0  -1 754.924 586.212   4
   9  -3  -2 29411.5 1913.42   4
   8  -3   4 538.355 1636.65   4
   7  -2  -2 89.0958 985.381   4
  -7  -2  -8 402.347 1859.57   4
  -5  -2  -9-161.313 1493.92   4
 -10  -1  -1 1330.93 1700.85   4
  -5   0   1 145.797 583.011   4
  -1   0  -2-52.2298 269.988   4
   6  -3   7 970.950 1611.11   4
 -10  -1   0-589.795 1577.46   4
 -10  -1   1 655.448 1576.54   4
   7  -2   1 1160.54 1057.64   4
   7  -2  -1 1145.42 971.409   4
  -4  -1  -7 889.352 842.561   4
   8  -3  -4 656.484 1479.77   4
  -6  -1   6 836.158 778.164   4
   7  -1  -1 7875.04 979.244   4
  -7  -1   2 49940.1 1422.61   4
  -5  -1  -5 38497.6 1281.54   4
  -8  -2   6 25548.9 1628.85   4
 -10  -1  -2-707.872 1455.75   4
   7  -2   0 951.863 999.633   4
  -5   0  -2-50.3433 615.493   4
 -10  -1   2 1435.38 1602.32   4
   5  -3   8 575.072 1550.67   4
   4  -1  -3 339.496 499.743   4
  -6  -2  -9 238.943 1728.80   4
  -3   0  -3-137.770 468.746   4
   7  -2   3 554.642 1183.31   4
   8  -3   3-87.3696 1442.37   4
  -9  -1   4 9060.64 1347.13   4
  -8  -1   5 162.561 1151.93   4
  -7  -1  -3 77184.3 1867.77   4
   8  -2   4 26183.2 1799.76   4
  -3  -1  -6 63274.2 1232.92   4
 -10  -2   3 18856.0 2052.70   4
  -8  -1   0 1720.89 1006.88   4
  -2   0   0 58131.6 741.078   4
   8  -2  -3 62115.2 1940.61   4
  -8  -2  -6 21705.8 1890.52   4
   5  -1   4 8577.32 867.003   4
  -9  -2   6-99.4190 1687.55   4
  -9  -1   3 2444.77 1353.15   4
  -8  -1  -4 656.337 1273.41   4
  -8  -1  -5-25.5914 1433.78   4
  -5   0   0 458.808 549.354   4
   8  -3  -3 690.138 1478.31   4
  -9  -1  -5 2822.33 1548.12   4
 -10  -1   3 1155.89 1462.06   4
   6  -3  -7-162.743 1221.87   4
   2  -1   5 636.706 451.557   4
   3  -3   9 1099.14 1342.86   4
   0  -1   7 533.690 324.841   4
   6  -2  -6 83646.8 1633.94   4
  -2   0   1 9131.92 385.158   4
   8  -2  -4 21962.7 1523.34   4
  -5   0  -3 1054.56 634.364   4
   6  -2   3 735.396 888.243   4
  -8  -1  -6 314.980 1505.29   4
  -6  -1  -7 897.712 1138.87   4
  -7  -2  -9 599.053 2087.59   4
   4  -1   3 452.399 564.733   4
   8  -3  -2 1150.04 1417.40   4
   3  -2   7 815.251 833.378   4
   0  -2  -9 264.086 508.878   4
  -1  -2   9 190.782 513.457   4
   5  -1  -3 181091. 1906.01   4
   6  -2   6 96583.8 2140.46   4
   8  -2  -2 80668.1 2077.75   4
   5  -2   7 61.1296 1102.27   4
   8  -2   2 92627.8 2302.17   4
  -7  -1   4 21188.3 1179.85   4
  -7   0   1-103.185 809.332   4
  -7   0  -2-112.938 873.668   4
  -7   0  -1-550.114 782.836   4
   6  -2  -3 1196.93 867.980   4
   4  -3   8 2023.87 1361.69   4
   5  -3   7 8637.73 1380.17   4
   5  -3  -8 431.454 1097.90   4
  -7  -1  -4 20897.9 1365.78   4
   8  -2   1 10314.6 1320.09   4
   8  -2  -1 8705.28 1263.10   4
   8  -2   0 11718.4 1407.31   4
  -6  -2  -8 56973.2 2131.46   4
   8  -3   2 230.002 1445.77   4
  -3  -1  -7 881.876 696.747   4
 -10  -1   4-941.438 1556.69   4
   4  -1  -2 263.247 490.490   4
   4  -1   0 1712.47 547.688   4
  -9  -1   5 3280.09 1414.06   4
   7  -3  -5 55516.0 1720.14   4
   6  -3   6 2919.19 1427.87   4
  -5   0  -4-197.292 690.689   4
  -8   0   0 3886.44 997.160   4
  -3   0  -4-9.50302 505.493   4
   6  -2   1 1960.86 850.157   4
   5  -2  -5 564.419 743.174   4
  -7  -1   3 81302.1 1742.90   4
  -8  -1  -2 909.065 1060.29   4
   8  -2   3 63779.5 2054.87   4
  -6  -2   8 59085.6 1434.15   4
  -9  -1   0 200334. 3064.33   4
   4  -1   4-239.697 581.809   4
   5  -1   2 65006.9 1384.47   4
  -5  -1  -6 95959.0 1828.43   4
   7  -2   4 306.701 1204.05   4
   4  -1   5 5858.46 760.727   4
   5  -1  -2 60251.4 1236.23   4
 -10  -2   5 58931.7 2617.54   4
   3  -1   3 227.672 492.104   4
  -8  -1  -7 1335.17 1707.25   4
  -8  -1   6 1709.87 1211.11   4
   6  -2  -1 4329.52 878.046   4
   1  -2   8 561.109 671.505   4
   4  -4   9 811.419 2017.55   4
  -1   0  -3 95.9854 269.759   4
  -9  -1  -2 56778.2 2033.97   4
  -7  -1  -5 63717.7 1861.63   4
   8  -3   0 1856.01 1483.42   4
   5  -2   4 1222.90 815.268   4
  -4  -1  -8 146.879 890.478   4
   6  -2  -2 20698.1 980.669   4
   5  -4   8 1405.26 1950.09   4
   6  -3  -6 90.3718 1160.58   4
  -7   0  -4 822.432 957.694   4
   8  -4  -4 5604.50 1988.84   4
 -10  -1   5 413.364 1679.49   4
  -9   0   0 1544.36 1036.25   4
   2  -3   9 200.234 1151.39   4
  -6  -1  -8-326.913 1329.98   4
  -2   0  -1 10178.5 435.834   4
  -2   0  -2 155016. 1248.98   4
  -4   0   1 251533. 1995.06   4
  -7   0   3 640.713 761.047   4
   5  -2   3 1916.36 769.701   4
  -5   0  -5-33.8080 752.602   4
  -7  -1  -8 278.577 1598.15   4
  -9  -1   6 25134.1 1614.00   4
   7  -4  -6 1181.35 1794.46   4
   2  -2   7 1751.01 723.918   4
  -6  -1   7 235.036 745.173   4
  -4  -1   7 1440.36 426.724   4
   0  -1   6-44.1230 304.338   4
  -9  -1   2 54908.5 1954.73   4
   7  -3   6 22154.0 2026.63   4
  -2   0   2 155223. 991.233   4
   5  -1   3 181767. 2190.05   4
   7  -2   2 838.303 1011.96   4
   7  -3   7 6519.88 1971.88   4
   9  -3   0 180986. 3485.65   4
  -4   0   2 96036.6 1245.51   4
  -9  -1  -4 13432.2 1635.28   4
   6  -2   4 96108.0 1999.03   4
 -10  -2   6 32265.7 2463.19   4
  -7  -1   5 60631.2 1617.83   4
  -4  -2  -9 9138.81 1328.06   4
   1  -1   6 51642.2 865.559   4
  -6   0   0 347677. 3035.74   4
   7  -3   1 7366.26 1328.32   4
 -11  -1   4 6391.10 2035.78   4
  -9   0  -3 266.104 1420.35   4
   5  -2  -4 805.380 700.660   4
  -9   0  -2 368.010 1335.03   4
   4  -3   7 1482.18 1206.44   4
  -9   0   2 822.851 1230.20   4
  -9   0   1 502.914 1353.68   4
  -5  -1  -8 738.619 1133.80   4
 -10   0  -1-81.0557 1484.31   4
  -6   0  -1 23218.7 1000.08   4
  -5  -1  -7 38864.5 1466.39   4
  -4   0  -1 260579. 2141.22   4
  -4   0  -3 18138.3 772.836   4
  -2  -1  -7 1502.08 615.540   4
   3  -1   4 7242.73 616.974   4
   7  -3   5 60741.8 2251.01   4
  -6   0   1 27605.3 1059.19   4
  -5   0   2 38.2544 547.119   4
  -5   0   3 74.3789 516.678   4
 -10   0   0 3164.23 1450.20   4
  -7   0  -5 954.219 1020.63   4
  -8  -1  -8 752.914 1861.03   4
  -7   0  -3 465.880 861.947   4
   8  -4   0 1629.35 1843.74   4
   2  -1   4 920.576 431.429   4
   7  -4   4 156.020 1798.97   4
 -10   0   1 680.759 1535.07   4
   5  -3   6 33137.6 1594.42   4
  -9   0  -4 1347.29 1425.54   4
  -3   0  -5 302.977 536.201   4
   6  -3  -5 1815.95 1102.18   4
   3  -1  -3-131.237 370.394   4
   4  -1   2 209.049 557.617   4
   4  -2  -7 27785.5 908.620   4
  -2   0  -3 272346. 1710.77   4
   2  -2   8 1395.04 795.057   4
   5  -2   5 878.618 913.455   4
   6  -2  -4 82715.1 1678.61   4
  -9   0  -1 562.364 1156.19   4
   6  -3   4 824.779 1251.21   4
  -6   0  -5 6528.94 893.476   4
   5  -4   7 1276.49 1799.80   4
   3  -4   9 2312.85 1849.49   4
   3  -2   6 226.380 765.844   4
 -10  -1   6 420.798 1862.29   4
   7  -4  -5 1072.69 1703.78   4
   5  -2  -3 295.815 714.148   4
  -2  -1  -8-180.362 610.368   4
   3  -1   1 222.970 447.559   4
   4  -4   8 2663.13 1810.96   4
  -3  -1   7 280.592 224.239   4
   4  -2   7 38076.1 1456.77   4
   8  -3   1 197.483 1385.21   4
   4  -2   6 102116. 1887.08   4
  -6   0   2 146395. 1921.27   4
  -7  -1  -6 39808.4 1746.15   4
   7  -4   3 680.469 1717.22   4
  -9   0  -5 1000.62 1679.22   4
  -5  -1   7 40843.5 832.184   4
  -8  -1   7 616.597 1225.50   4
  -5   0  -6-125.862 854.411   4
   5  -2   2 762.148 740.083   4
   6  -4  -7 1456.96 1515.97   4
  -7   0  -6-489.390 1144.89   4
   4  -3  -8 1188.08 955.227   4
   5  -2  -2 1188.30 683.553   4
   6  -3  -4 781.395 1046.49   4
   3  -2  -7 516.330 539.075   4
   8  -4  -6 30377.7 2439.94   4
  -1  -1  -7 32706.6 709.627   4
   4  -1   1 5111.38 623.455   4
  -6   0  -3 10280.8 951.509   4
   8  -3  -1 1193.17 1453.05   4
   7  -3   4 23551.1 1720.93   4
   6  -4   5 2388.95 1544.12   4
   5  -2   0 704.675 731.870   4
   5  -2  -1 638.798 731.860   4
   7  -4  -4 39.9347 1667.65   4
 -11   0   2 1060.22 1834.18   4
   4  -3   6 912.995 1098.25   4
  -4   0   3 17746.6 661.871   4
   4  -1  -1 6533.21 558.917   4
  -9  -1  -6 24656.6 2148.83   4
  -3   0   3 102.786 330.705   4
  -6  -1  -9 524.471 1540.08   4
   3  -1  -1 243.360 409.954   4
  -8  -1  -9-364.184 2247.27   4
  -9   0   4 910.162 1197.28   4
   3  -1  -2 255632. 1687.41   4
  -9   0  -6-87.3355 1698.92   4
   2  -1   3 1621.78 445.767   4
  -4  -1  -9 1690.03 1097.79   4
   6  -3  -3 543.651 1069.14   4
   2  -3   8 1041.87 1089.75   4
   3  -3   7 3349.48 1121.05   4
   5  -4   6 27.5570 1460.63   4
  -1   0  -4-50.8280 280.311   4
   0  -1  -7 49.5113 244.930   4
   2  -2  -8 586.772 415.774   4
   5  -2  -6 386.419 761.211   4
   7  -3  -6 18111.9 1531.70   4
  -8   0  -1 58527.9 1723.09   4
   8  -4  -5 43449.3 2451.60   4
  -7   0   2-315.573 801.263   4
  -6   0  -2 146725. 2077.72   4
   6  -2   2 21368.6 1148.33   4
  -8   0  -2 21181.9 1372.47   4
   7  -4   1 2502.35 1492.39   4
   6  -3   2 589.617 1092.25   4
   3  -1   0 580143. 2696.13   4
 -11   0   3 605.096 1984.95   4
   6  -4   4 7813.79 1692.25   4
   6  -3   0 1289.69 1038.91   4
 -10   0   4 4912.80 1651.45   4
  -7   0   5-111.506 842.872   4
   6  -3  -1 630.484 946.229   4
   1  -2   7 487.393 619.521   4
   2  -4   9 2177.41 1642.56   4
  -8   0   1 60900.5 1686.10   4
  -6   0  -4 18622.5 1095.43   4
   7  -3   3 74770.8 2170.97   4
  -6   0   3 11771.0 806.299   4
  -7   0   0-579.545 784.227   4
   7  -3  -4 20870.5 1527.32   4
   3  -1  -4 6186.62 457.531   4
   7  -4  -3 303.766 1574.65   4
  -7  -1  -9 1763.54 1891.78   4
  -7   0  -7 647.620 1302.63   4
  -3   0   4 320.659 302.925   4
   4  -4   7 1557.09 1530.71   4
   7  -4  -1-1712.52 1327.94   4
  -8   0  -7 1325.17 1698.80   4
   6  -3   5 792.011 1186.00   4
  -8   0   2 21827.7 1287.00   4
  -4   0  -4 13441.4 746.678   4
   7  -3   2 97627.8 2270.17   4
   6  -2   0 764836. 4706.00   4
   4  -2   5 37372.6 1209.40   4
  -2   0  -4 58321.0 890.150   4
 -11   0   4-534.054 1994.79   4
  -9   0   5 325.920 1270.07   4
  -3  -1  -9 1007.24 864.750   4
   4  -3   5 1018.31 989.230   4
  -3  -1  -8 220018. 2187.65   4
   7  -3  -3 67512.1 1953.21   4
   6  -4  -5 1986.64 1500.99   4
  -6   1  -1-356.617 795.735   4
   5  -4   5 356.681 1445.89   4
  -8   1  -1 1182.39 1153.98   4
   7  -4  -2 1197.33 1583.38   4
  -8   1  -2 529.748 1129.68   4
  -6   1  -2 862.685 791.957   4
  -6   1   0 180.301 733.823   4
  -4   0  -7 2157.34 884.951   4
   0  -3   9 539.401 987.590   4
   4  -3  -7 1353.70 938.020   4
   5  -4  -7 1071.90 1455.32   4
  -8   0  -3 20423.4 1434.94   4
  -8   0  -4 28583.6 1610.78   4
   8  -4  -3 5922.31 1775.67   4
  -4   0  -5 295371. 2535.56   4
   7  -3  -2 78389.2 2071.66   4
   3  -3   8 193866. 2691.63   4
   7  -3   0 11504.5 1371.86   4
  -8   0   3 19064.5 1261.78   4
   7  -3  -1 6801.33 1268.88   4
   4  -2  -6 88363.3 1355.34   4
   8  -4  -2 28041.2 2075.39   4
  -2   0   3 258087. 1117.04   4
  -5   0   4 175.822 497.338   4
  -9   1  -1 7061.45 1408.50   4
  -7   1  -2 48583.5 1498.24   4
  -8   1  -3 1212.90 1285.53   4
  -6   1  -3 1801.81 879.305   4
  -8   1   1 732.592 1092.51   4
  -5   1   0 1395.46 623.364   4
  -6   1   1 473.849 690.856   4
   6  -5  -6 1671.14 2181.59   4
   6  -4   6 28627.4 2103.34   4
 -10   0  -2 11300.0 1808.37   4
   8  -4  -1 19200.1 2067.11   4
  -6   0   4 17515.6 931.932   4
   5  -3  -7 13097.8 1186.50   4
 -11  -1   5 18739.9 2417.07   4
 -10   1  -1-52.2242 1640.72   4
 -10   1  -2-84.8754 1776.84   4
  -9   1   1 7764.81 1457.91   4
  -6   0  -7 2743.41 1136.62   4
  -3   0  -6-285.117 577.587   4
 -10   1   0 765.847 1673.58   4
   4  -2  -3 177929. 1824.38   4
   6  -4   1 5494.65 1436.24   4
 -11   0   5 558.813 2118.22   4
  -8   1  -4 304.348 1279.67   4
   4  -2   0 713.313 593.993   4
   1  -3   8 963.514 1016.61   4
   5  -4   4 428.252 1222.37   4
  -5   0   5 289.693 517.200   4
   6  -4  -3 3147.94 1299.18   4
   2  -3   7 1729.52 1004.10   4
   3  -2  -6 368.170 574.730   4
  -7  -1   7 11422.6 1100.07   4
   1  -1   5 81264.6 990.907   4
  -4   0   4 14185.5 570.936   4
 -10   0  -3 103517. 2770.24   4
  -8   0  -5 113145. 2449.30   4
  -7   0   4-39.2733 815.026   4
  -9   0   3-400.465 1271.82   4
 -10   0   2 17814.0 1725.26   4
   3  -1   2 263904. 2082.70   4
   6  -3   3 480.112 1058.25   4
   4  -2   4 8376.67 873.568   4
   5  -3   5 59400.1 1786.74   4
  -6   0  -6 43798.1 1522.08   4
   1  -3   9 7257.61 1133.94   4
   3  -2   4-387.563 624.643   4
  -9   1  -4 10619.1 1743.32   4
 -10   1   1 666.318 1615.11   4
  -9   1  -3 2468.29 1299.92   4
  -5   1   1 1253.19 624.109   4
   4  -3   4 1166.13 970.902   4
   2  -1   2 225.416 411.480   4
   6  -4  -1 3782.73 1324.74   4
  -4   1  -2 460.955 531.683   4
  -5   0  -8 291.016 991.935   4
  -7   0   6 15.6893 891.524   4
   2  -4   8 648.915 1484.72   4
  -6  -1   8 568.546 733.060   4
   2  -1  -4 633.306 299.069   4
  -1  -2   8 771.358 589.658   4
  -5  -1  -9 10851.9 1419.20   4
  -4   0  -6 155874. 1952.76   4
   7  -4   2 6140.88 1580.53   4
   0  -2   8 183674. 1683.77   4
   3  -2   5 3903.57 743.350   4
  -2   0  -5 87518.5 1092.92   4
   4  -2  -5 33099.1 974.259   4
   4  -2   3 186012. 2198.46   4
  -6   1   2 652.491 659.478   4
  -9   0   6 195.902 1378.42   4
  -4   1   0 1064.52 557.236   4
  -8   1  -5-270.984 1456.80   4
   3  -2   3 3731.82 668.569   4
  -3  -2   9 237.179 309.853   4
   5  -3   4 20411.6 1303.06   4
   5  -3  -6 30761.4 1345.79   4
   6  -4  -6 17725.0 1800.66   4
  -8   0  -6 45278.3 2000.55   4
   7  -4   0 183.770 1550.55   4
   6  -3  -2 529.039 1030.58   4
  -8   1   2 295.521 1048.90   4
   3  -4   7 1870.86 1447.19   4
  -5   1  -1 1482.62 687.224   4
  -8   0  -8 1077.19 1793.38   4
   6  -5  -5 2404.69 1991.62   4
   2  -1   1 377.447 433.906   4
   5  -4   3 1307.29 1287.20   4
  -6   1  -5 1171.80 1012.66   4
 -10   1   2-205.976 1645.25   4
   4  -3  -6 947.253 894.495   4
   6  -5  -4 1028.71 1979.78   4
   5  -4  -6 604.920 1414.20   4
  -9   1   3 3417.15 1329.32   4
   5  -5  -7 15886.7 2342.23   4
   6  -5   1 76.2175 1720.66   4
   4  -5   6 1170.79 1865.35   4
   1  -2   6 615.202 591.023   4
  -1   0  -5 217.013 301.156   4
  -2  -1  -9 194.760 668.332   4
  -8   0   4 28757.3 1357.71   4
  -6   0   5 7564.18 802.736   4
  -8   0  -9 814.196 2161.37   4
   4  -3   3 833.249 900.171   4
  -7   0  -9 1245.50 1815.88   4
   1  -4   9 514.689 1513.11   4
   5  -5   4 5615.17 1894.57   4
 -10   1   3 1695.06 1540.85   4
   4  -4   5 108535. 2254.76   4
  -8   1  -6 1008.28 1590.13   4
   6  -5   0 715.991 1700.60   4
  -4   0  -8 744.703 921.394   4
   0  -2   7 497.404 553.611   4
  -8   0   5 108936. 2045.73   4
   3  -4   8-66.2302 1583.16   4
 -10   0   3 108625. 2600.85   4
   4  -2   2 64230.9 1365.08   4
   6  -5  -3 3321.17 1975.30   4
   6  -5  -2 745.772 1717.12   4
   6  -5  -1 864.542 1776.13   4
   5  -4   2 181.511 1207.68   4
  -9   1  -5 2358.89 1746.22   4
   3  -5   7 3237.77 1964.11   4
  -6   0  -9 3748.69 1567.48   4
   3  -4   6 511.371 1280.95   4
   2  -5   8-331.385 1880.75   4
   3  -2  -5 3282.83 582.087   4
   5  -3   3 68412.4 1781.07   4
   2  -2   6 161501. 1866.68   4
  -7   1  -1 9454.78 1032.72   4
  -4   1  -3 335.596 591.421   4
  -3   1  -1 340.562 472.623   4
   2  -1   0 840.704 396.574   4
   4  -3   2 1667.44 786.551   4
   2  -3   6-199.031 874.945   4
  -9   1   4 7895.07 1462.07   4
   2  -1  -3 1788.79 340.180   4
   4  -3  -5 2034.63 856.451   4
  -5   0   6-403.425 507.477   4
   4  -4  -7 586.647 1254.33   4
  -5  -1   8 2074.85 471.005   4
   5  -3  -5 58186.9 1552.81   4
   4  -2  -4 6509.22 674.222   4
  -7   1   0 14388.7 1130.49   4
   6  -4   3 5449.41 1498.35   4
   6  -3   1 926.665 1022.74   4
  -5   0  -7 643.363 973.132   4
   5  -4  -4 390.728 1273.12   4
  -3   1  -3-62.1495 511.588   4
   5  -4   0 3765.36 1163.17   4
 -11   1   4 3019.07 2140.40   4
   2  -1  -1 49.6181 353.457   4
   1  -3   7 42745.6 1272.60   4
   2  -2  -7 730.257 494.743   4
  -7   1  -3 79590.4 1937.99   4
  -9   1  -2 60058.8 2189.07   4
  -9   1   0 208389. 3215.42   4
  -8   1   3 1585.87 1122.01   4
  -9   0   7 724.736 1465.63   4
   2  -1  -2 722.876 340.343   4
   5  -4  -2-208.480 1164.57   4
   3  -2   2 42.9899 557.430   4
   3  -2   1 3263.35 594.182   4
   5  -4  -5 300.716 1314.64   4
   4  -3  -4-266.591 835.104   4
   6  -4   2 45977.1 1980.71   4
   4  -2   1 2137.81 647.950   4
  -5   1  -2 60856.4 1387.87   4
   1  -1   4 56538.4 818.749   4
   5  -3   2 55968.8 1617.48   4
   6  -4  -4 8823.81 1590.44   4
   3  -3   6 35312.9 1421.25   4
   4  -4   6 41167.1 1900.71   4
  -6   0  -8 200528. 2896.59   4
  -6   1  -6 382.476 1023.28   4
  -8   1  -7 1840.35 1745.58   4
   3  -2  -4 435.247 539.155   4
   3  -4   5 2935.39 1211.94   4
  -3   0  -8 413.443 697.222   4
  -3   1   1 1474.45 444.172   4
   5  -5  -4 7693.61 1793.33   4
  -7   0   7 206.855 900.067   4
  -4   0   5 288514. 1764.24   4
  -7   0  -8 2.42975 1542.54   4
   3  -5   8 89573.4 3100.44   4
  -1  -1  -8 3447.20 461.199   4
  -7   1   2 53176.7 1520.19   4
  -7   1   1 9707.93 1029.13   4
  -6   1  -4-93.8703 906.233   4
   6  -4   0 202781. 3190.48   4
   4  -2  -2 58128.6 1242.20   4
  -4   1  -1 4691.23 627.748   4
  -8   1   0 1054.39 1049.35   4
  -9   2  -2 1732.21 1631.06   4
  -9   2  -1 1242.69 1518.31   4
  -8   1  -8 2776.73 1835.14   4
  -9   2  -3 1087.75 1647.79   4
 -10   1   5 1509.12 1777.77   4
  -9   1   5 3459.66 1444.33   4
  -9   2   0 14.1673 1398.57   4
   3  -4  -8 830.807 1375.02   4
   4  -2  -1 1123.32 658.183   4
  -9   1   2 54405.7 1998.19   4
   6  -4  -2 48624.5 1933.18   4
   5  -3  -4 20829.8 1204.84   4
  -2   0  -6 62366.5 970.939   4
   5  -3  -3 69237.0 1657.08   4
   4  -5   4 396.660 1556.14   4
 -11   1   5 15037.9 2447.46   4
  -7   1  -8 836.701 1629.28   4
   3  -2  -3 2275.01 570.352   4
  -7   2  -1 1636.19 1055.89   4
  -4   0  -9 2479.36 1027.56   4
   1  -2   5 2082.41 607.332   4
   4  -3  -1 269.465 756.001   4
  -9   2   1 1292.59 1371.67   4
   3  -2  -1 1555.97 565.992   4
   2  -3   5 777.889 868.568   4
   2  -2   5 286635. 2410.26   4
 -10   0   5 16618.9 1845.26   4
   5  -3   0 12085.4 1099.00   4
  -7   1  -5 54541.9 1855.52   4
  -3   0  -7 244.322 666.968   4
   5  -3  -1 6426.78 931.961   4
  -8   0   6 45559.4 1660.17   4
  -6   1   4-37.1031 727.038   4
   1  -4   8 66.0701 1421.67   4
   3  -2  -2-78.9041 510.271   4
  -8   0   7 2163.41 1060.13   4
   4  -5   3 3566.84 1632.05   4
   4  -3  -3 345.394 802.847   4
  -7   2   0 826.107 1091.70   4
  -4   1   2 447.786 530.831   4
   3  -5   5 2218.37 1756.79   4
  -4   1   3 25.1624 483.009   4
  -5   1  -4 9599.02 908.255   4
 -10   0   6 44072.9 2173.94   4
   3  -3  -8 184884. 2077.06   4
  -6   0   6 45286.3 1108.32   4
  -7   1  -4 18411.3 1352.08   4
   5  -3  -2 52725.0 1501.75   4
   0  -1   5 4570.06 351.894   4
  -5   1   2 60896.9 1236.84   4
  -7   1   3 81363.1 1698.58   4
  -4   1   1 5252.63 591.038   4
   3  -3   5 7084.05 1011.41   4
  -3   1  -5 16.4051 604.896   4
  -6   1  -8 649.365 1429.44   4
   3  -4   4 1273.85 1162.57   4
  -6   2  -1 5186.82 1009.63   4
  -9   2   2-418.138 1517.48   4
  -7   2   1 1133.90 1034.28   4
   4  -5  -7 323.295 1984.08   4
   1  -4   7 360.294 1280.20   4
  -6   2  -3 1026.42 934.713   4
   4  -5  -6 1998.04 1692.58   4
  -6   0   7 3938.41 740.021   4
  -9   1  -6 17387.8 2122.79   4
  -7   1  -6 38152.3 1681.64   4
  -5   1  -5 37079.3 1255.87   4
  -4   1  -4 742.503 659.638   4
  -6   1   3 2158.05 730.477   4
  -5   1  -3 189156. 2243.19   4
  -1  -1   6 45764.5 574.032   4
   5  -5  -1 848.472 1616.84   4
   3  -2   0 695.498 549.319   4
   4  -5   2 3223.59 1549.38   4
  -7   2  -3 2120.98 1167.20   4
  -2   1  -1 672.680 447.363   4
   2  -3  -8 484.129 829.304   4
  -1  -3   9 7604.15 1105.82   4
   5  -5   3 112871. 2871.22   4
   5  -5  -6 43642.7 2398.95   4
 -10   1   4-496.621 1648.69   4
   4  -5   5 1125.81 1702.31   4
  -8   1   5 91.8511 1112.83   4
   4  -3  -2 905.009 757.225   4
   4  -5  -5 1294.98 1689.34   4
  -7   1  -9 1943.11 2009.69   4
   3  -5   4 10247.0 1791.66   4
  -7   2   2 1001.96 1034.66   4
  -2   1  -3 2181.75 481.632   4
  -6   2   1 2541.91 863.557   4
   2  -5   6 1199.68 1812.54   4
  -6   1   5 1864.83 762.304   4
  -4   1  -7 1875.51 886.952   4
  -1  -3   8 1458.73 984.623   4
  -1  -2   7 81.9289 544.431   4
   1  -5   7 8498.82 1911.20   4
   2  -4   7 11735.6 1492.22   4
   2  -2   4 15523.0 794.125   4
  -8   1   4 1006.34 1093.28   4
   1  -1   3 269006. 1660.20   4
  -7   1   4 22138.3 1146.35   4
  -5   1   3 185599. 1943.63   4
  -7   1  -7 13850.1 1576.07   4
  -5   1  -6 98245.0 1889.32   4
   5  -4  -1 488.887 1198.41   4
  -5   1  -8 841.464 1174.53   4
   3  -4   3 898.702 1133.10   4
  -3   1   2 265475. 1767.88   4
  -9   2   3 494.929 1532.40   4
  -5   2  -3-83.1549 772.699   4
  -6   2  -5 2146.98 1222.39   4
  -2   1   0 849.075 417.725   4
   0  -5   8 2512.00 2031.28   4
   4  -5  -4 20.5943 1563.31   4
  -8   1   6 451.673 1240.84   4
   4  -5   0 2308.20 1447.62   4
   3  -3   4 13655.8 1036.10   4
   5  -5  -5 16892.5 2059.52   4
   4  -4   4 27414.2 1552.62   4
  -5   2   0 650.765 759.804   4
   4  -5  -3 4669.04 1666.08   4
   4  -5  -1 317.991 1580.10   4
  -8   2  -7 6635.65 2204.63   4
   0  -3   7 2966.38 932.570   4
  -2   1  -2 274.289 478.244   4
   3  -4  -7 1210.95 1321.16   4
   3  -5  -7 3933.42 1913.69   4
  -3   0  -9-101.060 807.399   4
   3  -5   6 20690.5 1985.41   4
  -6   1  -7 1515.50 1255.29   4
   0  -3   8 603.474 932.762   4
  -3   1   0 575723. 2839.02   4
  -3   1  -4 5598.60 633.303   4
   5  -4  -3 2440.13 1215.24   4
  -2   0  -7 30078.8 773.371   4
  -3   1  -2 271366. 2099.76   4
 -10   2   4 4312.15 1855.07   4
  -5   2  -2 1309.43 808.065   4
  -7   2  -5 441.966 1389.40   4
   1  -2   4-204.179 498.714   4
  -6   1  -9 1271.93 1596.50   4
   3  -5   3 2826.20 1489.01   4
  -7   2   3 1173.91 1071.74   4
   3  -4   2 343.470 965.991   4
   3  -4  -6-78.5203 1207.86   4
   1  -4   6 3365.85 1243.49   4
   4  -4  -6 36377.4 1663.71   4
  -8   2  -2 96928.9 2405.31   4
  -5   2   1 536.209 699.009   4
  -7   2  -7 140.079 1601.47   4
   0  -1   4 373.996 306.097   4
  -2   0  -8 4034.87 611.434   4
   5  -5  -3 101132. 2702.85   4
  -8   2   0 13686.1 1444.51   4
   2  -5   7 858.954 1931.99   4
   4  -4   3 25186.3 1499.69   4
  -8   2  -1 11421.7 1391.68   4
  -7   2  -2 977.697 1093.70   4
   5  -5   0 3081.42 1655.40   4
  -3   0   5 419.904 290.446   4
  -5   1  -7 34675.9 1440.66   4
  -2   0   4 60389.7 470.986   4
   2  -4   6 36621.6 1676.89   4
  -8   2   1 11192.8 1427.80   4
  -6   2   2 19681.2 1004.74   4
   2  -4   4 28259.7 1317.44   4
   2  -3   3 3611.70 809.062   4
   2  -5   5 764.308 1447.80   4
   0  -4   7 1124.27 1252.68   4
  -9   3  -1 188.795 1717.12   4
  -1  -4   8 476.732 1347.95   4
   3  -4   1 2142.24 979.027   4
   2  -4  -8 652.767 1270.92   4
  -2   1   1 252.428 384.764   4
   2  -3  -7 656.461 832.977   4
  -9   2  -4 588.900 1884.73   4
   2  -2   3 16818.2 780.641   4
  -4   1  -5 6289.71 794.948   4
   1  -5   8 4097.37 2040.78   4
  -5   0  -9 628.320 1251.81   4
   4  -3   0 458.247 760.347   4
  -7   1   5 58153.7 1535.28   4
   4  -4  -5 118883. 2336.56   4
  -7   2  -4 368.097 1208.46   4
   3  -3   3 10738.1 984.626   4
  -5   1  -9 7826.69 1413.14   4
  -9   2   4 837.344 1543.44   4
  -5   2  -4 195.222 917.469   4
  -6   2   3 838.673 872.097   4
  -6   2  -7-492.582 1440.71   4
   0  -5   7 1024.75 1789.08   4
  -8   3  -3-334.484 1502.47   4
  -4   2   0 1407.49 649.302   4
  -3   1   3 141.812 406.881   4
  -5   2   2 949.425 700.860   4
  -5   2  -6 2531.22 1096.82   4
  -1  -5   8 4951.68 2052.56   4
  -3   1  -7 300.783 722.077   4
  -5   0   7 697.013 493.747   4
 -10   2   2 26321.2 2220.33   4
  -8   2  -5 56792.0 2337.92   4
   5  -5  -2 14905.8 1843.00   4
  -5   1   4 7580.79 704.940   4
   3  -4   0 2196.90 1057.95   4
   3  -5  -5 1829.01 1578.57   4
  -7   2   4 142.760 1030.16   4
  -8   3  -4 511.545 1646.26   4
  -9   3   1 3025.33 1792.93   4
  -9   2   5 1963.13 1468.92   4
   2  -2   0 2881.72 527.648   4
   0  -3   6 142.313 805.044   4
  -8   2  -4 32446.4 1869.12   4
   3  -3  -6 40982.4 1296.66   4
 -10   2   1 16989.1 1966.94   4
   0  -4   8 56604.4 1966.38   4
  -8   2   2 96922.8 2258.58   4
   4  -4  -4 25814.6 1526.72   4
   3  -4  -1 3254.15 1049.87   4
  -2   1  -4 502.523 469.884   4
   1  -4   5 750.841 1121.61   4
   3  -5  -4 9525.56 1687.13   4
   3  -4  -2 61.7620 1029.37   4
  -7   3  -1 5425.62 1316.40   4
  -8   3   0 1070.60 1424.76   4
   2  -3   2 230.936 720.922   4
  -8   3  -5 955.394 1927.96   4
   3  -3   2 160304. 2244.15   4
   0  -2   6 79258.0 1244.27   4
   4  -4   0 8265.60 1214.23   4
  -6   2  -4 95543.3 2087.80   4
   1  -1   2 165188. 1295.46   4
 -10   1   6 1008.76 1902.90   4
  -8   2  -6 21038.1 2175.36   4
  -1   0  -6 6360.12 412.546   4
   4  -4   2 26435.3 1440.96   4
 -10   2   3 15472.2 2066.86   4
   4  -4  -3 24181.2 1476.49   4
  -8   2  -3 69303.2 2175.27   4
  -9   1   6 19518.7 1773.37   4
   4  -4  -1 56448.5 1822.17   4
   4  -4  -2 23697.2 1427.90   4
  -8   3  -2 428.032 1517.79   4
   2  -5   4 1777.77 1547.66   4
   1  -2   3 1591.19 495.291   4
   2  -5   3 469.284 1413.67   4
  -4   1   4 580.033 482.904   4
  -6   1   6 1819.13 717.885   4
  -2  -3   8 405.440 938.713   4
   2  -3  -6 5.50458 783.808   4
   1  -3   6 101131. 1832.20   4
  -5   2  -1 1974.09 803.429   4
  -4   0   6 147728. 1156.13   4
   2  -3   4 420.962 805.451   4
   2  -4   5 63092.7 1903.45   4
   2  -2   2 96653.4 1432.71   4
  -8   2   3 61157.4 1973.21   4
   3  -4  -4 2073.78 1131.53   4
  -7   2  -9-570.823 2235.14   4
  -8   3   2 917.952 1398.66   4
  -5   2   3 1185.51 765.361   4
  -6   2   0 776827. 4981.45   4
   3  -3  -5 6647.02 925.500   4
   3  -3   1 27348.3 1099.21   4
  -6   2  -2 24812.9 1291.56   4
  -3   1  -6 64028.1 1276.38   4
   4  -5  -2 887.051 1562.50   4
   2  -5  -7 990.467 1803.59   4
   0  -5   6 680.183 1558.85   4
   2  -3   1 1057.12 745.061   4
   2  -5   2 2418.74 1373.60   4
  -9   3   3 20.9281 1845.53   4
  -2   1  -6 301.210 542.507   4
  -4   1  -9 1193.67 1126.59   4
  -3   2  -3 1996.20 643.126   4
  -1  -2   6 248.916 533.740   4
  -1   0  -7-116.987 337.241   4
   2  -2  -6 168040. 1550.44   4
   3  -3   0 342789. 3099.90   4
  -6   2  -6 95640.3 2324.76   4
   3  -3  -4 14786.1 1002.00   4
  -7   1   6 35907.0 1369.79   4
  -3   2  -1 2382.25 638.851   4
  -6   3   0 2320.25 1120.18   4
  -7   2   5 300.662 1088.85   4
  -6   3  -2 1251.96 1094.02   4
  -1  -5   7 6802.44 1853.90   4
  -2  -4   8 833.912 1387.21   4
  -3   2  -2 172.358 638.063   4
   2  -5  -6 2966.95 1693.95   4
   2  -3  -5 270.639 726.915   4
  -2   1   2 908.321 358.265   4
   1  -2  -7 634.265 489.259   4
  -3  -2   8-27.4898 547.294   4
  -5   2  -5 569.431 1023.80   4
   3  -3  -1 28808.0 1101.23   4
   2  -2   1 280183. 2266.77   4
   3  -3  -3 11587.3 919.351   4
  -1  -4   7 405.279 1116.38   4
  -7   3   2 81646.9 2002.63   4
  -8   3   3 282.708 1544.95   4
   2  -5   1 1251.40 1393.00   4
   2  -3   0 298.073 724.107   4
  -5   2  -8 175.884 1393.40   4
  -6   2  -9 679.746 1848.31   4
  -6   3   1 1126.11 1027.75   4
  -2  -2   7 4184.42 557.061   4
  -8   2   4 26008.8 1555.30   4
  -4   2  -2 60665.5 1394.09   4
   3  -5   2 54301.0 2100.53   4
   3  -3  -2 162045. 2151.08   4
   1  -5   6 22429.4 1913.56   4
   3  -5  -6 21219.9 1946.29   4
  -4   2  -3 194480. 2329.82   4
  -5   1   5 34925.0 1012.77   4
  -6   3  -4 1573.92 1228.55   4
  -9   2   6-5060.45 1558.93   4
  -3   2  -4-181.054 613.131   4
  -8   1   7 505.927 1247.12   4
   0  -3   5 2305.29 780.610   4
   1  -3  -8 1563.67 826.404   4
   1  -4   4 99.5952 1052.85   4
   2  -6  -3 6172.24 2102.19   4
   2  -5   0-166.169 1297.77   4
   1  -5  -8 6409.15 1882.54   4
   2  -2  -5 322201. 2174.50   4
   1  -1   1 8218.18 449.076   4
   1  -3   5 36972.2 1273.32   4
  -9   3   0 183680. 3516.63   4
   1  -3  -9 6246.22 926.483   4
 -10   2   5 51142.3 2539.97   4
  -4   1  -8 712.613 1005.05   4
  -8   3  -1 1648.43 1405.21   4
  -2   1  -5 539.718 490.225   4
   3  -5   1 4000.45 1370.27   4
  -4   2  -4 9392.62 879.281   4
   0  -5   5 6622.93 1616.42   4
   2  -4   1 11022.9 1031.25   4
   2  -5  -4-659.202 1577.04   4
   2  -3  -2-236.422 738.058   4
   2  -5  -1 1301.47 1342.37   4
   0  -4   5 502.306 1130.31   4
  -5   2   4 325.483 756.091   4
   1  -4   3 117.223 902.903   4
  -2  -1   6 627.105 266.459   4
  -4   2  -1 1373.77 655.459   4
   3  -4  -5 2573.27 1156.31   4
   3  -5   0 227976. 3433.32   4
  -7   3  -2 82601.2 2307.00   4
   2  -4   3 69051.3 1799.86   4
   0  -2   5 370.844 512.125   4
  -7   3  -3 72801.3 2263.12   4
  -8   3   1 137.774 1366.04   4
  -4   2  -5 33472.6 1248.06   4
  -7   2  -8-789.106 1878.70   4
   3  -4  -3 718.046 1065.83   4
  -4   2   1 2620.43 659.394   4
   1  -5   5 74010.8 2326.62   4
  -7   3  -4 25888.3 1872.72   4
  -3   2   0 238.893 570.672   4
   1  -6   2 425.635 1840.69   4
   2  -5  -2-448.718 1442.36   4
  -6   2   5 1007.13 950.331   4
  -9   3   4 4534.10 2008.41   4
  -3   2   1 2609.07 646.460   4
  -8   3   4 646.524 1643.55   4
   3  -5  -1 4642.33 1391.54   4
  -8   2   5 54270.1 1928.24   4
  -7   3   0 13255.5 1434.41   4
   2  -2  -1 288817. 2236.04   4
  -1  -3   7 42944.8 1320.09   4
  -4   2   3 186122. 1945.52   4
  -6   3  -7 406.412 1665.31   4
  -6   3  -6 707.497 1513.88   4
   2  -3  -4 445.294 739.117   4
  -8   4   0 1053.71 1775.43   4
   1  -5  -7 8031.57 1895.36   4
  -5   2  -9 1278.46 1563.28   4
  -2  -5   7 1591.15 1828.28   4
  -3  -1   7 280.592 224.239   4
   2  -4  -7 13595.3 1421.30   4
   2  -2  -3 18269.7 717.902   4
   2  -2  -4 16356.4 695.589   4
   2  -2  -2 79707.1 1240.83   4
  -7   3  -5 53959.2 2328.29   4
  -1  -1   5 95504.9 835.109   4
   0  -4   6 106434. 2197.75   4
 -10   2   6 27291.4 2391.19   4
   1  -1  -5 72659.4 673.230   4
  -6   3  -3-189.967 1186.08   4
  -6   2  -8 53510.6 2181.13   4
   1  -6   1 1119.35 1743.46   4
  -7   2   6 840.853 1120.78   4
  -7   4  -3-6.47739 1716.38   4
   1  -2   1 2463.91 480.441   4
  -2  -3   7 50.8594 850.739   4
  -4   2  -8 825.286 1175.30   4
   1  -4   2 1527.89 896.896   4
  -3  -4   8 1176.94 1384.01   4
   1  -2  -6 64.8594 482.029   4
  -5   2  -7 450.373 1182.94   4
   3  -5  -2 60386.9 2187.10   4
   2  -4   2 62803.7 1724.05   4
   3  -5  -3 5291.34 1491.24   4
  -9   3   2 27209.0 2118.02   4
  -4   2  -6 100797. 1898.23   4
   1  -1   0 64897.3 791.740   4
  -7   3  -6 20475.9 2087.41   4
  -7   3   1 7455.98 1288.51   4
  -2  -5   8 1288.79 2062.31   4
   0  -5   4 775.014 1440.61   4
  -3   2  -6 281.790 791.760   4
   1  -6   0 3109.84 1862.74   4
  -7   4  -4 524.098 1964.20   4
  -6   3   3 2621.73 1110.76   4
   0  -6   3 1783.64 1945.66   4
  -4   3  -3-279.796 927.195   4
  -6   1   7 292.480 775.383   4
   0  -3   4 145.186 741.928   4
   1  -6  -4-339.475 2030.42   4
   1  -5   1 8235.28 1326.49   4
   0  -3  -9 774.398 905.785   4
  -4   2   2 63248.8 1320.90   4
   1  -5   4 24129.2 1796.69   4
   2  -4  -6 36807.0 1582.30   4
  -6   2   4 92577.2 1789.33   4
  -7   1   7 11131.1 1119.23   4
  -7   4  -1 159.336 1586.42   4
  -6   3  -8-598.953 1939.91   4
  -1  -4   6 5063.08 1232.09   4
   1  -6  -2-260.450 1997.61   4
   1  -6  -3 603.033 2046.82   4
  -3   2   2 142.509 577.501   4
  -8   3   5 999.574 1625.40   4
  -5   3  -7 7308.09 1456.62   4
  -6   3  -5 15.9929 1396.55   4
   2  -6   0 1345.06 2050.80   4
   1  -3   4 6560.55 815.621   4
   0  -1   3 3052.77 351.524   4
  -5   3  -2 59540.6 1719.00   4
  -1   1  -2 165180. 1317.60   4
  -5   3  -3 80004.4 1969.54   4
   2  -5  -5 1064.26 1558.60   4
   2  -6  -2 40552.7 2520.27   4
  -5   3  -6 34017.5 1670.27   4
   1  -4   1 616.170 902.139   4
   1  -5   0 17529.7 1451.88   4
   1  -3   1 2428.53 688.868   4
  -3   2  -7 749.234 921.880   4
  -8   2   7 4554.25 1512.29   4
  -6   4  -1 6423.57 1423.20   4
  -1  -2   5 3136.68 555.993   4
  -5   3  -1 7357.82 1027.00   4
  -8   2   6 20606.0 1610.99   4
   2  -4  -5 62889.9 1807.84   4
  -7   4   1 1808.53 1492.99   4
  -4   3  -5 2678.03 1128.35   4
   0  -5  -8-179.495 1855.11   4
  -9   3   5 93.2923 1905.81   4
   0  -5   3 5438.65 1339.37   4
  -5   2   5 556.565 771.153   4
   1  -6  -1 2792.25 1873.72   4
   1  -2  -5 1913.93 494.354   4
  -4   1   5 6124.88 571.772   4
  -3   2  -5 3539.03 779.866   4
  -1   1  -3 296963. 1765.46   4
   1  -2   2 186.529 527.681   4
  -5   3  -4 28231.7 1564.25   4
   2  -3  -1 1498.84 722.041   4
   1  -5   3 84088.7 2386.75   4
  -1   1  -1 9227.77 500.021   4
   1  -1  -1 9335.06 439.196   4
  -4   3   1-516.006 777.801   4
   0  -6   1 739.841 1752.41   4
  -6   3   4 114.990 1052.11   4
  -4   3  -6 853.418 1158.30   4
   1  -4   0 3611.10 994.542   4
  -6   3  -9 105.212 2210.95   4
  -2   1   3 2678.52 371.047   4
  -7   3   5 48585.3 1723.40   4
  -6   3  -1-421.432 1123.64   4
  -5   3   0 13776.5 1110.24   4
  -7   3   3 72639.9 2182.47   4
  -6   3   2 484.857 1079.59   4
   2  -5  -3-465.806 1458.65   4
   2  -4  -4 26250.9 1411.27   4
  -5   1   6 92947.9 1358.16   4
   1  -3   0 660.431 647.559   4
   0  -1   2-106.339 332.108   4
   0  -4   3 558.975 910.375   4
  -1  -6   3 472.252 1752.74   4
  -6   4   1 6756.32 1481.66   4
  -6   4  -6 17396.7 2029.85   4
  -3  -5   7 883.172 1761.18   4
   1  -4  -1 1576.83 928.990   4
   0  -3   3 603.308 716.200   4
  -2   1  -8 377.083 662.916   4
   0  -5  -7 2447.31 1695.82   4
   2  -4  -1 12767.3 1205.09   4
   0  -2   4 8921.45 634.264   4
  -7   3  -7 5972.21 2143.63   4
  -5   3  -5 60425.4 1994.52   4
   1  -1  -4 55852.4 644.524   4
   2  -4  -3 76378.5 1918.42   4
  -3   1  -8 188314. 2140.96   4
   2  -4  -2 57652.2 1695.41   4
  -3   1   4 6005.16 475.839   4
  -1  -5   6 21193.7 1933.24   4
  -1  -3   6 105708. 1790.69   4
  -6   0   8 161777. 1441.93   4
  -6   4  -5 932.010 1682.77   4
  -5   4  -2 1851.49 1267.46   4
  -5   4  -3 728.991 1264.92   4
  -2   2   0 2467.72 596.803   4
   1  -4  -5 590.937 1074.61   4
   0  -6  -1 475.236 1929.11   4
   1  -4  -3 1285.91 1008.04   4
  -5   4  -4 1305.77 1455.35   4
  -5   4  -1 900.898 1205.82   4
  -4  -4   8 1470.78 1421.23   4
  -8   3   6 719.261 1645.52   4
   0  -6  -4 8042.35 2168.13   4
   1  -3  -1 2462.20 629.637   4
   1  -2  -4-109.108 472.743   4
  -4   3  -7 586.018 1269.50   4
   0  -6  -3 2414.15 1850.59   4
  -3  -4   7 954.243 1290.96   4
  -3   2  -8 998.579 947.335   4
   0  -3  -8 750.361 876.445   4
   2  -4   0 14816.6 1229.22   4
  -2   1  -7 1159.98 630.992   4
  -4   2  -7 31125.0 1420.67   4
  -1   1  -4 60975.5 905.855   4
  -2   0  -9 6708.51 650.580   4
   1  -5   2 99862.7 2383.83   4
   1  -3   3 191229. 2284.17   4
   1  -1  -2 159632. 1139.37   4
   1  -3   2 62551.6 1416.03   4
  -5   3   1 10463.0 1052.48   4
   1  -2   0 3442.95 569.868   4
  -1  -4   5 340.455 1039.73   4
  -3   2   3 1964.43 558.090   4
  -8   4   4 5061.01 2006.56   4
   1  -2  -2 347.919 457.113   4
  -7   2   7 912.050 1165.70   4
   0  -5   1 3557.12 1300.45   4
  -5   4  -5 1087.52 1555.15   4
  -7   4   3 569.244 1472.21   4
  -1  -6   2 777.199 1793.23   4
  -5   4   0 5408.63 1224.42   4
   1  -2  -3 1588.30 474.605   4
  -2  -3   6 403.216 824.303   4
  -4   2  -9 9681.18 1340.46   4
   0  -5  -6 314.088 1491.62   4
  -4  -2   8 1571.06 644.898   4
  -7   4  -2 1990.89 1718.19   4
   1  -3  -7 31523.8 1188.63   4
  -3  -3   8 184368. 2105.37   4
   1  -1  -3 285398. 1433.95   4
   2  -3  -3 3481.93 813.670   4
   0  -5   2 462.923 1266.59   4
  -5   3  -8 2130.77 1644.65   4
  -2  -5   5 358.120 1457.88   4
  -1  -4   4 280.737 986.069   4
  -5   3  -9 4375.71 1718.42   4
   0  -4  -7 421.904 1169.14   4
  -3  -2   7 370.772 571.762   4
  -8   4   1 22057.7 2014.59   4
  -4   3  -2-38.8116 850.804   4
  -2  -4   7 16850.4 1471.38   4
  -7   3   4 25303.2 1623.10   4
  -1   1   0 63637.9 817.376   4
  -5   4  -6-763.940 1626.55   4
  -6   3   5 979.842 1126.76   4
  -4  -5   7 691.031 1852.83   4
  -4  -3   8 392.627 980.119   4
   0  -3   2-263.423 602.910   4
  -1  -5  -8 7364.75 1933.39   4
  -4   1   6 80.9762 448.932   4
  -4   3  -4 391.817 948.145   4
  -7   4   0 1753.64 1525.12   4
   0  -4   4 110532. 2104.14   4
   1  -5  -6 22194.2 1944.31   4
  -3   1  -9 165.565 914.492   4
  -2   2  -2 90545.6 1415.50   4
  -2   2  -3 16639.7 831.490   4
   1  -2  -1 2859.90 530.453   4
  -4   3  -8-285.807 1433.27   4
   0  -5  -1 4703.92 1343.85   4
  -7   4   4 716.313 1616.59   4
  -6   4   3 4586.25 1491.55   4
   0  -5  -4 704.289 1445.36   4
   0  -5  -2 1145.52 1205.20   4
   0  -5  -3 6216.11 1335.48   4
  -8   4   2 32756.9 2182.85   4
  -2   2  -1 281928. 2309.39   4
  -1  -5   5 74255.6 2272.25   4
  -6   4  -2 56752.9 2173.53   4
   0  -6   2 25687.3 2195.10   4
   1  -5  -5 64601.4 2258.50   4
  -2   2  -4 16203.8 847.766   4
  -1   1  -5 87550.2 1076.50   4
  -6   4  -4 12371.7 1752.59   4
   1  -3  -6 109149. 1726.67   4
  -1  -6   1-342.989 1777.07   4
  -5   4  -7 1423.87 1822.91   4
  -5   4   2 1578.66 1059.87   4
  -1  -6  -1 2939.85 1793.60   4
  -2   2  -7 1321.82 778.580   4
   0  -3  -7 3150.69 853.393   4
  -3   1   5 352.540 362.243   4
  -1   0  -8 589.284 315.235   4
  -6   4  -3 4639.77 1618.30   4
  -2  -5   6-356.317 1709.01   4
  -4   4  -5 113223. 2325.52   4
  -4   4   0 7522.56 1215.07   4
  -1  -6  -2 1491.92 2015.28   4
  -4   3   3 217.118 808.091   4
  -1  -6  -3 546.445 2027.57   4
  -1  -4   3 35.5870 924.231   4
  -3   2  -9 476.268 1129.08   4
  -6   5   0 760.866 1743.81   4
  -1  -5  -7 5285.80 1820.03   4
  -3  -4   6-105.947 1132.26   4
  -6   4   0 201423. 3164.03   4
   1  -5  -1 9315.54 1516.63   4
   1  -4  -6 2873.56 1172.10   4
  -6   2   6 84684.1 1720.66   4
  -2   2  -5 313646. 2578.17   4
  -1  -3   5 37972.9 1198.41   4
  -5   3   2 55472.6 1630.62   4
  -3   3  -7 2634.30 1186.46   4
  -1   2  -3 1658.97 529.671   4
  -4  -4   7 2604.27 1350.54   4
  -3  -5   5 2512.75 1474.58   4
  -2   3  -3 2285.75 798.464   4
   0  -4  -5 839.918 1062.14   4
  -2   3  -2-113.169 729.526   4
  -2  -5   4 1331.38 1417.40   4
  -5   4  -8 2293.23 2221.28   4
  -6   2   7 379.192 965.375   4
  -4   3   0 506.814 773.085   4
   0  -6   0 198886. 3631.21   4
   1  -5  -2 88544.5 2280.04   4
  -1  -5   4 26143.2 1692.09   4
  -5   3   3 68689.8 1703.78   4
   0  -4  -8 57965.8 1812.28   4
   1  -3  -5 32752.5 1127.50   4
  -7   4   5 336.506 1696.57   4
  -6   5   1 366.735 1856.89   4
  -4  -5   6 278.572 1748.28   4
  -1   2  -4 1130.25 547.231   4
  -2   3  -1 789.657 754.014   4
  -3   2   4 935.254 557.787   4
  -2  -3   5-187.044 783.376   4
  -1   2  -1 1771.74 497.215   4
   0  -1   1-49.5793 316.315   4
   0  -4  -3 301.936 862.430   4
  -2   1  -9 233.363 709.685   4
  -3   3  -2 172055. 2289.28   4
  -2  -4   6 41589.8 1671.38   4
  -8   4   3 11805.4 2063.61   4
   1  -4  -2 564.663 986.586   4
  -4   2   4 7358.19 727.118   4
  -9   3   6 11554.7 2194.62   4
   1  -5  -3 77926.2 2222.01   4
  -5   5  -4 3601.18 1983.96   4
  -6   3   6 640.099 1177.45   4
   0  -2   1 410.602 500.066   4
   0  -3  -6 13.5538 721.077   4
  -1  -4   2 2728.82 902.439   4
  -2   3  -5-196.792 862.172   4
  -4   4  -7 253.015 1702.18   4
  -3   4  -3 2242.05 1061.21   4
  -4   3   4 493.372 855.059   4
  -2  -6   0 1256.02 1627.74   4
  -3   4  -2 1198.16 986.521   4
  -5  -3   8 497.151 1070.07   4
  -3   3  -1 32927.8 1178.38   4
  -3   3  -4 13613.3 1048.82   4
   0  -6  -2 31319.2 2220.32   4
   1  -5  -4 25148.7 1792.02   4
  -7   4   2 2309.47 1650.91   4
  -1   1   1 9495.99 444.901   4
   0  -2  -8 201026. 1610.45   4
  -3   3  -3 10907.0 981.049   4
  -6   4   2 48748.5 1961.83   4
  -2   2   1 273034. 2168.66   4
  -3   4  -4 2023.57 1204.04   4
  -2   3   0 603.760 710.588   4
  -6   5   2 929.276 1894.56   4
  -4   3  -9 1285.46 1614.94   4
  -2  -5   3 229.802 1237.12   4
   0  -4  -1 4850.00 946.428   4
  -1   2  -5 1966.71 603.302   4
  -2  -5  -8 615.512 2006.60   4
   0  -2  -7 782.372 468.254   4
   1  -3  -2 56072.0 1319.99   4
   1  -3  -3 178975. 2098.60   4
  -3   3   0 362480. 3142.61   4
   0  -2   3 414.247 484.432   4
  -1   1  -6 52718.1 885.415   4
  -2  -2   6 146423. 1563.23   4
  -5   5  -1-602.882 1532.18   4
  -3   4  -5 4015.59 1308.34   4
  -3   4   0 1790.91 958.457   4
  -2   3  -6 879.918 910.894   4
  -1  -1   4 59835.5 723.450   4
  -1  -5   3 75866.9 2125.55   4
   0  -4   2 22424.9 1160.04   4
  -7   3   7 6965.13 1500.72   4
  -1  -4   1 797.088 870.256   4
  -4   4  -8 1717.49 1889.18   4
  -5   4   4 191.805 1310.85   4
  -4  -5   5 646.471 1397.21   4
  -1  -4  -8 2083.90 1309.95   4
  -2  -5   2 568.188 1280.72   4
  -4   5  -3 1322.09 1542.63   4
  -4  -3   7 1588.18 848.146   4
  -4   5  -2 1636.86 1496.26   4
  -2  -5  -7 264.920 1535.34   4
  -5  -4   7 737.302 1410.06   4
  -1  -3  -8 1425.46 956.585   4
  -2   1   4 265.151 298.695   4
  -2  -1   5 361.585 306.937   4
  -5   4   1 974.195 1244.96   4
   0  -5  -5 18361.7 1791.38   4
  -3   3  -5 8026.08 1031.07   4
   0  -2   2 260712. 2012.31   4
  -3   3  -6 34073.6 1444.41   4
  -3   4  -6 266.604 1296.91   4
  -7   4   6 428.696 1792.16   4
  -3  -4   5 2906.79 1096.53   4
  -1  -2   3 1096.22 488.310   4
  -6   4   5 1903.80 1512.45   4
   0  -3  -2 447.481 592.102   4
  -4   5  -1-160.712 1528.94   4
  -4   5  -4 1068.85 1756.50   4
  -1   2  -6 259.359 619.640   4
  -1  -4  -6 2730.33 1154.21   4
  -5  -2   8-118.701 781.958   4
  -4   4  -3 18733.5 1510.73   4
   0  -4   1 2118.65 893.710   4
  -4   3   2 687.566 745.098   4
  -3   3   1 33210.2 1148.99   4
  -1  -3   4 9364.56 821.647   4
  -5   5   1 1080.50 1577.07   4
  -1  -4  -7 605.150 1167.57   4
  -3  -5   3 1554.91 1399.93   4
  -2  -3   4 752.478 707.420   4
  -4   5   0 2800.21 1463.72   4
  -2   3  -7 840.553 1002.48   4
  -3  -2   6 593.273 535.987   4
  -2  -5  -6 1183.17 1693.69   4
  -3   3  -9 678.098 1451.88   4
   0   1  -2 332.044 326.386   4
  -8   4   5 50666.4 2579.49   4
  -2  -4   5 52973.5 1670.54   4
  -4   4  -1 53778.1 1789.45   4
  -1  -5   2 99931.6 2336.20   4
   0  -4  -6 102435. 2082.18   4
  -1  -2   4 252.224 481.464   4
  -2   2  -6 151724. 1880.56   4
  -4   2   5 33694.7 1008.75   4
  -6   5   3 3450.85 1833.26   4
  -2  -5   0-155.644 1219.38   4
  -4   3   5 1017.28 877.145   4
  -4   4  -9 128.651 2167.30   4
  -1  -4  -1 352.057 857.647   4
  -6   5   4 553.169 1880.85   4
   0  -2  -5-238.222 441.556   4
  -7   3   6 20883.3 1640.84   4
  -5   1   7 30455.0 834.330   4
  -3  -5   6 23462.0 1972.33   4
  -5   3   4 22381.5 1220.30   4
   0  -3   1 7298.69 752.343   4
  -4   4  -6 43174.4 2075.66   4
  -4   4  -2 23613.8 1469.09   4
  -4  -5   4 152.756 1518.42   4
   0  -3  -4 208.796 672.683   4
  -4   5   1-212.796 1540.37   4
   0  -2  -1-88.1144 500.365   4
  -4   5  -6 2532.52 2160.88   4
  -2  -5  -5-667.351 1575.97   4
  -2   4  -4 27233.7 1360.91   4
  -2   3   2 538.148 701.872   4
  -2  -4  -8 2212.08 1481.49   4
  -3   4   2 185.352 990.772   4
  -1  -4  -4-182.882 1008.30   4
  -6   3   7 200.244 1256.36   4
  -2  -4   2 55452.6 1431.20   4
  -1  -4  -3 1115.98 880.688   4
  -6  -5   6 449.186 2099.49   4
   0   1  -4-39.4131 310.641   4
  -6   1   8 943.269 700.707   4
   0  -1  -6 291.256 299.026   4
  -5   2   6 80.1133 765.200   4
  -1  -5   1 10484.1 1288.57   4
  -4   4  -4 26530.6 1551.08   4
  -6   4   4 8790.64 1507.93   4
  -3   3   2 174013. 2203.48   4
  -4   4   1 54631.8 1783.30   4
  -5  -5   7 21720.0 2250.78   4
  -1  -3  -9 6806.74 1054.82   4
  -2  -6   1 20200.5 2030.40   4
   0  -4  -4 103054. 2041.04   4
  -5   5  -3 93694.1 2841.28   4
  -5   3   5 55094.1 1582.41   4
  -2   3  -4 2251.95 856.074   4
  -1  -5  -6 18548.2 1869.27   4
  -2   2   2 95941.5 1330.49   4
  -3   4  -7 1186.90 1486.50   4
  -2  -5  -4-76.3026 1440.61   4
  -2  -5   1-274.234 1177.65   4
  -2  -5  -2 2476.49 1323.06   4
  -2  -5  -3-363.627 1417.25   4
  -1   3  -1 1006.15 641.017   4
  -5   2   7 291.212 779.651   4
  -3  -4   4 972.333 997.241   4
  -3   2   5 2739.30 583.489   4
   0   1  -1-125.815 337.418   4
  -6  -4   7 1760.97 1634.15   4
  -8   4   6 23841.9 2477.97   4
  -5   4   3 4114.91 1284.98   4
  -1   1  -7 27108.7 723.103   4
  -2  -4   4 26673.8 1329.99   4
  -1  -3   3 181345. 2138.01   4
  -3   5  -3 3655.32 1554.58   4
  -5   4   5 1735.29 1304.73   4
  -1   2   1 2202.35 535.470   4
  -1   2  -7 840.536 667.141   4
  -2   3  -8 1416.72 1205.70   4
   0  -2  -3 9.06182 467.269   4
  -2  -3  -9 772.403 1147.83   4
  -1  -2  -8 866.872 658.341   4
  -1   2  -2 1038.24 569.360   4
  -5   5   0 2387.54 1707.88   4
  -1  -5  -1 13218.8 1478.81   4
  -4   4   2 24800.2 1421.35   4
  -3   3  -8 187504. 2784.90   4
  -2  -6  -1 20410.0 2019.35   4
  -3   5  -5 2556.20 1770.95   4
  -3  -5   1 5730.91 1321.91   4
  -2  -3   3 3159.15 742.704   4
  -1   3   0 796.347 618.779   4
  -4  -3   6 1109.80 841.497   4
  -5   5   4 5361.66 1773.51   4
  -3   4  -1 2523.94 1014.75   4
  -3  -5   4 9189.75 1466.45   4
  -1  -5  -2 104541. 2468.45   4
   0  -3  -1 7700.61 747.603   4
  -4  -5   3 2010.26 1442.50   4
  -5  -4   6 166.754 1284.32   4
  -5  -5   4 7072.55 1706.20   4
  -1   2   2 828.709 459.138   4
  -6  -5   5 1480.64 1970.40   4
  -4  -1   7 1440.36 426.724   4
  -1   1   2 155520. 1100.10   4
  -3   3   3 7407.05 847.096   4
   0  -4  -2 27343.8 1281.16   4
  -4   5   3 4818.98 1439.67   4
  -1  -3   1 1202.94 618.756   4
  -2  -5  -1 742.479 1311.73   4
  -3  -4   3 1475.09 961.854   4
  -3  -5  -1 6223.81 1485.54   4
  -5  -5   6 42678.0 2278.66   4
  -1  -5  -3 78887.2 2262.73   4
  -1  -5  -4 30255.0 1700.82   4
  -4  -4   6 39112.3 1633.21   4
  -2   3   1 90.7853 635.997   4
  -2  -4   3 72275.1 1760.46   4
  -2   2   3 17099.7 706.859   4
  -4   4   3 23223.7 1370.91   4
  -1  -5  -5 60652.5 2274.92   4
  -3   5  -7 1009.97 2066.08   4
  -4  -5   2 2518.32 1259.31   4
   0   2  -3 680.262 479.689   4
  -1  -3  -1 970.648 673.311   4
  -1   3   1 2128.03 712.470   4
  -6   5   5 1079.87 2159.08   4
  -3  -5  -5 1543.26 1567.91   4
  -7  -4   7 950.057 1840.04   4
  -2   5  -3 1025.57 1394.04   4
  -3  -5  -3 3748.28 1473.49   4
   0  -1  -1-133.713 286.698   4
  -4   3   6 14.2984 911.536   4
  -4   5  -5 698.585 1780.37   4
  -5   5   2 17472.8 1861.74   4
  -2   2  -8 1166.31 874.821   4
  -3   4   1 719.801 930.508   4
   0   1  -3 2998.80 351.504   4
   0  -2  -6 66173.0 1051.83   4
   0  -3  -3 1931.67 706.739   4
  -5   3   6 35129.8 1410.92   4
  -1   2   0 3174.42 575.940   4
  -2  -2   5 277733. 2107.75   4
  -1  -4  -5 2013.82 1063.32   4
  -2   5  -2 1979.52 1349.77   4
  -5   4   6 747.254 1421.70   4
  -2   5  -4 170.512 1585.87   4
  -1   4  -3-91.4705 1025.89   4
  -3  -5  -7 2653.20 1971.28   4
  -1   4  -2 2466.88 999.480   4
   0   1   0-223.363 330.792   4
  -2   5  -1 1636.51 1316.52   4
  -2  -3  -8-79.3781 997.262   4
  -2   3  -9 419.224 1353.36   4
  -4  -5  -7-491.677 2066.58   4
  -3   4  -9 26.2791 2013.28   4
  -2  -3   2 599.742 656.011   4
   0   2  -1-85.7258 480.785   4
  -4  -5   1 1011.42 1457.85   4
  -1   1  -8 2356.54 514.339   4
  -4  -2   7 32994.2 944.393   4
  -2   4  -2 56034.2 1661.76   4
  -3  -5  -8 113058. 3233.81   4
  -5  -4   5 261.003 1113.18   4
  -6   5   6-872.049 2278.68   4
  -1   4  -1 529.193 922.159   4
  -1   3  -7 46190.7 1380.69   4
  -4   5   4 1522.37 1546.60   4
  -6  -5   4 46.2083 1856.82   4
  -3  -4  -8-84.2507 1548.78   4
  -1   2  -8 298.992 763.983   4
  -2   5   0 1977.04 1284.29   4
  -1  -2   1 3069.89 490.696   4
  -2   4  -8 2274.07 1610.63   4
  -1   4  -5 1108.83 1181.22   4
  -1  -2  -7 383.710 580.516   4
  -6  -3   7 576.629 1185.78   4
  -5   5   3 109503. 2837.21   4
  -1  -4  -2 3588.31 942.826   4
  -1  -3   2 54464.5 1278.01   4
  -3  -5   2 57848.7 1973.94   4
  -6   4   7 1588.89 1631.78   4
  -4  -5  -6 492.137 1804.11   4
  -2   5  -6 1778.10 1849.94   4
  -3  -4  -7 626.235 1405.61   4
  -5  -2   7 308.724 746.341   4
  -1  -1   3 285335. 1500.53   4
  -6   4   6 22804.1 1839.05   4
  -1  -3  -7 31902.8 1190.98   4
  -3  -3   5 8576.12 877.635   4
  -3   5  -2 52815.1 2103.13   4
  -1   3  -3 193397. 2274.50   4
  -2   4  -5 63172.9 1901.77   4
  -3   3   4 16587.5 1010.32   4
  -2   5  -5-256.448 1459.51   4
  -1   4  -4 537.228 1049.83   4
  -3  -4   1 2594.63 930.658   4
  -2   5   1-451.890 1290.20   4
  -4  -5  -5 1470.05 1812.01   4
  -4  -5  -1 519.117 1490.21   4
   0  -1  -2 241.490 300.135   4
   0   3  -3 1017.57 670.509   4
  -2  -3  -7 1553.77 969.935   4
  -2  -2  -9 1271.08 875.971   4
   0  -1  -4 30.7538 282.905   4
  -2   4  -3 84491.8 1948.16   4
  -3   5  -4 13287.6 1676.27   4
  -4   4   4 33140.8 1550.85   4
  -3   4  -8-477.834 1716.37   4
   0  -2  -2 257672. 1988.40   4
  -3   5  -1 7665.74 1553.16   4
   0  -2  -4 7412.79 558.192   4
   0   3  -2 139.523 646.655   4
  -2  -3   1 1104.32 659.418   4
  -4  -5  -4 904.003 1704.78   4
  -4  -5  -2 2086.02 1582.86   4
  -6  -5   3 3722.64 1831.45   4
  -4  -5  -3 1043.44 1616.38   4
   0   3  -4 341.938 758.590   4
  -2   3   4 1349.50 698.371   4
  -7  -4   6-4.99934 1707.31   4
  -3  -3  -9 1533.55 1333.81   4
  -1   4   1 996.977 868.673   4
  -3  -4  -6 344.894 1187.94   4
   0   1  -6 52.3182 348.557   4
  -4   1   7 666.940 393.050   4
  -4  -4   5 113134. 2209.78   4
  -4   5   2 1905.97 1584.38   4
  -2   4   0 14049.2 1182.92   4
  -1   3  -5 34175.1 1257.21   4
  -2   4  -1 9821.71 1059.93   4
  -5  -3   7 13587.4 1217.51   4
  -4   2   6 79286.4 1373.32   4
  -2   4  -6 36543.9 1754.61   4
  -2  -4  -7 14824.6 1448.34   4
  -5  -5   5 18050.7 1948.49   4
  -4  -5   0 3064.40 1393.47   4
  -5  -5   1 867.622 1551.15   4
  -3  -4   0 2056.85 918.926   4
  -1   2   3 2133.06 489.397   4
  -3   4   4 3256.99 1078.90   4
  -6  -4   5 2997.35 1440.96   4
  -4   5   5 1959.82 1740.88   4
  -1   3  -8 662.416 1064.67   4
  -2   4  -9 2243.01 1875.91   4
  -1  -2   0 2209.76 484.517   4
  -2   5   2 1701.48 1273.46   4
  -4  -4  -8 2573.04 1721.50   4
  -1  -2  -6 508.499 572.142   4
  -3   5   0 245820. 3528.82   4
  -1  -2   2-159.255 495.041   4
  -2  -4   1 11984.7 1026.71   4
  -3   5  -6 19937.7 2143.69   4
  -1  -3  -6 97368.3 1670.56   4
  -1   4  -6 1275.52 1260.74   4
  -1   4  -7 716.683 1323.08   4
  -5   4   7 1067.56 1465.02   4
   0   3  -5 2148.31 811.683   4
  -1   5  -1 9697.69 1433.97   4
  -3  -4  -1 1274.94 984.519   4
  -3   2   6 253.334 540.731   4
  -3   5   4 11504.9 1705.85   4
  -5  -5   0 2453.14 1682.47   4
  -2  -3   0 553.532 620.596   4
  -2  -1   4 264.496 287.876   4
  -7  -3   7 5018.04 1460.90   4
  -2   4   1 8026.28 1096.17   4
  -3  -5  -6 21306.9 1938.38   4
  -1   3  -4 8270.12 849.107   4
  -3  -1   6 57400.5 745.207   4
  -6   2   8 37732.3 1296.96   4
  -3  -5   0 220401. 3309.81   4
  -3   5   1 6547.67 1498.30   4
  -2   5  -8 2528.59 2014.84   4
   0   3   0 482.184 670.934   4
  -4  -3   5 1801.89 818.103   4
  -3  -4  -4 682.127 1060.63   4
  -3  -4  -2 460.042 1011.40   4
  -6  -5   2 848.812 1822.99   4
  -3  -4  -3 894.631 1057.78   4
  -1   5   0 16592.4 1312.12   4
  -5  -5  -1-320.001 1583.27   4
  -4  -3   4 449.259 781.599   4
  -2  -4  -6 42182.6 1657.18   4
  -1   3  -2 65411.3 1395.78   4
  -2   4  -7 15421.6 1668.02   4
   0   1  -5 4254.71 383.330   4
  -3   4   3 2254.15 1016.00   4
  -2   3   3 2465.91 726.795   4
   0   2  -2 282686. 2131.69   4
  -1  -3  -5 30131.8 1133.29   4
  -3  -5  -2 61707.1 2197.36   4
  -4  -4   4 27161.9 1427.26   4
  -4   4   5 116039. 2390.89   4
  -1   3  -6 108398. 1880.92   4
  -2  -4   0 14893.9 1039.82   4
  -2  -4  -5 56223.9 1774.62   4
   0   2  -4 7904.40 629.464   4
   0   2   1 404.642 481.511   4
   0   4  -3 6.10069 950.818   4
  -5  -5  -4 7458.89 1954.45   4
  -5  -5  -3 110366. 2688.85   4
  -4  -4  -7 1171.25 1590.90   4
   0   3  -6-261.067 844.513   4
  -2  -3  -1 263.160 686.848   4
  -6  -5   1 333.503 1798.12   4
  -3  -3  -8 221391. 2754.61   4
  -1  -2  -5 2012.32 517.580   4
  -4   3   7 477.757 952.563   4
  -1   2  -9 633.124 834.028   4
  -3  -3   4 15478.7 932.119   4
  -2   4   2 60845.8 1702.24   4
  -1  -3  -2 62499.5 1361.10   4
  -1  -3  -4 6631.75 814.337   4
  -5  -5   3 110389. 2740.84   4
  -3   5   2 56765.9 2163.36   4
   0   1   1 299.733 308.720   4
  -7  -4   5 638.019 1606.67   4
  -3  -2   4 1121.46 525.676   4
   0   4  -5-90.2681 1062.04   4
  -2  -3  -2 384.201 628.314   4
  -6  -1   8 568.546 733.060   4
  -6  -4   6 29950.2 1779.63   4
  -3  -5  -4 11478.4 1732.87   4
  -5   5   5 14680.4 2114.84   4
  -5   3   7 11858.6 1237.72   4
  -1  -3  -3 185914. 2166.73   4
  -2  -4  -4 23631.2 1380.64   4
  -3   3   5 7282.42 885.083   4
  -6  -2   8 59085.6 1434.15   4
  -2  -3  -3 2659.52 742.683   4
  -6  -5   0 330.332 1700.63   4
  -2  -3  -5 387.788 761.059   4
  -1  -2  -2 534.191 505.394   4
  -1   5  -7 8583.80 2061.69   4
  -1  -2  -4 379.332 484.604   4
  -1   6  -2 1292.47 1823.93   4
  -2   3   5 583.037 734.935   4
  -3   5   5 753.411 1606.38   4
  -5  -4  -8 1627.50 1957.05   4
  -1   3  -9 8531.97 1302.18   4
  -1  -2  -3 914.379 483.227   4
  -2  -4  -1 11356.5 1181.10   4
   0  -1  -5 3161.81 326.100   4
  -3   5  -8 80266.5 3334.31   4
  -3  -2   5 3828.97 558.265   4
  -1   4   0 2680.22 924.850   4
  -2   2   4 16053.2 701.688   4
  -5  -3   6 34954.3 1343.44   4
  -5  -5   2 15955.7 1804.61   4
  -1   4  -8 413.202 1537.66   4
  -4   5   6 1376.19 1660.20   4
  -1   6  -1 602.918 1922.91   4
  -5  -4   2 399.621 1096.92   4
  -1   4   3 120.156 967.737   4
  -5   3   8 214.897 1122.33   4
  -4  -3  -9 837.022 1559.62   4
  -3  -3  -7 4768.04 1135.59   4
   0   3  -7 2930.04 947.839   4
  -5  -2   6 688.027 720.124   4
  -2   1   5 217.863 276.437   4
  -5   1   8 740.824 366.721   4
  -3   5   3 3480.06 1481.58   4
  -1   3   2 63482.5 1387.41   4
  -4  -4   3 19838.3 1256.91   4
  -4  -2   6 85336.6 1357.55   4
  -1   1   3 263282. 1403.41   4
  -3   4   6 1093.46 1180.17   4
  -2   5   4 1628.17 1490.74   4
  -1   6   0 2653.59 1937.30   4
  -4  -3   3 419.253 768.381   4
  -6  -4   3 3231.68 1306.51   4
   0   4   1 4524.83 931.553   4
   0   5  -1 4811.36 1296.24   4
  -7  -4   4 241.423 1495.20   4
   0   2   0 620892. 3037.28   4
  -2   4   3 77184.6 1806.03   4
  -2  -2   3 20705.0 743.794   4
  -2  -4  -3 80960.5 1952.50   4
  -3  -4   2-4.00628 894.882   4
   0   2  -7 580.574 621.278   4
  -2   6   3 12007.0 2100.46   4
  -5  -4  -7 355.679 1706.13   4
   0   5  -5 7008.58 1688.46   4
   0   5  -4-165.132 1477.51   4
  -1   4  -9-13.5522 1699.81   4
  -5  -4   1 74.6075 1193.17   4
  -2  -2  -8 246.368 771.335   4
  -5  -3   4 21354.3 1138.36   4
  -1   2   4 576.274 467.480   4
  -6  -3   5 791.236 1075.73   4
   0   3  -1 5663.81 756.641   4
  -5   5   6 38357.2 2404.86   4
   0  -1  -3 1930.04 315.435   4
   0   5  -2 363.962 1364.78   4
   0   5   0 268.067 1260.79   4
  -1   6   1 1128.15 1762.59   4
   0   4  -7 520.044 1355.36   4
  -2  -2  -7 1600.24 721.226   4
  -3  -2  -9 826.764 1038.02   4
  -4  -1   6 536.916 464.020   4
  -4   4   6 42834.9 1746.48   4
  -1   5  -3 79729.5 2273.40   4
  -2   5  -7 659.094 2030.70   4
  -1   5  -2 92618.8 2355.06   4
  -1   5  -4 27931.8 1806.65   4
  -1  -1   2 161195. 1159.34   4
  -4  -4   2 22601.2 1294.43   4
  -3  -4  -5 2416.49 1128.96   4
   0   5  -3 5696.19 1414.42   4
  -4  -3  -8 2.03834 1278.80   4
  -5  -4   0 2944.68 1199.74   4
   0   5  -6 984.180 1663.27   4
   1   2  -3 1092.40 500.252   4
  -8  -4   4 9421.23 1854.03   4
   1   3  -4 6390.23 774.550   4
  -1   6   2-61.6074 1838.83   4
   0   5   1 1927.44 1256.99   4
  -3  -2   3 1784.27 547.302   4
  -4  -3   2 1202.67 819.409   4
  -2  -1  -9 194.760 668.332   4
  -4   2   7 33309.0 937.181   4
  -3   1   6 52187.0 671.328   4
  -3  -3   3 9864.09 839.970   4
  -1   5  -5 54385.1 2227.55   4
  -1  -1  -8 3447.20 461.199   4
  -2   6   0 156.375 1947.35   4
   0   2  -6 65244.2 1190.33   4
   0   3   2 649.433 615.640   4
  -5  -4  -6-29.2455 1525.08   4
  -5  -4  -5-191.714 1478.26   4
   1   4  -3 581.273 1023.21   4
   1   4  -2 2590.73 963.663   4
   0   6  -1 2227.95 1765.04   4
   1   2  -4 780.520 541.413   4
   0   3  -8 572.313 1034.52   4
  -6  -4  -7 2557.22 2027.46   4
   1   4  -4 409.291 954.108   4
  -5  -3  -9 1996.65 1842.24   4
   0   1  -7 187.982 353.618   4
   0   2  -5 112.897 542.693   4
  -1   4   2 1303.87 926.586   4
  -8  -4   6 35057.3 2433.65   4
  -1   3   3 195762. 2176.01   4
  -2   4   4 25852.1 1319.51   4
  -5  -5  -2 16778.1 1835.98   4
  -1   5  -6 26230.6 2050.19   4
   0   4  -4 98556.5 2094.68   4
  -5  -4   4 350.887 1155.14   4
   0   5  -7 1277.99 1690.76   4
  -5  -4  -4 832.903 1374.85   4
  -5  -4  -2 1075.12 1257.42   4
   1   4  -1 37.6650 946.994   4
  -5  -4  -3 1531.29 1326.07   4
  -5  -1   7 40843.5 832.184   4
  -4  -3  -7 1199.87 1129.05   4
  -1  -2  -1 2480.15 552.048   4
  -6  -3   6 2176.08 1119.76   4
  -2   5   3 705.130 1352.51   4
  -4  -4   1 59727.9 1773.77   4
  -5  -3   5 56323.0 1530.99   4
   0   4  -1 2273.62 929.040   4
  -2   2   5 298788. 2093.77   4
  -3   3   6 37414.6 1243.36   4
  -4   5   7-1263.36 1833.97   4
  -6  -4   1 6606.94 1337.32   4
   1   3   0 1669.12 640.662   4
   0   5   2 391.230 1338.10   4
  -1   6   3 2285.89 2041.26   4
  -2  -2   0 3699.28 609.153   4
   1   4   0 4384.44 902.842   4
  -7  -4   3 940.984 1567.95   4
  -2   3   6 184.890 788.839   4
  -4  -3   1-436.509 731.785   4
  -2  -1   3 2257.51 304.116   4
   1   2  -5 1922.76 538.267   4
  -6  -4   4 13980.1 1471.26   4
  -3  -3   2 154001. 2028.32   4
   0   3   1 5831.24 735.352   4
   0   6   1 2199.40 1853.76   4
   0   4   3 31.3446 902.242   4
  -7  -2   7 1461.57 1066.27   4
  -3   4   7 39.2921 1229.05   4
   1   5  -1 7704.40 1419.64   4
  -7  -4   2 128.393 1319.12   4
  -8  -3   6 516.626 1626.15   4
   1   2   0 2018.55 488.675   4
  -5  -2   5 479.174 670.061   4
  -3  -2  -8 337.739 923.582   4
  -2  -2   2 93000.1 1297.59   4
  -3   4   5 2761.46 1130.92   4
  -4  -4  -6 48030.7 1895.96   4
   0   4  -2 25099.1 1287.27   4
  -4  -4   0 6831.48 1176.61   4
  -2   6   2 30915.7 2267.64   4
   0   4   0 806713. 5070.49   4
  -5   5   7 18048.0 2355.12   4
   1   3  -1 756.439 692.056   4
   0   5  -8 991.347 2077.51   4
  -4  -3  -6 557.089 1043.27   4
   0   1   2 240.082 312.254   4
   1   4  -6 3492.92 1191.66   4
   1   3   1 1705.53 668.670   4
  -4   3   8-226.104 994.753   4
   0   2   3-35.5512 465.210   4
   1   4   1 686.799 833.590   4
  -8  -2   7 9540.87 1557.16   4
  -6  -4  -3 3109.11 1492.98   4
  -1   5   1 8530.73 1425.58   4
  -5   2   8 301.078 752.030   4
  -2  -3  -4 1149.23 794.267   4
  -2  -3  -6-132.724 845.435   4
   0   4  -6 107120. 2250.85   4
  -4  -4  -5 122767. 2471.41   4
  -4  -2   5 29432.7 930.566   4
   0   5   3 2482.01 1264.56   4
  -6  -4  -5 4146.99 1757.73   4
   1   4  -5-95.5380 1002.58   4
  -4  -3   0-640.287 757.437   4
  -1   6   4 909.869 2050.61   4
  -3   5   7 2127.97 1851.05   4
  -2   5   6-711.886 1572.74   4
  -3  -2   2 37.7809 466.740   4
  -1   4   5 1853.91 1048.42   4
   1   6  -2 1624.24 1818.43   4
  -3   2   7 861.913 554.279   4
  -3  -3   1 30962.6 1105.30   4
  -4   4   7 1012.01 1394.08   4
  -1   5   2 94721.2 2341.61   4
  -4  -4  -2 24558.1 1417.17   4
  -7  -3   6 23690.4 1604.83   4
  -4  -4  -1 55532.1 1752.69   4
  -2   4   5 64964.1 1788.51   4
   0   2   2 265322. 2006.93   4
  -1   1  -9 4550.28 539.030   4
   1   6  -1 609.874 1815.36   4
  -8  -3   5 1096.23 1448.99   4
   0   4  -9 687.897 1638.16   4
   1   5   1 8439.66 1394.81   4
  -4  -3  -5 1778.83 1005.42   4
  -6  -3   3 243.382 1029.57   4
  -6  -3  -9 185.385 2122.51   4
  -4  -3  -1 321.079 763.891   4
   1   2  -6-89.3061 559.975   4
  -6  -1   7 235.036 745.173   4
  -1   3   4 5740.71 786.834   4
  -3  -3  -6 36287.6 1368.58   4
  -2  -2   1 258898. 2118.96   4
  -6  -4   2 57746.5 2002.06   4
  -3   5   6 18841.7 2016.33   4
  -1  -1   1 9251.00 415.858   4
  -1   5  -8 6813.84 2242.82   4
   1   2  -2 165.689 519.759   4
  -1  -1  -7 32706.6 709.627   4
  -4  -4  -4 27313.1 1589.79   4
  -7  -4  -1 450.916 1575.55   4
   0   6   3 174.335 1979.71   4
  -7  -4  -4 171.002 1751.06   4
  -4  -3  -2 442.641 776.879   4
  -9  -3   5 390.077 1888.14   4
  -7  -4  -2 1685.17 1609.56   4
  -4  -3  -3 733.491 824.082   4
  -7  -4  -3 193.577 1669.47   4
  -7  -2   6 1400.34 1114.66   4
  -3  -2  -7 1089.21 808.235   4
   0   6  -2 32086.0 2290.79   4
  -3  -3  -5 9428.34 996.475   4
  -2   5   5 973.988 1552.32   4
  -3  -3  -1 31860.7 1208.33   4
   1   3  -2 63533.3 1364.36   4
   1   5  -7 7694.20 1948.51   4
   1   4  -7 390.872 1174.77   4
  -8  -4   0 951.395 1760.25   4
   0   5   4 600.502 1366.26   4
   1   6   1 970.417 1769.58   4
   1   6   0 2489.25 1652.18   4
  -1   2   5 1578.50 482.658   4
   2   4  -2 58594.0 1464.83   4
  -2  -1  -8-180.362 610.368   4
   1   3  -3 189114. 2194.40   4
  -4  -4  -3 22305.2 1485.75   4
   1   2  -1 4100.61 531.778   4
   0   4   2 29671.2 1353.99   4
  -3  -3  -4 18407.4 1081.13   4
   1   3  -5 36074.9 1222.07   4
  -3  -3  -2 158339. 2167.97   4
   0   6   0 215223. 3785.22   4
  -3  -3  -3 11081.1 962.938   4
  -7  -4   0-219.333 1570.35   4
  -6  -3   2 492.979 1060.77   4
  -5  -2   4 288.040 678.276   4
   2   3  -3 2856.91 679.364   4
  -4   2   8 429.951 588.209   4
   0   4  -8 46784.0 2004.55   4
  -1   5   3 82451.6 2272.40   4
  -3  -3   0 349162. 3089.26   4
  -5  -3   3 75028.5 1651.00   4
  -2  -2  -6 155295. 1802.99   4
   2   3  -2 1291.12 664.312   4
   2   5  -4 890.451 1388.48   4
  -6  -2   5 493.321 842.136   4
   1   6   2 788.538 1873.12   4
  -6  -3  -8 28.9426 1730.96   4
  -5  -1   6 88400.6 1191.71   4
  -6  -3  -7 605.548 1586.07   4
   1   4  -8 1788.81 1465.96   4
  -4  -2  -8 2196.16 1120.64   4
  -2   5   7 390.539 1719.29   4
   2   3  -1 633.169 625.268   4
   2   3  -4 357.615 734.044   4
   1   5  -8 7535.79 2143.30   4
  -3  -2  -6 114.357 710.551   4
  -7  -3  -8 6491.20 2191.13   4
  -9  -3   4 7551.27 1946.38   4
  -6  -4  -6 24839.8 2020.67   4
  -8  -4   3 14166.3 1885.13   4
   1   5  -3 79029.9 2246.49   4
   1   5  -2 95616.9 2334.13   4
   0   2  -8 184570. 1810.29   4
  -6  -4   0 237253. 3439.88   4
   1   4   3 975.682 869.802   4
   2   5   0 520.281 1311.27   4
   2   5  -3-12.9738 1347.28   4
   2   5  -5 1151.32 1492.31   4
  -3   4   8 375.395 1321.04   4
   0   3  -9 817.229 1119.10   4
  -5  -2  -9-161.313 1493.92   4
  -6  -3   1 1611.27 1076.91   4
   1   5  -4 22630.4 1728.69   4
  -9  -3   6 19560.6 2210.53   4
  -2   4   6 37448.0 1602.14   4
   1   3  -6 102390. 1774.20   4
   1   5  -5 69230.1 2355.62   4
  -5  -3  -8 950.866 1545.37   4
  -7  -4   1 890.450 1433.23   4
   1   5   0 13646.4 1398.39   4
  -1   3   5 34956.5 1137.21   4
  -2  -2  -5 299256. 2386.78   4
  -8  -4   2 36075.6 2222.76   4
  -2  -2  -1 266222. 2235.49   4
   0   6   2 28819.0 2194.12   4
  -6  -3   4 679.019 1075.56   4
   0   6   4 8992.79 2116.99   4
  -3  -2   0 79.1608 573.087   4
   0   4   5 988.052 965.708   4
   0   3   4 479.275 669.330   4
   2   3   0-263.886 671.103   4
  -2   3   7 502.202 791.313   4
   1   6   3 1663.22 1894.43   4
   2   3  -5-53.1548 757.029   4
   1   3  -8 795.795 989.256   4
  -3  -1  -9 1007.24 864.750   4
   1   2  -7 60.6670 572.968   4
   0   2  -9-214.495 680.077   4
  -4  -2   4 9443.75 731.102   4
  -6  -4  -2 60325.0 2166.18   4
   0   3   3 2196.60 711.718   4
  -1   5   4 25930.7 1737.59   4
   1   5  -6 23255.4 1936.29   4
  -1  -1  -6 59082.1 869.544   4
   2   5  -2 2388.92 1288.08   4
  -3  -2  -5 2842.31 695.641   4
  -7  -3  -7 10495.8 1916.56   4
  -6  -3  -6 935.119 1364.44   4
  -7  -2   5 40.8523 1044.62   4
   2   5  -1 833.464 1324.70   4
  -6  -3   0 2959.15 1093.77   4
  -9  -2   6-99.4190 1687.55   4
  -9  -3   3 445.255 1784.45   4
  -5  -3   2 61501.5 1592.58   4
  -2   2   6 145503. 1499.67   4
  -1   5   5 57389.2 2113.78   4
  -2  -2  -4 13750.4 732.079   4
  -7  -3   4 23334.3 1490.08   4
  -2  -2  -2 89930.6 1360.44   4
  -1  -1   0 64569.7 811.757   4
  -4  -2  -9 9138.81 1328.06   4
  -1   1   4 48527.3 624.590   4
  -8  -4   1 27998.1 2123.63   4
  -2  -2  -3 18230.2 759.308   4
  -5  -3  -7 13309.4 1526.08   4
  -6  -4  -4 11323.4 1723.68   4
  -4  -3  -4 140.945 949.662   4
   0   4   4 100375. 1986.32   4
   1   4   2 2079.28 977.499   4
   1   1  -2 155347. 1133.07   4
   1   2   1 2365.79 516.240   4
   1   3  -7 40921.6 1349.43   4
   1   1  -3 282092. 1517.07   4
  -5  -3   1 11331.2 1085.70   4
   1   3   2 63743.1 1417.04   4
   1   5   2 102964. 2435.11   4
   2   4  -3 78552.8 1806.70   4
  -5  -3  -6 39227.4 1637.24   4
  -8  -3   4 159.330 1541.43   4
  -3  -2   1 1797.01 611.685   4
  -4  -2   3 178541. 1944.59   4
   2   4  -4 23830.7 1354.62   4
  -3  -1   4 5702.80 432.616   4
   2   4  -1 9034.24 1009.98   4
   1   1  -1 8073.92 405.092   4
  -7  -3   3 73777.9 2016.09   4
  -2   4   7 14382.8 1344.94   4
  -1  -1  -5 87343.3 995.831   4
  -5  -3  -5 63500.4 1789.44   4
   1   1  -4 56707.2 714.778   4
   2   4  -5 55519.2 1723.35   4
  -1   5   6 20372.4 1777.71   4
  -8  -2   6 25548.9 1628.85   4
   1   5   3 77578.5 2264.89   4
  -1  -1  -1 8680.83 438.991   4
   2   4   0 15453.9 1096.60   4
  -5  -3  -4 24559.3 1390.46   4
  -5  -3  -2 54200.5 1589.33   4
  -5  -3  -3 83999.7 1912.52   4
  -6   0   8 161777. 1441.93   4
   0   5   5 13780.7 1649.60   4
  -2  -1   2 118.297 344.757   4
   1   3   3 196766. 2243.82   4
  -7  -3   2 89403.1 2157.87   4
  -1   4   6 2234.42 1079.24   4
  -1   3   6 96359.8 1604.15   4
   2   5  -6 553.201 1648.52   4
   2   4  -6 40387.8 1676.11   4
  -4  -2   2 54257.6 1192.05   4
   0   2   4 6571.94 537.936   4
  -7  -1   7 11422.6 1100.07   4
  -5  -3   0 15762.2 1155.28   4
  -1  -1  -2 149270. 1203.71   4
  -1  -1  -4 54786.4 804.195   4
   2   4   1 11924.5 1082.80   4
  -8  -3   3 2028.10 1454.35   4
   2   5   1 888.055 1219.08   4
   1   2   2 634.548 488.314   4
   2   2  -1 265550. 2174.82   5
   3   5  -2 62101.9 2172.96   5
   3   5  -3 2534.19 1562.67   5
  -9  -3   2 34827.8 2262.42   5
   3   5  -1 6656.21 1482.47   5
  -8  -3   1 1108.74 1424.16   5
   0   5   6 2706.89 1555.34   5
   2   5   3-440.232 1447.20   5
   3   4  -1 3480.21 1016.32   5
  -9  -2   5 656.629 1662.94   5
  -7  -2   4 389.596 1061.11   5
   3   5  -5 2300.40 1622.88   5
   2   3   2 408.486 729.450   5
   2   5  -8 758.794 2065.60   5
  -9  -3   1 1315.16 1830.02   5
   0   1   3 2027.28 326.014   5
  -7  -2  -9 1427.77 2226.34   5
  -8  -3   0 2130.61 1572.65   5
  -8  -3  -5 1077.82 2092.18   5
  -5  -2   2 968.937 755.500   5
  -3  -1   3 321.010 408.658   5
   3   4   0 2350.58 994.878   5
  -5  -2  -7 604.948 1217.56   5
  -4  -2   0 991.051 653.188   5
  -8  -3  -4 772.958 1905.71   5
  -8  -3  -1 953.591 1646.25   5
   3   5   1 5265.64 1613.74   5
   2   3  -7 188.620 891.784   5
  -2  -1   1 665.992 435.589   5
  -8  -3  -3 503.086 1792.56   5
  -8  -3  -2 1389.61 1694.22   5
   2   4  -8 904.433 1441.65   5
  -1   4   7 1008.43 1106.60   5
   3   4  -4 1015.16 1089.05   5
  -4  -1  -9 1687.50 1175.25   5
  -2  -1  -6 233.647 541.167   5
  -9  -3  -1 1843.63 1983.76   5
   3   4  -5 1810.75 1178.32   5
  -4  -1   4 126.424 476.625   5
   3   4   1 4685.57 1115.68   5
  -4  -2  -1 649.535 730.537   5
   2   5   4 1825.36 1554.45   5
   3   4  -3 2874.88 1080.10   5
  -7  -3  -1 8138.28 1491.69   5
  -2   4   8 1403.50 1317.45   5
  -1   2   6 112.405 494.984   5
  -5  -2  -6 1382.68 1118.18   5
  -4  -2   1 1749.46 678.457   5
  -5  -2   1 499.846 800.158   5
  -7  -2   3 441.166 1093.48   5
   2   3   3 1963.28 751.039   5
   0   3   6 138.155 759.422   5
 -10  -2   4 5593.44 2022.87   5
  -6  -2   3 1287.18 863.156   5
   3   4  -6 348.485 1222.41   5
   1   2  -8 410.031 635.640   5
   0   2   5-126.571 455.049   5
   3   4   2-285.919 1026.13   5
  -1   5   8 4822.71 1973.77   5
  -8  -2  -8 7735.43 2555.14   5
  -2   2   7 1432.64 524.490   5
   4   5  -3 3201.69 1658.38   5
  -6  -2  -7 55.8741 1496.33   5
  -8  -1   6 524.254 1203.19   5
  -8  -2   3 69192.3 2029.49   5
   4   5  -2 518.739 1418.53   5
   4   5  -4 1391.43 1760.81   5
  -7  -2  -7 1523.84 1810.12   5
   0   5   7 1167.81 1773.43   5
  -2  -1  -5 988.468 519.205   5
   2   5   5 691.066 1690.99   5
   3   4  -7 1025.10 1421.35   5
  -6  -1   5 642.116 751.301   5
   0   4   7 907.908 1310.82   5
  -2   3   8 328.764 883.484   5
  -9  -2   3 659.009 1680.49   5
  -7  -2   2 98.0117 1106.44   5
  -9  -1   6 23200.3 1701.80   5
   3   5   3 5559.59 1589.64   5
  -6  -2   1 3994.07 961.901   5
   4   5  -5 1117.21 1597.28   5
   1   4   6 2383.58 1258.55   5
   4   5  -1 1148.57 1677.31   5
 -10  -1   6 394.195 1939.03   5
  -5  -2  -5 298.523 1043.02   5
  -8  -2  -7 10266.9 2184.45   5
  -4  -1  -8 325.255 1006.17   5
  -5  -2  -3 1479.28 913.056   5
   4   5   1 1196.65 1626.82   5
  -1   4   8 845.723 1340.39   5
   3   4   3 608.227 1095.69   5
  -6  -2  -5 1314.38 1119.79   5
   1   2   4 313.045 529.356   5
  -6   0   7 3903.16 816.356   5
  -7  -3   0 13018.7 1482.94   5
  -7  -3  -5 69206.9 2518.61   5
   3   5  -4 9463.86 1573.08   5
  -4  -2  -6 103507. 1952.37   5
   3   5   0 247395. 3666.97   5
   1   3   4 7034.53 848.714   5
  -7  -3  -3 78210.5 2332.84   5
   3   5  -7 1016.77 1926.82   5
  -7  -2  -8 743.894 1962.07   5
   4   4   0 8385.42 1279.95   5
   4   5   0 5641.91 1573.57   5
   2   3  -8 922.677 992.329   5
  -2  -1  -4 55.8301 487.761   5
   4   5  -6 1065.61 1926.46   5
  -7  -2   1 1040.93 994.181   5
  -9  -2   2-162.768 1408.82   5
   0   4   6 89621.2 2095.93   5
   2   2   0 4652.28 655.932   5
 -10  -2   5 52591.1 2662.25   5
  -6  -2  -8 63165.9 2328.13   5
  -4  -2  -5 38155.2 1336.73   5
  -7  -3  -2 107693. 2571.29   5
   1   4   5 1517.53 1085.69   5
  -5  -1   5 34804.4 994.981   5
  -2  -1  -1 867.597 433.390   5
   4   5   2 1902.40 1678.53   5
  -4  -1   3 60.2145 504.465   5
  -6  -1  -9 40.8247 1665.19   5
  -6  -2  -1 4312.60 958.449   5
   1   5   7 7374.42 1916.81   5
   1   3  -9 8052.62 1150.77   5
  -9  -3   0 209355. 3889.57   5
  -8  -2   4 25966.1 1649.65   5
   3   3  -3 10920.4 934.250   5
  -4  -2  -4 7139.19 946.210   5
   1   5   5 61234.9 2308.85   5
   3   3  -1 28051.0 1146.13   5
   1   1   1 8455.89 455.489   5
  -7  -3  -4 28964.7 1987.36   5
  -6  -2  -3 1360.47 984.685   5
   3   2  -2 169.892 543.094   5
  -2  -1  -3 2215.05 456.926   5
  -8  -2   1 12247.3 1379.05   5
  -2  -1  -2 241.336 452.934   5
   2   5   6 894.667 1802.24   5
   3   4  -8 283.835 1451.43   5
   3   2  -3 1871.40 608.785   5
  -9  -2   1 689.370 1493.23   5
  -7  -2  -5-199.024 1370.75   5
  -8  -1   5 568.092 1155.85   5
  -3  -1  -7 725.013 773.904   5
  -5  -1  -8 810.322 1241.92   5
  -5   1   8 757.169 365.041   5
   3   4  -2 174.643 1047.99   5
  -4  -2  -2 62894.1 1488.62   5
  -4  -2  -3 198371. 2439.04   5
   3   3  -4 17421.7 1032.48   5
   2   2   1 288490. 2399.67   5
   3   3  -2 165731. 2223.97   5
   3   4   4 1627.61 1163.08   5
   4   5  -7-253.595 2032.95   5
   4   3  -2 1663.13 897.596   5
  -7  -2  -1 1462.50 1096.24   5
 -10  -1   5 1571.76 1826.95   5
   5   5  -1-152.419 1685.32   5
   4   5   3 3410.47 1740.78   5
  -4  -1  -7 1623.92 946.326   5
  -7  -2  -3 1923.99 1266.05   5
   4   3  -1-91.3918 809.861   5
   4   3  -3 389.787 848.347   5
  -7   0   7 137.972 938.136   5
  -8  -1  -9 3213.31 2446.50   5
  -3   2   8 14.4446 489.644   5
   3   5   2 62054.5 2317.30   5
   1   2   3 1573.87 523.092   5
  -1   3   7 35383.1 1222.83   5
   2   4   4 27403.7 1490.88   5
  -7  -1   6 36014.3 1410.54   5
  -3  -1  -8 216437. 2247.18   5
   2   4   3 84341.2 1999.85   5
   2   2  -5 290090. 2187.84   5
  -9  -2   0-128.259 1468.95   5
  -7  -1  -9 1427.67 1995.33   5
   3   2   0 1519.26 657.719   5
   5   5  -4 9069.70 1965.67   5
   5   5   0 1159.69 1822.36   5
  -6  -1   4 453.827 774.892   5
  -3  -1   1 549.745 478.500   5
   0   5   8 889.673 1982.58   5
   3   2  -4 125.568 556.719   5
 -10  -2   0 1767.35 1772.63   5
   3   3  -7 2718.94 929.367   5
  -9  -2  -1 710.349 1478.67   5
   4   3   0-133.748 806.305   5
   0   3   7 4943.78 887.604   5
  -9  -2  -3 697.917 1628.86   5
   4   3  -4-173.792 850.930   5
   2   2  -7 2473.87 569.269   5
  -9  -3  -2 33751.2 2433.71   5
  -6  -2   2 25805.9 1270.54   5
   1   5   6 20353.0 1987.31   5
   3   5  -6 18833.3 2047.15   5
   3   3  -5 8059.83 955.425   5
  -5  -2   0 791.128 789.811   5
  -9  -2  -4 1233.95 1776.47   5
   1   4   7 748.966 1257.66   5
  -9  -2  -2 1159.46 1587.90   5
  -6  -1  -8 959.180 1434.63   5
   5   5   1-320.103 1721.30   5
  -9  -1   5 1984.98 1492.55   5
  -2   0  -9 4657.01 706.639   5
   1   3   5 29499.7 1198.53   5
   2   2  -6 147741. 1610.45   5
  -6  -2  -6 117129. 2506.65   5
   3   3   1 29208.3 1237.48   5
   5   4  -2-113.484 1224.03   5
   2   1  -1 398.296 406.137   5
   4   5   4-109.920 1823.57   5
   5   4  -1 872.850 1333.29   5
   2   3   5-104.697 831.342   5
  -4  -1   2 545.494 521.410   5
   4   3   1 129.921 862.740   5
  -7  -1  -8 40.9747 1569.76   5
   4   4  -7 1050.04 1418.39   5
   2   3  -9 219.062 1008.31   5
 -10  -1   4 912.521 1782.97   5
   2   1  -3 1249.43 316.603   5
  -5   0   6 360.819 563.202   5
  -8  -1   4 196.605 1169.15   5
  -4  -1  -6 848.918 816.966   5
  -2   0  -8 2630.68 646.864   5
  -1   3   8 1201.05 887.496   5
   0   1   4 139.987 299.538   5
   4   4  -2 29716.1 1512.08   5
  -9  -2   4 472.458 1670.62   5
   4   4  -3 23156.2 1425.56   5
   4   4  -1 62291.3 1932.85   5
  -4   0   6 124935. 1169.40   5
   3   5   5 3064.65 1638.30   5
  -3  -1  -5 990.552 579.731   5
   5   4   0 3290.61 1322.28   5
   2   5   7-238.380 1660.54   5
  -9  -1   4 8221.52 1476.31   5
  -8  -1  -8 1354.44 2050.29   5
   3   2   1 3795.49 588.961   5
   1   5   8 5707.73 2037.48   5
   1   2   5 1273.58 537.238   5
  -3  -1   2 269137. 1956.67   5
 -10  -2   3 16875.2 2069.00   5
 -11  -1   4 3510.21 2159.71   5
   5   4   1 361.704 1287.10   5
   5   4  -3 3341.68 1222.00   5
  -6  -1  -7 1696.20 1281.70   5
   5   4  -5-345.376 1266.46   5
   4   3   2 1160.80 874.798   5
  -1   0  -7 117.595 392.829   5
   2   2   2 97252.0 1488.45   5
   4   4  -4 27649.3 1583.95   5
  -7  -2  -6 957.442 1483.54   5
   3   3  -6 40268.5 1310.14   5
   3   3   0 380396. 3373.40   5
   2   4   5 61214.5 1923.43   5
  -6  -2   0 861806. 5379.32   5
  -5  -2  -2 1545.76 911.554   5
  -2  -1   0 1037.38 466.334   5
   5   5   3 119574. 2888.21   5
   6   5  -2 742.512 2043.78   5
  -3  -1  -1-95.9400 539.673   5
   4   5   5 267.476 1982.42   5
   6   5  -1 355.443 2001.56   5
   6   5  -3 3378.38 2115.80   5
 -10  -1   3-187.571 1767.31   5
  -8   0   7 2249.91 1218.65   5
  -8  -1  -7 353.436 1795.28   5
  -3   0  -9 600.017 881.996   5
  -1   2   7 362.911 510.334   5
  -6   1   8 837.337 710.980   5
 -10  -2   2 39021.6 2356.07   5
  -8  -2  -6 28468.9 2213.29   5
  -6  -2  -4 97337.0 2191.04   5
  -7  -1   5 60842.0 1605.56   5
   4   4  -5 125934. 2442.23   5
   2   3   4 13.6312 800.591   5
   3   2   2 762.999 611.950   5
   6   5   0 548.026 1964.85   5
   5   4   2 1260.37 1366.58   5
   6   5  -4-188.939 2151.53   5
  -8  -1   3 1390.27 1132.44   5
  -4   0  -9 2103.26 1123.38   5
   4   4  -8 2589.60 1583.32   5
   4   4   1 59636.1 1880.84   5
  -6  -2  -2 30219.0 1408.38   5
  -3  -1  -6 61255.9 1282.23   5
  -5  -1  -9 11699.6 1558.07   5
   3   2  -1 2972.92 656.494   5
  -5  -2  -4 541.737 1001.71   5
  -8  -2   2 100048. 2399.85   5
  -8  -2  -5 67276.8 2457.16   5
   5   4  -6 781.428 1436.85   5
  -6  -1  -6 884.701 1122.96   5
  -9   0   6-68.3010 1458.03   5
   3   4   6 499.610 1236.93   5
   6   5  -5 1292.43 2228.79   5
 -10  -1   2 462.250 1697.24   5
   4   3   3 1509.00 923.815   5
   1   4   8 1541.73 1398.75   5
  -4  -1  -4 180.475 626.453   5
   3   2  -6 180.283 573.377   5
   1   2  -9 237.956 547.213   5
   1   1   2 149202. 1262.28   5
 -10  -2   1 21254.7 2039.24   5
  -7  -2   0 408.330 1088.05   5
  -7  -2  -4 1196.85 1233.32   5
   1   1  -6 47247.4 605.616   5
 -11  -1   5 20375.5 2588.89   5
   3   5   4 13287.4 1845.22   5
   5   5  -2 18563.7 2007.25   5
  -3   0   5 211.829 331.434   5
   5   5  -3 112689. 3015.68   5
  -8  -2   0 15451.3 1503.77   5
   4   3  -5 1327.33 894.702   5
  -8  -1  -6 134.088 1587.92   5
  -4  -1   0 1134.59 580.962   5
   5   4   3 583.176 1410.88   5
   2   1   1 605.642 476.704   5
   2   5   8 443.166 2174.80   5
   6   4  -1 7274.09 1471.07   5
   4   2  -1-118.450 652.619   5
  -8  -1   2 1332.12 1075.29   5
  -5  -1   1 1520.65 617.167   5
  -3   0  -8-152.806 784.920   5
   4   4  -6 46401.8 1828.78   5
  -2   0   4 54699.1 496.801   5
  -7  -2  -2 1002.81 1095.93   5
   4   4   2 24642.6 1478.89   5
  -8  -2  -4 32522.4 1909.03   5
  -5  -1   4 9289.12 752.455   5
   3   3   3 12068.2 1024.55   5
  -8  -2  -3 67075.8 2278.98   5
   1   3   6 100887. 1784.41   5
   2   2   3 17276.5 816.696   5
   4   3  -6 425.614 923.219   5
   4   5   6 490.559 1996.17   5
   3   5   7 2729.15 2101.88   5
   6   4  -3 2529.45 1499.16   5
 -11   0   5 1480.33 2184.65   5
 -10  -1   1 658.108 1727.90   5
  -4  -1  -3-201.868 645.400   5
  -9  -1  -5 4080.51 1908.83   5
  -6  -1  -5-24.8855 1094.19   5
   6   5  -6 893.835 2368.40   5
   4   2   0 885.719 684.169   5
   3   2   3 1822.84 631.606   5
  -4  -1  -2 610.018 556.424   5
  -6   0  -9 705.052 1598.33   5
  -8  -2  -2 101147. 2487.12   5
 -10  -2  -1 16833.5 2019.20   5
   2   4   6 39069.5 1709.13   5
   2   1  -2 160.392 372.642   5
   3   3   2 172725. 2357.51   5
  -1   1   5 74351.7 711.831   5
   0   4   8 61122.4 1942.46   5
  -5  -1   3 182652. 1997.80   5
  -9  -1   3 3279.27 1355.05   5
  -9  -1   1 6572.40 1449.16   5
   5   4  -7-593.121 1602.67   5
   6   4   1 4101.82 1542.55   5
  -6  -1   1 933.271 762.670   5
  -7   0  -9 1334.72 1950.57   5
  -9  -1  -4 9438.11 1761.67   5
  -8  -1   1 413.588 1059.58   5
   0   3   8-60.5101 937.827   5
  -5  -1   0 1059.96 644.391   5
   2   1  -4 658.426 330.328   5
  -7  -1   4 20152.1 1201.96   5
  -8  -2  -1 11204.8 1494.33   5
  -5  -1  -7 43885.4 1573.65   5
   5   5   2 15573.9 2002.06   5
   3   4   5 3877.01 1227.05   5
 -10  -1  -1 1418.49 1586.99   5
   5   4   4-388.798 1449.19   5
  -6  -1  -4 132.458 927.941   5
 -10  -1  -3 2947.97 1963.79   5
  -9  -1  -3 1038.25 1574.05   5
   4   2   1 485.164 626.475   5
   6   4  -5 3180.90 1636.85   5
  -9  -1  -1 5527.29 1402.56   5
  -9   0   5 109.862 1400.41   5
   2   2  -8 589.796 598.452   5
  -5   0   5 303.579 554.174   5
   5   5  -6 48998.7 2589.33   5
  -3  -1   0 628451. 3067.48   5
   3   2  -5 4735.75 605.997   5
   0   2   6 75532.1 1166.88   5
   3   5   6 19974.7 2114.94   5
   4   4   3 25130.2 1633.12   5
   5   4  -4-517.183 1339.87   5
   3   3   4 14620.2 1100.12   5
  -6  -1   3 1789.32 795.758   5
   5   5  -5 18671.3 2267.90   5
  -8  -1  -5 826.068 1405.47   5
  -6  -1   0 509.762 703.385   5
  -6  -1   2 1636.61 759.247   5
 -11   0   4 735.585 1974.27   5
  -4   0  -8 50.2839 959.016   5
   3   4   7 1290.36 1527.20   5
  -8  -1  -1 464.388 1100.08   5
  -8  -1  -3-10.2053 1299.21   5
   4   3  -7 696.112 926.198   5
  -6  -1  -2 1570.08 809.840   5
   1   2   6 199.049 591.441   5
  -3  -1  -3 418.824 534.916   5
  -4  -1  -5 4565.98 832.617   5
  -4  -1   1 7394.03 639.064   5
  -5  -1   2 61730.9 1307.72   5
  -6   0   6 36573.1 1115.48   5
 -10  -1   0 499.228 1707.48   5
   4   5   7-438.476 2243.48   5
  -8   0  -9-394.488 2326.46   5
   2   1   2 710.918 462.791   5
  -5   0  -8 72.6261 1167.71   5
 -10   0   4 3878.66 1688.32   5
  -3   0   4 197.037 327.058   5
   2   1  -5 528.916 320.896   5
   3   3  -8 192914. 2248.25   5
   2   2   4 15125.9 793.272   5
  -3  -1  -2 282017. 2191.58   5
   2   4   7 8433.53 1481.28   5
   5   4   5 851.571 1597.29   5
   6   3  -1 1844.00 1138.72   5
   6   3  -2 1566.84 1142.27   5
 -11   0   3 495.127 2022.59   5
   3   2  -7 321.941 613.607   5
   4   4   4 36296.2 1791.93   5
   5   3  -2 58041.5 1678.89   5
   5   3  -1 11461.4 1182.63   5
  -7  -1   3 85678.9 1885.18   5
  -7   0   6 91.4385 909.397   5
   5   3  -3 88445.5 1911.92   5
   6   4   3 366.675 1572.73   5
   6   3   0 2725.33 1160.41   5
   6   3  -3 550.694 1156.30   5
  -6  -1  -1 2136.18 830.609   5
  -8  -1  -4 380.007 1413.70   5
  -9   0   4 1163.21 1316.37   5
   3   1  -1-79.0101 462.896   5
   1   1   3 277136. 1685.12   5
  -9  -1  -6 21827.1 2249.91   5
   1   3   7 38263.7 1332.98   5
  -8   0   6 43152.8 1635.38   5
  -5  -1  -5 32042.0 1311.99   5
   5   5  -7 28930.1 2583.34   5
   2   1   0 749.688 433.119   5
   7   4   1 620.450 1675.96   5
   6   3   1 964.998 1171.19   5
   7   4  -2 538.941 1461.53   5
   7   4  -4-79.2177 1615.86   5
 -11   0   2 243.320 1978.11   5
   7   4  -3 126.859 1732.21   5
  -8   0  -7 2394.66 1786.85   5
  -8   1   7 1855.22 1239.24   5
   5   2  -1 1488.17 714.799   5
   6   4  -2 63219.3 2199.39   5
  -5  -1  -6 84178.5 1923.88   5
  -3  -1  -4 5251.05 645.796   5
  -7  -1   2 51236.7 1578.38   5
   4   4   5 137533. 2736.11   5
  -4   0   5 287896. 1842.56   5
  -5   0  -9-604.852 1365.40   5
   3   3   5 7424.20 1000.54   5
  -9  -1   2 57938.6 2095.40   5
   5   3  -4 26744.9 1317.06   5
   6   4   0 265872. 3790.40   5
   5   2  -2 790.176 712.289   5
   6   4  -7 2981.87 1804.91   5
   7   4   2-44.1384 1699.24   5
  -4   0  -7 940.199 845.561   5
   4   4   7 2932.35 1700.69   5
  -7   0  -7-377.555 1430.27   5
   2   3   7 1224.46 1022.66   5
   6   3   2 576.033 1066.34   5
  -7   0   5 441.430 929.147   5
  -9   0  -6 997.074 1799.17   5
   3   1  -3 328.849 409.649   5
  -1   0  -5-34.7282 320.233   5
  -2   2   8 519.057 457.300   5
  -4   1   7 363.933 401.907   5
 -10   0   6 37188.6 2331.43   5
  -7  -1  -6 39706.1 1829.89   5
  -7  -1  -5 61035.9 1897.63   5
   6   4  -4 12442.2 1671.51   5
   3   2   4-29.6672 676.298   5
   5   2  -3 1080.91 751.186   5
   7   4  -5 479.380 1758.70   5
   5   4   6 363.937 1591.92   5
   4   3   5 436.331 1075.29   5
  -8   0  -8 1510.74 2069.81   5
   7   4   0 642.372 1717.15   5
   4   3  -8 502.058 1032.95   5
   6   3  -5 389.238 1188.66   5
  -5   0   4 108.416 552.968   5
  -6   1   7 1321.45 782.083   5
  -5  -1  -4 7808.82 902.896   5
  -1   0  -6 2313.18 435.894   5
   5   2   1 1147.46 752.197   5
   7   4   3 198.953 1834.32   5
   3   1   1-107.616 505.068   5
   2   1   3 1481.79 477.612   5
  -9   0  -5 1204.95 1634.27   5
 -10   0   1 1026.41 1446.37   5
   4   3   6 981.536 1123.83   5
   3   2   5 4063.56 752.321   5
   5   2  -4-52.8471 730.689   5
   4   2  -2 58588.0 1331.59   5
 -10   0   5 19256.6 1996.05   5
   5   3   0 12045.6 1212.85   5
  -2   0  -7 27134.2 844.024   5
  -4  -1  -1 7281.82 698.607   5
   4   3   4 428.195 1016.38   5
  -9  -1   0 228222. 3414.77   5
   5   3  -5 67494.3 1736.83   5
  -5  -1  -3 181545. 2306.53   5
   5   3   2 59338.4 1699.22   5
  -9  -1  -2 53863.0 2094.80   5
   3   3   7 3862.07 1170.29   5
  -9   0   2-96.5259 1258.74   5
  -7   0  -6-32.5751 1265.56   5
   7   4  -6-321.856 1927.20   5
   8   4   0 164.371 1874.07   5
   7   3  -1 6903.24 1355.04   5
 -10   0   0 4140.74 1591.86   5
   0   2   7 262.316 511.012   5
  -2   1  -9 159.350 731.346   5
  -5  -1  -2 54974.7 1347.82   5
   5   3   1 9277.92 1115.10   5
  -7  -1   0 13338.2 1130.90   5
   4   2  -3 188972. 2107.98   5
  -7  -1  -4 19023.6 1415.86   5
  -7  -1  -3 85069.7 2040.84   5
   2   3   6 665.626 904.477   5
  -7  -1  -1 8242.90 983.847   5
   6   4   2 55754.3 2221.51   5
  -8   0   5 104715. 2137.40   5
  -8  -1   0 58.7663 1010.04   5
   4   4   6 38684.4 1928.58   5
   8   4  -3 9380.74 1966.79   5
 -10   0  -1 1166.86 1485.58   5
  -9   0  -4 678.736 1594.83   5
   3   4   8-165.875 1639.30   5
   7   4   4 775.012 1907.52   5
  -7   0   3 288.438 846.266   5
  -7   1  -9 3325.45 1937.44   5
 -10   1   5 972.556 1742.30   5
  -6   0  -7 4221.00 1205.90   5
   1   3   8 1271.03 1002.87   5
  -5   0  -6 185.349 906.845   5
 -11   1   4 3082.45 2144.54   5
  -7  -1  -2 51143.2 1611.62   5
   2   2   5 323023. 2602.52   5
   3   5   8 106367. 3417.94   5
   2   4   8 977.359 1553.94   5
   8   4  -4 12209.0 2123.97   5
   5   4   7 95.2713 1841.99   5
  -9   0  -3 313.571 1493.62   5
   2   3   8 539.796 1082.73   5
   6   4   5 2982.97 1825.05   5
   6   3   4 2220.10 1162.25   5
  -8   1   6 475.293 1179.52   5
  -9   0   0 82.9858 1071.97   5
  -7   0  -5 553.593 1147.68   5
   4   4   8 1491.32 1842.09   5
   0   3   9 461.119 983.589   5
   5   2  -5 673.579 739.597   5
   1   2   7 315.009 616.129   5
  -3   1  -9 197.805 959.220   5
  -6   0   5 9691.40 813.121   5
   6   4  -6 25001.1 1931.77   5
   4   2   2 63348.2 1438.60   5
   5   3   3 82902.1 2017.63   5
   3   3   6 49700.3 1583.41   5
  -6   0  -8 204142. 3014.66   5
   5   3  -6 39088.7 1526.51   5
   4   2  -5 34079.4 1049.27   5
  -9   0   1 375.103 1122.02   5
   5   2   3-9.13923 823.021   5
  -5   1  -9 6525.45 1448.39   5
   6   2  -1 6066.85 957.536   5
   7   4  -7 803.910 2040.77   5
  -4   1  -9 799.675 1162.64   5
  -8   1  -8 3198.11 1906.50   5
  -7  -1   1 10493.8 1030.48   5
   4   2  -4 6309.02 768.864   5
  -8  -1  -2 484.779 1201.18   5
  -3   0  -7 318.783 713.347   5
  -7   0  -8 1119.35 1625.58   5
   3   1  -2 270582. 1935.34   5
   7   3   1 9812.03 1385.91   5
  -9   1   5 3538.01 1474.52   5
  -7   0  -4 645.773 1084.93   5
   5   3  -8 2972.87 1189.43   5
  -8   0   0 6504.45 1068.89   5
  -5   0  -5 3.22853 771.143   5
  -3   0  -6 413.296 629.827   5
  -1   0  -4-198.474 295.316   5
  -6  -1  -3 1835.84 909.152   5
   7   4  -1 1114.15 1612.52   5
   3   1   0 601934. 2992.18   5
   5   3   4 25872.7 1477.02   5
   4   2   3 180961. 2245.89   5
   5   2   0 116.884 768.070   5
  -2   0  -6 57375.5 1004.54   5
 -10   1   6 17.9538 1848.69   5
   6   2   1 4229.86 965.844   5
  -3   0  -5-51.3623 538.801   5
   4   1   0 1030.68 588.547   5
  -9   0  -1 486.071 1254.78   5
  -7   1  -8 1315.60 1697.27   5
   4   1  -2 174.148 536.354   5
  -7   0   1 146.542 781.945   5
   3   2   6-4.46942 778.098   5
 -10   0   3 109827. 2674.64   5
  -5   0  -7-202.272 1006.78   5
  -7   0   4 251.842 870.739   5
  -4   0   4 14157.5 600.221   5
  -7   1   7 9101.25 1129.58   5
 -10   0   2 13908.1 1765.60   5
  -9   0   3 774.756 1293.10   5
   5   3  -7 15705.6 1328.13   5
  -6   0   4 17468.6 944.039   5
  -2   0   3 256708. 1192.67   5
   8   3  -1 574.040 1542.96   5
  -6   1  -9 431.443 1631.96   5
   8   3   0 1669.09 1577.16   5
   8   3  -2 604.980 1581.91   5
   2   1   4 908.064 461.705   5
   6   2  -3 463.495 876.655   5
   6   4   7 3794.90 2206.76   5
  -7   0  -2 7.89926 861.395   5
   5   4   8 1636.29 2052.00   5
 -10   1   3-919.241 1424.00   5
   3   2  -8 42.5581 600.033   5
  -1   2   8 526.455 488.724   5
 -11   1   5 16029.8 2367.50   5
  -8   0   4 33333.4 1491.78   5
  -8   0  -6 39219.6 2030.87   5
  -1   1  -9 4468.62 574.074   5
   8   3   1 814.648 1523.36   5
  -7   0  -1 498.691 826.819   5
  -6   1  -8 582.344 1389.58   5
  -5   0  -4-252.815 742.734   5
   5   2  -6 748.394 777.438   5
  -5   0   3 366.608 580.272   5
  -9   1   4 8097.34 1475.14   5
   4   1  -3 284.493 512.489   5
   2   1  -6 494.520 280.983   5
   6   4   4 13698.6 1831.17   5
   6   3   3 1893.12 1194.46   5
  -8   0   3 21723.5 1284.24   5
   8   4  -1 26146.6 2281.44   5
  -5   1   7 27158.3 862.213   5
   8   4  -2 39365.8 2439.94   5
  -9   1   6 20132.3 1696.73   5
 -10   0  -3 95801.5 2873.78   5
   2   2   6 161947. 1934.62   5
   0   1   5 3428.51 350.399   5
   4   2  -6 94930.5 1462.10   5
   8   3   2-197.846 1567.70   5
   2   2   7 2995.61 783.131   5
  -5   1  -8 728.130 1211.91   5
   6   2   3 933.166 902.710   5
  -8   1   5-43.5435 1131.83   5
  -3   0  -4 333.852 499.371   5
   3   1  -5 281.207 369.718   5
  -1   1  -8 2029.48 534.974   5
   7   3  -2 95995.9 2308.03   5
   5   3   5 66563.4 1943.48   5
   7   3   0 13153.7 1461.33   5
   5   2   2 1093.56 790.581   5
   6   3  -4 132.641 1172.89   5
   4   2   4 7645.28 881.001   5
  -6   0  -6 40342.8 1534.30   5
  -8   0  -5 111266. 2568.77   5
   7   3  -3 81662.6 2206.45   5
  -5   0  -3 420.515 692.441   5
   7   2  -1 1549.92 1074.84   5
  -7   0  -3 126.005 901.162   5
   4   1   2-46.3647 596.111   5
 -10   1  -3 258.142 1888.22   5
  -5   0   1 620.695 557.695   5
 -10   1   1 2591.61 1553.49   5
  -8   1  -6-286.287 1575.83   5
   7   2  -2 1101.29 1039.26   5
  -3   0   2 309.493 371.775   5
  -6   1   6 2438.53 705.476   5
   6   2  -5 1944.11 919.682   5
   1   1   4 57521.9 857.665   5
   3   1  -4 5541.54 445.065   5
  -8   0   2 23506.4 1343.78   5
   6   4   6 24497.2 2184.38   5
   3   1   2 262250. 2073.18   5
  -8   0  -4 25487.6 1552.30   5
   7   3  -4 32245.8 1683.07   5
   8   3  -3 79.0654 1554.19   5
  -9   1   3 1246.13 1266.05   5
   6   3  -7 693.761 1318.58   5
 -10   1   2 1673.21 1680.27   5
   7   2   1 770.129 1075.75   5
 -10   1   0 753.696 1663.83   5
   6   3   6 692.829 1372.14   5
 -10   1  -1 1540.08 1693.49   5
  -5   0  -2-175.580 613.451   5
   2   3   9 797.386 1233.46   5
  -8   2   7 5193.30 1477.38   5
  -2   1  -8 729.806 661.868   5
  -6   0   3 13434.7 897.170   5
  -2   0  -5 88308.9 1173.13   5
   8   4  -5 60039.9 2781.16   5
  -3   0   3 247.279 342.888   5
  -8   0   1 57073.8 1667.90   5
   6   2   0 812346. 5099.32   5
 -11   1   3 25353.8 2248.67   5
   7   2  -3 756.888 1019.77   5
   9   3  -1 891.381 1773.90   5
  -9   1  -4 6195.46 1686.98   5
   4   3   8 568.444 1350.30   5
   8   3  -5 1590.93 1514.56   5
   4   1  -4 480.539 489.219   5
   5   1  -1 1347.46 643.846   5
   5   2   5 947.461 1011.26   5
  -1   0  -3 2.51134 275.180   5
  -9   1  -5 3641.44 1911.72   5
  -7   2  -9 132.771 2132.36   5
   5   1   0 479.691 594.370   5
   8   3   4 496.526 1658.43   5
  -3   0  -3 249.701 464.490   5
  -4   0  -6 169291. 2050.66   5
   7   3   2 101796. 2477.93   5
  -4   0   3 16444.7 656.133   5
   6   2  -2 29514.6 1275.31   5
  -5   0   0 40.7721 561.299   5
  -8   1  -5-116.481 1366.11   5
   7   3  -7 7214.64 1579.10   5
   9   3  -3 378.980 1906.92   5
  -4   0  -2 94287.4 1292.63   5
   3   2   7 491.989 865.194   5
   5   1   1 313.259 604.876   5
  -4   0   0 2479.54 530.958   5
   7   2  -4 576.507 1119.54   5
   5   3   6 41628.1 1802.12   5
   6   3  -6 2390.70 1230.87   5
  -8   0  -2 22212.6 1414.96   5
   4   1  -1 5262.74 596.445   5
  -8   0  -1 57898.3 1762.26   5
   7   3  -5 71265.7 2135.97   5
  -7   1   6 33628.5 1331.20   5
  -4   0  -5 312736. 2616.95   5
  -8   0  -3 19235.5 1461.77   5
  -7   0   2 739.913 824.939   5
   7   3   3 73597.7 2302.13   5
  -3   0   1 541.727 402.694   5
   6   3   7-314.184 1704.61   5
  -6   1   5 1439.35 727.884   5
   9   3  -4 6099.57 2056.09   5
  -8   1  -4 1986.37 1269.77   5
  -3   0  -2-47.1998 417.633   5
  -6   2  -9 795.273 1832.48   5
   2   1   5 238.875 485.896   5
   5   2  -7 756.702 817.900   5
   4   2   5 36551.5 1287.05   5
   6   3   5 796.202 1322.83   5
 -10   1   4 347.760 1733.24   5
  -6   0   2 147944. 1981.82   5
  -6   0  -4 18057.7 1116.61   5
   4   2  -7 37212.2 1040.26   5
   8   4  -6 36654.6 2641.78   5
   7   2   3 2064.96 1171.87   5
   8   3   5 2598.07 2021.89   5
   8   3  -6 898.055 1756.12   5
  -9   2   6 1403.35 1474.92   5
 -10   2   4 5481.41 1892.45   5
  -6   1  -6 1474.20 1159.59   5
   6   2   5 1155.14 1129.50   5
  -9   1  -1 6656.10 1462.24   5
  -1   0   1 107.683 153.461   5
   5   2   6 385.118 1045.16   5
  -3   0   0-229.801 399.202   5
   1   2   8 1304.05 690.316   5
   2   2  -9 574.568 319.465   5
  -6   0  -5 6872.85 1042.22   5
   6   2   2 24201.5 1225.57   5
   3   3   8 233175. 2952.92   5
   6   2  -4 99696.2 1884.56   5
  -3   0  -1 134.302 441.248   5
   8   2  -1 12775.4 1371.18   5
  -8   1   2-112.508 1073.27   5
  -4   1  -7 745.081 897.133   5
  -8   1  -3 168.032 1307.59   5
  -9   2   5 929.754 1447.12   5
   7   2  -5 270.484 1138.72   5
   9   3  -5 492.635 2018.54   5
  -1   0  -2-37.4588 251.885   5
  -5   2   8 548.720 749.894   5
   3   1   3 915.811 502.503   5
  -9   1  -6 23622.6 2293.61   5
  -5   0   2 133.234 584.641   5
   4   3   7 950.043 1248.97   5
  -6   0   1 27727.1 1029.10   5
   8   2  -3 73234.1 1908.13   5
  -8   2  -7 6550.92 2030.36   5
  -8   1   1-16.1694 1118.21   5
   4   2   7 42313.3 1385.13   5
  -8   1  -2 665.312 1269.85   5
   3   3   9 2175.93 1404.24   5
  -5   2  -9 184.190 1506.06   5
   4   1   4 449.305 656.478   5
  -8   1   3 2235.51 1153.09   5
   6   1   0 64.7767 705.852   5
   6   1  -1 707.866 678.220   5
  -8   1  -1 1976.56 1087.34   5
   7   3  -6 24530.3 1693.79   5
  -8   1  -7 1229.59 1710.82   5
 -10   2   6 19215.5 2271.39   5
  -6   0  -3 12579.1 975.805   5
   7   3   7 10257.3 2031.62   5
   4   1   3-48.7811 599.498   5
   4   3   9 604.646 1599.94   5
  -3   1  -7 714.697 744.646   5
  -8   1   0 617.420 1029.18   5
   8   3  -7 2705.63 1734.16   5
  -6   1  -5 770.137 1046.58   5
   4   1   1 6412.70 656.982   5
  -6   0   0 361720. 3030.17   5
  -4   0   2 102145. 1287.31   5
  -7   0   0 440.339 747.502   5
   1   3   9 9514.68 1191.70   5
   1   1   5 91009.7 1048.39   5
   8   3  -4-459.070 1598.68   5
   4   2  -8 845.987 684.463   5
   2   2   8 2986.70 866.498   5
  -7   2   7 766.407 1149.51   5
   9   2   0 542.540 1424.82   5
   9   2  -1 890.049 1412.14   5
  -1   0   0-44.4697 100.707   5
  -1   0  -1-68.5864 199.905   5
 -10   2  -1 13867.1 1841.26   5
   0   1   6 24.6961 307.777   5
  -6   0  -1 22337.5 1046.95   5
  -7   1  -7 11536.5 1578.16   5
  -4   0  -4 15956.4 821.165   5
  -2   0   2 152075. 989.920   5
   5   3   7 11123.4 1569.13   5
   7   2   0 580.424 1052.70   5
   9   2   1 1077.17 1587.41   5
   6   1   2 1462.47 770.231   5
   6   1  -2 1227.72 779.868   5
  -7   2  -7-83.4465 1653.81   5
   9   2  -2 1184.39 1597.96   5
   5   2   7 330.181 1173.74   5
  -6   2   7 131.677 951.911   5
   6   2  -7 713.312 980.508   5
   8   3   3 1211.36 1522.72   5
   5   2   4 227.682 834.251   5
   7   3   5 67555.4 2389.05   5
  -7   1   5 53545.6 1534.65   5
   7   3   4 23041.7 1796.32   5
  -5   1   6 76691.6 1251.62   5
  -2   0  -4 61366.4 943.557   5
  -8   1   4 550.417 1116.70   5
  -4   0  -3 18063.4 787.574   5
  -3   1  -8 188488. 2143.29   5
  -4   1  -8 89.0076 1008.78   5
   9   3   0 197787. 3688.85   5
   9   3  -2 30436.9 2245.97   5
   6   2   4 97000.2 2086.64   5
   9   2   2 6474.02 1608.44   5
   5   3   9 3858.22 1976.41   5
   3   2   8 236.975 969.177   5
  -7   1  -2 50285.2 1505.21   5
  -9   2   3 1364.39 1577.34   5
   9   2  -3-114.038 1612.09   5
  -7   2   6 1134.49 1143.16   5
   6   1   3 2754.20 804.310   5
  -9   2   4 839.816 1489.28   5
  -3   2  -9 770.821 1144.58   5
   7   2   2 350.331 1034.95   5
 -10   2   5 40033.7 2418.24   5
  -9   1   2 53574.7 1973.77   5
   3   1   4 5501.57 604.394   5
   0   2   8 205410. 1691.68   5
  -7   1  -6 36585.7 1697.01   5
   4   2   6 91961.7 1831.14   5
   7   3   8 7625.85 2357.52   5
  -9   2  -3 943.380 1851.27   5
   9   2   3 317.184 1737.80   5
  -5   2  -8 234.986 1416.61   5
   6   3   8 264.404 1889.84   5
  -6   1   4 659.538 736.974   5
  -9   2   2 942.973 1541.36   5
  -4   2   8 1275.21 597.600   5
   5   1  -2 55672.8 1255.95   5
  -2   0  -3 274449. 1742.33   5
  -9   1   1 8889.89 1369.91   5
  -5   1  -7 34858.3 1475.57   5
   7   3   6 28648.6 2135.75   5
   7   2   5 25.5983 1341.31   5
 -10   2   1 12616.9 2015.37   5
   7   2  -6 798.412 1192.11   5
  -6   1  -3 1390.38 905.806   5
   9   2  -4-292.840 1671.95   5
   6   1  -4 565.336 823.147   5
   2   1   6 1355.34 549.891   5
  -6   2  -7 548.045 1451.06   5
  -9   2   1 1484.24 1595.69   5
   4   2   8 1174.44 1189.04   5
   1   0   0 335.269 176.554   5
  -9   2  -1 827.128 1468.72   5
  -9   2   0 285.237 1420.26   5
  -4   2  -9 7334.51 1359.46   5
  -6   3  -9-674.723 2320.04   5
  -6   0  -2 151131. 2124.61   5
  -4   0   1 260457. 2021.22   5
  -9   1   0 198097. 3172.47   5
  -6   1  -7 2180.79 1220.07   5
  -4   1   6 109.829 449.054   5
  -7   1   4 19133.2 1180.23   5
   6   2  -6 94932.1 1794.09   5
   8   2   0 13797.8 1514.30   5
   5   1  -3 191149. 2070.00   5
   6   2   7 719.328 1454.77   5
   9   2   4 2905.23 1644.78   5
  -6   1   2 1277.25 786.294   5
   6   1   4 302.257 956.559   5
  10   2   0 3974.11 1825.34   5
  -6   1  -2 695.339 861.873   5
   5   2  -8 581.700 837.908   5
   5   1   2 62062.2 1386.09   5
  -2   0   1 9455.09 398.546   5
  -7   1  -5 53612.1 1861.84   5
   5   3   8 846.782 1617.70   5
  -2   0  -2 156165. 1269.50   5
   7   2   4 309.173 1153.92   5
   8   2   2 98661.6 2407.49   5
  -6   1   1-198.094 786.792   5
  -6   1  -1 474.559 806.068   5
  -7   2   5 587.606 1136.85   5
  -6   1   0 1309.78 765.276   5
   5   2   8 1292.29 1393.03   5
   9   2  -5-46.2006 1715.05   5
  -8   2   6 14688.9 1567.53   5
 -10   2   3 16027.3 2046.02   5
   8   2  -2 96072.6 2260.03   5
  -7   2  -8-702.253 1980.21   5
  -2   0   0 61951.6 758.474   5
  -7   1   3 85375.6 1808.39   5
   5   1   3 184526. 2230.58   5
   4   1  -5 6980.40 572.198   5
  -5   1  -6 92947.7 1857.85   5
   6   3   9 541.480 2243.12   5
   8   1  -1 920.744 1057.62   5
   8   1   1 235.131 1107.68   5
   7   2   7 1916.15 1728.22   5
   1   0  -1 42.2583 180.948   5
   1   0   1-156.345 233.114   5
  -7   3  -8 4361.88 2427.00   5
   8   1  -2 1327.21 1044.17   5
  -4   2  -8 821.425 1277.11   5
   4   1  -6 621.491 498.496   5
   4   1   6 372.334 815.757   5
  -5   2   7 789.865 797.186   5
   8   2   3 63393.8 2114.83   5
  -5   1   5 33635.0 978.738   5
  -7   1  -4 19656.0 1354.90   5
   8   2   1 10179.2 1389.03   5
   8   2  -4 26202.3 1658.07   5
 -10   2   2 25065.1 2229.98   5
   6   2   6 105045. 2363.87   5
  -6   2  -8 54987.9 2169.07   5
  -7   1  -3 78632.1 1938.47   5
   6   1   5 1192.12 1037.36   5
  10   2  -4 6621.89 2157.80   5
  -5   3  -9 4301.99 1801.81   5
   6   1  -5 1036.80 849.623   5
  -8   3   6 1214.56 1726.25   5
   3   0   0-211.411 415.147   5
  -2   1  -6 702.148 560.034   5
  -1   2  -9 901.099 828.568   5
   9   3  -6 18616.6 2402.71   5
  -7   1   2 53998.7 1579.76   5
  -8   2  -6 17491.6 1908.43   5
  -3   1   6 49217.6 680.301   5
   6   1  -3 2156.04 814.331   5
   8   1   3 473.856 1302.62   5
   3   0   1-516.737 485.245   5
   8   1  -3 755.272 1161.16   5
  -6   3  -8 431.277 1958.00   5
   3   0  -1 110.922 441.218   5
  -7   2   4 266.313 1081.84   5
  -3   2  -8 188.062 985.857   5
   2   2   9 1279.43 932.204   5
   8   2   4 26543.3 1854.77   5
  -2   1  -7 1352.38 613.972   5
  -8   2   5 56619.4 1949.39   5
   6   1   1 2131.37 882.796   5
   5   1   4 8175.44 848.535   5
  -6   1  -4-119.181 949.099   5
  -9   2  -4 338.109 1813.85   5
  -7   1  -1 13902.1 1165.92   5
  -7   1   0 12079.4 1118.61   5
   8   2  -5 73771.6 2178.85   5
   3   1  -6 57982.4 769.812   5
   8   2   7 11590.5 2082.20   5
  -9   3   4 10492.9 1950.27   5
  -7   3   7 5515.67 1620.03   5
   9   1   1 9919.45 1564.84   5
  -7   2  -5 1827.19 1373.77   5
   9   1  -1 8135.34 1494.95   5
   7   2  -7 1393.38 1153.29   5
  -3   1  -5 546.141 640.901   5
  -9   3   3-251.589 1828.48   5
   4   0   0 2719.09 541.829   5
   3   2   9 412.828 1124.85   5
  -9   3   5 469.660 1993.37   5
  -4   1   4 282.399 493.039   5
   1   2   9 653.576 757.606   5
  -5   1  -5 33821.7 1315.91   5
   4   1   5 7058.14 823.966   5
   5   1  -4 9092.67 755.198   5
   7   1   0 14209.8 1081.42   5
   1   1   6 56709.0 883.673   5
   7   1  -1 7908.59 1035.99   5
  -6   1   3 2425.16 792.699   5
  -2   0  -1 10642.6 439.369   5
  -8   3  -5 3016.16 1943.65   5
   8   2  -7 9705.69 1639.70   5
  -6   2  -5-84.3142 1138.14   5
   3   0   2-124.539 496.100   5
   5   1  -6 97840.3 1303.47   5
  -5   1   1 1579.75 659.145   5
  -8   3   5 1386.63 1625.11   5
  -5   1   0 2413.68 671.495   5
   8   1  -4 1091.58 1235.42   5
  -7   2   3 1021.75 1068.21   5
   6   1   6 1494.76 1087.96   5
  -4   3  -9 674.944 1694.73   5
   0   2  -9 199.596 664.834   5
   7   1   1 9679.81 1090.57   5
  -8   2  -5 64747.1 2504.59   5
   8   2   5 67537.7 2333.62   5
  -9   3   6 14904.9 2252.42   5
  -1   1  -7 28630.4 756.467   5
   9   1   3 2185.00 1534.96   5
  -5   2  -6 14.6868 1101.02   5
  -9   3  -1 650.723 1896.59   5
  -9   3   1-207.047 1842.58   5
  -6   2   5 1382.98 935.559   5
   4   0   2 98085.1 1357.48   5
   3   0  -2 247.864 420.544   5
   5   2   9 1111.67 1557.89   5
  -3   1   5 244.398 385.014   5
   1   0   2-106.165 269.336   5
  -3   2   8 344.281 441.496   5
   5   1  -5 36739.4 1033.05   5
   7   1   2 50228.4 1589.96   5
  10   2  -1 21457.5 2034.97   5
  -5   1   4 5199.28 708.472   5
   5   0   1 825.654 641.264   5
  -9   3   2 26987.9 1958.76   5
   7   2   8 424.037 1943.07   5
  -8   3  -4-465.538 1879.50   5
  -7   2   2 594.501 1081.56   5
  10   1   1 552.065 1814.00   5
  -6   3  -7 328.499 1764.16   5
   5   0  -1-151.884 661.697   5
  10   1   0 981.841 1795.73   5
  10   1  -1-128.144 1680.26   5
  -7   2  -1 1056.11 1099.68   5
   9   1   4 10168.7 1696.91   5
   4   1   7 1389.64 931.697   5
  -7   2   1 1016.58 1030.95   5
  -4   1   5 6863.14 573.682   5
   7   2   6 776.657 1513.25   5
  -3   1  -6 69726.8 1364.75   5
  10   2  -2 38739.7 2399.61   5
   5   1   5 40559.3 1366.62   5
  -7   1   1 6837.70 1000.21   5
   7   1  -2 52916.0 1511.14   5
  10   1   2-2002.53 1654.28   5
   5   0   2 264.961 668.813   5
  -7   2   0 215.162 1065.03   5
  -8   3   4 1894.81 1542.26   5
   6   2   9-83.4832 1911.42   5
  10   1  -2 345.846 1763.24   5
  -5   3  -8 596.573 1720.74   5
   6   1  -6 1093.15 887.002   5
   3   0   3 206.465 506.679   5
  -7   2  -3 787.717 1335.38   5
  -8   3  -3-407.808 1586.47   5
  -4   1   3 122.477 539.563   5
   7   1   3 93119.3 2064.01   5
   3   1   6 74046.6 1385.64   5
  -8   2  -4 25595.1 1970.99   5
   8   2  -6 23905.2 1758.29   5
  10   2  -3 19282.0 2209.23   5
   8   1   0 1836.63 1089.40   5
   2   0   0 64746.5 807.813   5
   8   2   6 27946.8 2084.80   5
   9   2  -6-36.5554 1885.13   5
   9   1  -4 10933.1 1523.37   5
   8   1   4 1237.53 1321.04   5
   9   1  -3 743.338 1369.74   5
   8   1  -5 351.235 1283.74   5
   8   1   5 342.507 1507.60   5
   5   0   0 502.717 591.488   5
   9   1   5 3879.00 1736.13   5
  -8   3   3 2574.35 1556.53   5
  -2   1  -5 186.116 495.744   5
  -3   3  -9 174.472 1500.70   5
  -6   3   7 438.848 1275.59   5
   0   2   9 56.9070 557.270   5
  -8   2   3 65291.1 2043.53   5
   0   1  -7 0.42702 353.091   5
  -5   1  -4 8569.20 907.199   5
   5   0   3 688.574 661.305   5
  10   1  -3-28.4348 1544.50   5
   6   1   7 755.056 1276.58   5
  -6   2  -3 204.128 988.944   5
   8   1   6 1663.44 1523.32   5
   7   2   9 453.797 2228.25   5
  -3   2  -7 1371.28 910.566   5
  -4   1  -3 442.307 595.952   5
  -8   3   2 269.815 1460.25   5
   1   2  -9 237.956 547.213   5
  -6   2   6 91167.4 1770.12   5
   2   0  -1 10314.6 409.711   5
  -5   2  -7 260.663 1198.17   5
  -6   2  -6 97266.5 2281.24   5
  -8   2   4 24598.4 1585.88   5
   7   0  -1 259.222 933.161   5
[truncated: 65,230 more chars]
