# Supplementary material for: Li6SiO4Cl2: A Hexagonal Argyrodite Based on Antiperovskite Layer Stacking
Source: Chem Mater. 2021 Mar 2;33(6):2206–17. doi: 10.1021/acs.chemmater.1c00157 (PMC8029579; doi:10.1021/acs.chemmater.1c00157)
Supplement: Supplementary file 3 — cm1c00157_si_003.cif [file cm1c00157_si_003.cif]

data_overall
_refine_ls_shift/su_max 0.0435
_computing_structure_refinement TOPAS-V5
_refine_ls_number_parameters 121
_pd_block_id 
rebin_887501-505_MAC_001_summed_0001.xye|overall
_refine_ls_goodness_of_fit_all 6.30914
_refine_ls_R_factor_all  2.95056
_pd_proc_ls_prof_R_factor 2.95056
_pd_proc_ls_prof_wR_factor 4.11322
_pd_proc_ls_prof_wR_expected 1.63756
loop_ _pd_phase_block_id
phase_1_Pna21
loop_ _pd_block_diffractogram_id
rebin_887501-505_MAC_001_summed_0001.xye

#######End of overall data loop#######
#######Start of powder structure loop#######

_symmetry_cell_setting orthorhombic
_cell_measurement_temperature 298.15
_diffrn_measurement_device_type I11_Beamline_at_Diamone_Light_Source
_diffrn_ambient_temperature 298.15
_cell_length_a 10.543150(5)
_cell_length_b 6.076855(3)
_cell_length_c 9.960249(5)
_cell_angle_alpha 90
_cell_angle_beta 90
_cell_angle_gamma 90
_cell_volume 638.1451(5)
_space_group_crystal_system        'orthorhombic'
_space_group_name_H-M_alt Pna21
loop_
_space_group_symop_operation_xyz
	 'x, y, z '
	 '-x+1/2, y+1/2, z+1/2 '
	 '-x, -y, z+1/2 '
	 'x+1/2, -y+1/2, z '
loop_
_atom_type_symbol
_atom_type_number_in_cell
 Cl1   4
 Cl2   4
 Si1   4
 O1    4
 O2    4
 O3    4
 O4    4
 Li1   4
 Li2   4
 Li3   4
 Li4   4
 Li5   4
 Li6   4

loop_
_atom_site_label
_atom_site_type_symbol
_atom_site_fract_x
_atom_site_fract_y
_atom_site_fract_z
_atom_site_occupancy
_atom_site_symmetry_multiplicity
_atom_site_adp_type
_atom_site_U_iso_or_equiv
Cl1 Cl-1 0.66862(5) 0.50718(9) 0.62894 0.9799(12)   4 Biso 0
Cl2 Cl-1 0.33328(4) 0.49395(9) 0.74719(3) 0.9877(15)   4 Biso 0
Si1 Si+4 0.50232(4) 0.99692(17) 0.49074(6) 1   4 Biso 0.576(6)
O1 O-2 0.50179(12) 0.9947(3) 0.65312(7) 0.9845(19)   4 Biso 0.795(17)
O2 O-2 0.42622(10) 0.21544(17) 0.43910(13) 1.000(3)   4 Biso 0.98(4)
O3 O-2 0.43299(11) 0.77773(17) 0.42900(13) 1.000(3)   4 Biso 0.69(4)
O4 O-2 0.64698(7) 0.00621(19) 0.43587(14) 0.9849(17)   4 Biso 0.753(18)
Li1 Li+1 0.0005(2) -0.0067(8) -0.0347(4) 1.000(5)   4 Biso 1.77(6)
Li2 Li+1 0.2679(3) 0.2985(5) 0.5146(3) 0.894(9)   4 Biso 0.88(8)
Li3 Li+1 0.7519(3) 0.7531(4) 0.4316(4) 0.912(8)   4 Biso 1.12(7)
Li4 Li+1 0.3642(3) 0.8928(4) 0.7525(5) 0.978(9)   4 Biso 1.36(8)
Li5 Li+1 0.0228(3) 0.2465(4) 0.7442(4) 0.910(7)   4 Biso 1.06(8)
Li6 Li+1 0.6162(3) 0.8363(5) 0.7531(4) 0.891(10)   4 Biso 0.96(9)

_exptl_crystal_density_diffrn 2.08296
_cell_formula_units_Z   4
_chemical_formula_weight   200.1125
_chemical_formula_sum              'Cl1.97 Li5.59 O3.97 Si'
loop_
_atom_site_aniso_label
_atom_site_aniso_U_11
_atom_site_aniso_U_22
_atom_site_aniso_U_33
_atom_site_aniso_U_12
_atom_site_aniso_U_13
_atom_site_aniso_U_23
Cl1 0.01264(17) 0.01210(17) 0.01455(19) -0.0018(3) -0.0001(2) -0.0006(4)
Cl2 0.01421(18) 0.01354(18) 0.0209(2) 0.0024(3) -0.0002(4) -0.0013(4)


loop_
	_geom_bond_atom_site_label_1
	_geom_bond_atom_site_label_2
	_geom_bond_distance
	_geom_bond_site_symmetry_1
	_geom_bond_site_symmetry_2
	Cl1       Li6       2.415(3) 1_555   1_555
	Cl1       Li2       2.417(3) 1_555   4_555
	Cl1       Li1       2.417(3) 1_555   2_555
	Cl1       Li5       2.461(3) 1_555   4_555
	Cl1       Li4       2.477(3) 1_555   4_565
	Cl1       Li3       2.620(3) 1_555   1_555
	Cl2       Li4       2.446(3) 1_555   1_555
	Cl2       Li5       2.476(3) 1_555   4_555
	Cl2       Li6       2.511(3) 1_555   4_465
	Cl2       Li3       2.537(3) 1_555   3_665
	Cl2       Li2       2.693(3) 1_555   1_555
	Cl2       Li1       2.798(3) 1_555   4_556
	Si1       O1        1.6174(9) 1_555   1_555
	Si1       O4        1.6211(10) 1_555   1_565
	Si1       O2        1.6345(14) 1_555   1_565
	Si1       O3        1.6391(14) 1_555   1_555
	Si1       Li4       2.839(4) 1_555   3_674
	Si1       Li6       2.862(4) 1_555   3_674
	Si1       Li5       2.901(4) 1_555   2_554
	Si1       Li5       2.975(4) 1_555   4_565
	Si1       Li1       3.027(5) 1_555   2_565
	Si1       Li6       3.037(4) 1_555   1_555
	Si1       Li4       3.053(4) 1_555   1_555
	Si1       Li1       3.071(5) 1_555   2_555
	Si1       Li2       3.073(3) 1_555   4_565
	Si1       Li3       3.077(3) 1_555   1_555
	Si1       Li2       3.086(3) 1_555   1_565
	Si1       Li3       3.102(3) 1_555   4_465
	O1        Si1       1.6174(9) 1_555   1_555
	O1        Li5       1.829(3) 1_555   4_565
	O1        Li6       1.837(4) 1_555   1_555
	O1        Li4       1.862(4) 1_555   1_555
	O1        O2        2.6416(16) 1_555   1_565
	O1        O4        2.6515(15) 1_555   1_565
	O1        O3        2.6923(16) 1_555   1_555
	O1        O3        3.1520(15) 1_555   3_675
	O2        Si1       1.6345(14) 1_555   1_545
	O2        Li1       1.875(5) 1_555   2_555
	O2        Li2       1.899(4) 1_555   1_555
	O2        Li6       1.931(4) 1_555   3_664
	O2        O1        2.6416(16) 1_555   1_545
	O2        O4        2.6524(14) 1_555   1_555
	O2        O3        2.6627(15) 1_555   1_545
	O2        Li4       2.961(4) 1_555   3_664
	O3        Si1       1.6391(14) 1_555   1_555
	O3        Li1       1.900(5) 1_555   2_555
	O3        Li5       1.908(4) 1_555   2_554
	O3        Li3       1.918(3) 1_555   4_465
	O3        O4        2.6500(14) 1_555   1_565
	O3        O2        2.6627(15) 1_555   1_565
	O3        O1        2.6923(16) 1_555   1_555
	O3        Li6       2.973(4) 1_555   3_674
	O3        O1        3.1520(15) 1_555   3_674
	O4        Si1       1.6211(10) 1_555   1_545
	O4        Li3       1.895(3) 1_555   1_545
	O4        Li2       1.910(3) 1_555   4_555
	O4        Li4       1.930(5) 1_555   3_664
	O4        O3        2.6500(14) 1_555   1_545
	O4        O1        2.6515(15) 1_555   1_545
	O4        O2        2.6524(14) 1_555   1_555
	O4        Li5       3.056(4) 1_555   2_544
	Li1       O2        1.875(5) 1_555   2_544
	Li1       O3        1.900(5) 1_555   2_544
	Li1       Cl1       2.417(3) 1_555   2_544
	Li1       Li5       2.696(5) 1_555   1_554
	Li1       Li2       2.758(5) 1_555   2_544
	Li1       Cl2       2.798(3) 1_555   4_454
	Li1       Si1       3.027(5) 1_555   2_534
	Li1       Li3       3.050(4) 1_555   3_664
	Li1       Si1       3.071(5) 1_555   2_544
	Li1       Li3       3.112(4) 1_555   2_544
	Li1       Li5       3.147(6) 1_555   3_554
	Li1       Li6       3.157(6) 1_555   4_454
	Li2       O2        1.899(4) 1_555   1_555
	Li2       O4        1.910(3) 1_555   4_455
	Li2       Cl1       2.417(3) 1_555   4_455
	Li2       Cl2       2.693(3) 1_555   1_555
	Li2       Li1       2.758(5) 1_555   2_555
	Li2       Li3       2.853(4) 1_555   4_465
	Li2       Li6       2.991(5) 1_555   3_664
	Li2       Li4       3.014(5) 1_555   2_544
	Li2       Si1       3.073(3) 1_555   4_465
	Li2       Si1       3.086(3) 1_555   1_545
	Li3       O4        1.895(3) 1_555   1_565
	Li3       O3        1.918(3) 1_555   4_565
	Li3       Cl2       2.537(3) 1_555   3_664
	Li3       Cl1       2.620(3) 1_555   1_555
	Li3       Li2       2.853(4) 1_555   4_565
	Li3       Li5       3.021(5) 1_555   3_664
	Li3       Li1       3.050(4) 1_555   3_665
	Li3       Li4       3.052(5) 1_555   3_674
	Li3       Si1       3.077(3) 1_555   1_555
	Li3       Si1       3.102(3) 1_555   4_565
	Li3       Li1       3.112(4) 1_555   2_555
	Li4       O1        1.862(4) 1_555   1_555
	Li4       O4        1.930(5) 1_555   3_665
	Li4       Cl2       2.446(3) 1_555   1_555
	Li4       Cl1       2.477(3) 1_555   4_465
	Li4       Li6       2.679(4) 1_555   1_555
	Li4       Li5       2.758(4) 1_555   4_565
	Li4       Si1       2.839(4) 1_555   3_675
	Li4       O2        2.961(4) 1_555   3_665
	Li4       Li6       2.962(4) 1_555   4_465
	Li4       Li2       3.014(5) 1_555   2_555
	Li4       Li3       3.052(5) 1_555   3_675
	Li4       Si1       3.053(4) 1_555   1_555
	Li5       O1        1.829(3) 1_555   4_465
	Li5       O3        1.908(4) 1_555   2_545
	Li5       Cl1       2.461(3) 1_555   4_455
	Li5       Cl2       2.476(3) 1_555   4_455
	Li5       Li1       2.696(5) 1_555   1_556
	Li5       Li6       2.722(4) 1_555   4_465
	Li5       Li4       2.758(4) 1_555   4_465
	Li5       Si1       2.901(4) 1_555   2_545
	Li5       Si1       2.975(4) 1_555   4_465
	Li5       Li3       3.021(5) 1_555   3_665
	Li5       O4        3.056(4) 1_555   2_555
	Li5       Li1       3.147(6) 1_555   3_555
	Li6       O1        1.837(4) 1_555   1_555
	Li6       O2        1.931(4) 1_555   3_665
	Li6       Cl1       2.415(3) 1_555   1_555
	Li6       Cl2       2.511(3) 1_555   4_565
	Li6       Li4       2.679(4) 1_555   1_555
	Li6       Li5       2.722(4) 1_555   4_565
	Li6       Si1       2.862(4) 1_555   3_675
	Li6       Li4       2.962(4) 1_555   4_565
	Li6       O3        2.973(4) 1_555   3_675
	Li6       Li2       2.991(5) 1_555   3_665
	Li6       Si1       3.037(4) 1_555   1_555
	Li6       Li1       3.157(6) 1_555   4_556
	loop_
		_geom_angle_atom_site_label_1
		_geom_angle_atom_site_label_2
		_geom_angle_atom_site_label_3
		_geom_angle
		_geom_angle_site_symmetry_1
		_geom_angle_site_symmetry_2
		_geom_angle_site_symmetry_3
	Li2       Cl1       Li6        167.56(11)  4_555 1_555   1_555
	Li1       Cl1       Li2        88.56(13)  2_555 1_555   4_555
	Li1       Cl1       Li6        101.86(14)  2_555 1_555   1_555
	Li5       Cl1       Li1        80.33(13)  4_555 1_555   2_555
	Li5       Cl1       Li2        90.51(10)  4_555 1_555   4_555
	Li5       Cl1       Li6        97.86(11)  4_555 1_555   1_555
	Li4       Cl1       Li5        116.22(12)  4_565 1_555   4_555
	Li4       Cl1       Li1        163.25(13)  4_565 1_555   2_555
	Li4       Cl1       Li2        93.57(11)  4_565 1_555   4_555
	Li4       Cl1       Li6        74.50(10)  4_565 1_555   1_555
	Li3       Cl1       Li4        87.34(11)  1_555 1_555   4_565
	Li3       Cl1       Li5        156.40(11)  1_555 1_555   4_555
	Li3       Cl1       Li1        76.19(12)  1_555 1_555   2_555
	Li3       Cl1       Li2        86.55(10)  1_555 1_555   4_555
	Li3       Cl1       Li6        89.35(11)  1_555 1_555   1_555
	Li5       Cl2       Li4        118.52(9)  4_555 1_555   1_555
	Li6       Cl2       Li5        168.08(9)  4_465 1_555   4_555
	Li6       Cl2       Li4        73.37(9)  4_465 1_555   1_555
	Li3       Cl2       Li6        84.45(11)  3_665 1_555   4_465
	Li3       Cl2       Li5        86.87(10)  3_665 1_555   4_555
	Li3       Cl2       Li4        128.16(12)  3_665 1_555   1_555
	Li2       Cl2       Li3        105.74(10)  1_555 1_555   3_665
	Li2       Cl2       Li6        88.18(12)  1_555 1_555   4_465
	Li2       Cl2       Li5        86.33(11)  1_555 1_555   4_555
	Li2       Cl2       Li4        119.33(13)  1_555 1_555   1_555
	Li1       Cl2       Li2        147.25(12)  4_556 1_555   1_555
	Li1       Cl2       Li3        71.18(11)  4_556 1_555   3_665
	Li1       Cl2       Li6        122.99(12)  4_556 1_555   4_465
	Li1       Cl2       Li5        61.13(12)  4_556 1_555   4_555
	Li1       Cl2       Li4        82.64(14)  4_556 1_555   1_555
	O4        Si1       O1         109.92(7)  1_565 1_555   1_555
	O2        Si1       O4         109.11(8)  1_565 1_555   1_565
	O2        Si1       O1         108.64(8)  1_565 1_555   1_555
	O3        Si1       O2         108.86(6)  1_555 1_555   1_565
	O3        Si1       O4         108.75(7)  1_555 1_555   1_565
	O3        Si1       O1         111.53(8)  1_555 1_555   1_555
	Li4       Si1       O3         95.70(8)  3_674 1_555   1_555
	Li4       Si1       O2         77.79(8)  3_674 1_555   1_565
	Li4       Si1       O4         40.85(8)  3_674 1_555   1_565
	Li4       Si1       O1         147.07(9)  3_674 1_555   1_555
	Li6       Si1       Li4        56.06(9)  3_674 1_555   3_674
	Li6       Si1       O3         77.46(7)  3_674 1_555   1_555
	Li6       Si1       O2         40.33(8)  3_674 1_555   1_565
	Li6       Si1       O4         96.87(8)  3_674 1_555   1_565
	Li6       Si1       O1         145.93(9)  3_674 1_555   1_555
	Li5       Si1       Li6        56.36(9)  2_554 1_555   3_674
	Li5       Si1       Li4        57.43(9)  2_554 1_555   3_674
	Li5       Si1       O3         38.32(8)  2_554 1_555   1_555
	Li5       Si1       O2         96.60(8)  2_554 1_555   1_565
	Li5       Si1       O4         79.56(8)  2_554 1_555   1_565
	Li5       Si1       O1         147.33(10)  2_554 1_555   1_555
	Li5       Si1       Li5        178.92(7)  4_565 1_555   2_554
	Li5       Si1       Li6        123.21(9)  4_565 1_555   3_674
	Li5       Si1       Li4        123.33(9)  4_565 1_555   3_674
	Li5       Si1       O3         140.96(8)  4_565 1_555   1_555
	Li5       Si1       O2         82.93(8)  4_565 1_555   1_565
	Li5       Si1       O4         101.51(8)  4_565 1_555   1_565
	Li5       Si1       O1         32.44(8)  4_565 1_555   1_555
	Li1       Si1       Li5        63.23(9)  2_565 1_555   4_565
	Li1       Si1       Li5        116.80(9)  2_565 1_555   2_554
	Li1       Si1       Li6        64.75(9)  2_565 1_555   3_674
	Li1       Si1       Li4        72.52(9)  2_565 1_555   3_674
	Li1       Si1       O3         140.71(8)  2_565 1_555   1_555
	Li1       Si1       O2         32.79(7)  2_565 1_555   1_565
	Li1       Si1       O4         86.92(7)  2_565 1_555   1_565
	Li1       Si1       O1         95.28(10)  2_565 1_555   1_555
	Li6       Si1       Li1        113.35(9)  1_555 1_555   2_565
	Li6       Si1       Li5        53.82(8)  1_555 1_555   4_565
	Li6       Si1       Li5        126.57(9)  1_555 1_555   2_554
	Li6       Si1       Li6        176.42(9)  1_555 1_555   3_674
	Li6       Si1       Li4        126.80(9)  1_555 1_555   3_674
	Li6       Si1       O3         103.76(8)  1_555 1_555   1_555
	Li6       Si1       O2         136.55(8)  1_555 1_555   1_565
	Li6       Si1       O4         85.95(8)  1_555 1_555   1_565
	Li6       Si1       O1         30.49(8)  1_555 1_555   1_555
	Li4       Si1       Li6        52.20(8)  1_555 1_555   1_555
	Li4       Si1       Li1        105.87(9)  1_555 1_555   2_565
	Li4       Si1       Li5        54.45(8)  1_555 1_555   4_565
	Li4       Si1       Li5        124.80(9)  1_555 1_555   2_554
	Li4       Si1       Li6        124.85(9)  1_555 1_555   3_674
	Li4       Si1       Li4        177.77(9)  1_555 1_555   3_674
	Li4       Si1       O3         86.52(8)  1_555 1_555   1_555
	Li4       Si1       O2         101.71(7)  1_555 1_555   1_565
	Li4       Si1       O4         138.07(8)  1_555 1_555   1_565
	Li4       Si1       O1         30.98(8)  1_555 1_555   1_555
	Li1       Si1       Li4        81.92(8)  2_555 1_555   1_555
	Li1       Si1       Li6        75.79(9)  2_555 1_555   1_555
	Li1       Si1       Li1        170.38(14)  2_555 1_555   2_565
	Li1       Si1       Li5        126.38(9)  2_555 1_555   4_565
	Li1       Si1       Li5        53.59(9)  2_555 1_555   2_554
	Li1       Si1       Li6        106.29(9)  2_555 1_555   3_674
	Li1       Si1       Li4        99.84(9)  2_555 1_555   3_674
	Li1       Si1       O3         32.31(7)  2_555 1_555   1_555
	Li1       Si1       O2         141.15(7)  2_555 1_555   1_565
	Li1       Si1       O4         90.91(7)  2_555 1_555   1_565
	Li1       Si1       O1         94.27(10)  2_555 1_555   1_555
	Li2       Si1       Li1        114.74(8)  4_565 1_555   2_555
	Li2       Si1       Li4        116.90(9)  4_565 1_555   1_555
	Li2       Si1       Li6        72.73(8)  4_565 1_555   1_555
	Li2       Si1       Li1        67.18(8)  4_565 1_555   2_565
	Li2       Si1       Li5        69.88(8)  4_565 1_555   4_565
	Li2       Si1       Li5        111.16(9)  4_565 1_555   2_554
	Li2       Si1       Li6        108.58(9)  4_565 1_555   3_674
	Li2       Si1       Li4        61.15(9)  4_565 1_555   3_674
	Li2       Si1       O3         139.84(8)  4_565 1_555   1_555
	Li2       Si1       O2         98.22(8)  4_565 1_555   1_565
	Li2       Si1       O4         32.30(8)  4_565 1_555   1_565
	Li2       Si1       O1         85.93(8)  4_565 1_555   1_555
	Li3       Si1       Li2        55.27(8)  1_555 1_555   4_565
	Li3       Si1       Li1        60.83(7)  1_555 1_555   2_555
	Li3       Si1       Li4        118.14(9)  1_555 1_555   1_555
	Li3       Si1       Li6        70.83(9)  1_555 1_555   1_555
	Li3       Si1       Li1        118.17(7)  1_555 1_555   2_565
	Li3       Si1       Li5        110.65(8)  1_555 1_555   4_565
	Li3       Si1       Li5        70.34(9)  1_555 1_555   2_554
	Li3       Si1       Li6        112.70(10)  1_555 1_555   3_674
	Li3       Si1       Li4        61.95(9)  1_555 1_555   3_674
	Li3       Si1       O3         85.31(7)  1_555 1_555   1_555
	Li3       Si1       O2         138.67(8)  1_555 1_555   1_565
	Li3       Si1       O4         31.53(7)  1_555 1_555   1_565
	Li3       Si1       O1         100.97(9)  1_555 1_555   1_555
	Li2       Si1       Li3        170.30(8)  1_565 1_555   1_555
	Li2       Si1       Li2        118.92(4)  1_565 1_555   4_565
	Li2       Si1       Li1        126.18(8)  1_565 1_555   2_555
	Li2       Si1       Li4        71.04(8)  1_565 1_555   1_555
	Li2       Si1       Li6        116.18(9)  1_565 1_555   1_555
	Li2       Si1       Li1        53.63(8)  1_565 1_555   2_565
	Li2       Si1       Li5        71.43(8)  1_565 1_555   4_565
	Li2       Si1       Li5        107.67(8)  1_565 1_555   2_554
	Li2       Si1       Li6        60.24(9)  1_565 1_555   3_674
	Li2       Si1       Li4        108.74(9)  1_565 1_555   3_674
	Li2       Si1       O3         98.88(7)  1_565 1_555   1_555
	Li2       Si1       O2         31.65(7)  1_565 1_555   1_565
	Li2       Si1       O4         139.36(9)  1_565 1_555   1_565
	Li2       Si1       O1         85.70(8)  1_565 1_555   1_555
	Li3       Si1       Li2        67.90(8)  4_465 1_555   1_565
	Li3       Si1       Li3        117.11(5)  4_465 1_555   1_555
	Li3       Si1       Li2        171.21(9)  4_465 1_555   4_565
	Li3       Si1       Li1        59.21(7)  4_465 1_555   2_555
	Li3       Si1       Li4        69.79(9)  4_465 1_555   1_555
	Li3       Si1       Li6        110.02(8)  4_465 1_555   1_555
	Li3       Si1       Li1        117.63(7)  4_465 1_555   2_565
	Li3       Si1       Li5        118.65(9)  4_465 1_555   4_565
	Li3       Si1       Li5        60.31(9)  4_465 1_555   2_554
	Li3       Si1       Li6        69.20(8)  4_465 1_555   3_674
	Li3       Si1       Li4        112.26(10)  4_465 1_555   3_674
	Li3       Si1       O3         31.94(7)  4_465 1_555   1_555
	Li3       Si1       O2         85.43(6)  4_465 1_555   1_565
	Li3       Si1       O4         138.91(8)  4_465 1_555   1_565
	Li3       Si1       O1         100.53(9)  4_465 1_555   1_555
	Li5       O1        Si1        119.24(15)  4_565 1_555   1_555
	Li6       O1        Li5        95.87(15)  1_555 1_555   4_565
	Li6       O1        Si1        122.97(14)  1_555 1_555   1_555
	Li4       O1        Li6        92.81(16)  1_555 1_555   1_555
	Li4       O1        Li5        96.71(15)  1_555 1_555   4_565
	Li4       O1        Si1        122.47(14)  1_555 1_555   1_555
	O2        O1        Li4        111.28(12)  1_565 1_555   1_555
	O2        O1        Li6        154.39(13)  1_565 1_555   1_555
	O2        O1        Li5        90.01(13)  1_565 1_555   4_565
	O2        O1        Si1        35.90(5)  1_565 1_555   1_555
	O4        O1        O2         60.15(4)  1_565 1_555   1_565
	O4        O1        Li4        153.16(13)  1_565 1_555   1_555
	O4        O1        Li6        94.42(13)  1_565 1_555   1_555
	O4        O1        Li5        108.19(13)  1_565 1_555   4_565
	O4        O1        Si1        35.09(4)  1_565 1_555   1_555
	O3        O1        O4         59.45(4)  1_555 1_555   1_565
	O3        O1        O2         59.89(4)  1_555 1_555   1_565
	O3        O1        Li4        93.89(13)  1_555 1_555   1_555
	O3        O1        Li6        111.70(13)  1_555 1_555   1_555
	O3        O1        Li5        149.89(13)  1_555 1_555   4_565
	O3        O1        Si1        34.49(5)  1_555 1_555   1_555
	O3        O1        O3         175.18(7)  3_675 1_555   1_555
	O3        O1        O4         125.03(6)  3_675 1_555   1_565
	O3        O1        O2         123.14(6)  3_675 1_555   1_565
	O3        O1        Li4        81.52(12)  3_675 1_555   1_555
	O3        O1        Li6        67.30(12)  3_675 1_555   1_555
	O3        O1        Li5        33.28(12)  3_675 1_555   4_565
	O3        O1        Si1        150.16(8)  3_675 1_555   1_555
	Li1       O2        Si1        119.05(12)  2_555 1_555   1_545
	Li2       O2        Li1        93.90(14)  1_555 1_555   2_555
	Li2       O2        Si1        121.51(12)  1_555 1_555   1_545
	Li6       O2        Li2        102.68(14)  3_664 1_555   1_555
	Li6       O2        Li1        112.04(15)  3_664 1_555   2_555
	Li6       O2        Si1        106.46(10)  3_664 1_555   1_545
	O1        O2        Li6        139.58(10)  1_545 1_555   3_664
	O1        O2        Li2        94.61(11)  1_545 1_555   1_555
	O1        O2        Li1        102.75(12)  1_545 1_555   2_555
	O1        O2        Si1        35.46(4)  1_545 1_555   1_545
	O4        O2        O1         60.11(5)  1_555 1_555   1_545
	O4        O2        Li6        96.53(10)  1_555 1_555   3_664
	O4        O2        Li2        154.62(12)  1_555 1_555   1_555
	O4        O2        Li1        94.11(10)  1_555 1_555   2_555
	O4        O2        Si1        35.28(4)  1_555 1_555   1_545
	O3        O2        O4         59.81(4)  1_545 1_555   1_555
	O3        O2        O1         61.00(5)  1_545 1_555   1_545
	O3        O2        Li6        78.90(10)  1_545 1_555   3_664
	O3        O2        Li2        107.69(11)  1_545 1_555   1_555
	O3        O2        Li1        153.34(11)  1_545 1_555   2_555
	O3        O2        Si1        35.63(4)  1_545 1_555   1_545
	Li4       O2        O3         74.60(7)  3_664 1_555   1_545
	Li4       O2        O4         39.74(8)  3_664 1_555   1_555
	Li4       O2        O1         99.71(9)  3_664 1_555   1_545
	Li4       O2        Li6        62.28(12)  3_664 1_555   3_664
	Li4       O2        Li2        164.46(14)  3_664 1_555   1_555
	Li4       O2        Li1        88.84(12)  3_664 1_555   2_555
	Li4       O2        Si1        69.56(8)  3_664 1_555   1_545
	Li1       O3        Si1        120.22(12)  2_555 1_555   1_555
	Li5       O3        Li1        90.15(14)  2_554 1_555   2_555
	Li5       O3        Si1        109.50(10)  2_554 1_555   1_555
	Li3       O3        Li5        104.27(15)  4_465 1_555   2_554
	Li3       O3        Li1        106.02(13)  4_465 1_555   2_555
	Li3       O3        Si1        121.19(10)  4_465 1_555   1_555
	O4        O3        Li3        153.90(10)  1_565 1_555   4_465
	O4        O3        Li5        82.48(10)  1_565 1_555   2_554
	O4        O3        Li1        99.06(10)  1_565 1_555   2_555
	O4        O3        Si1        35.40(4)  1_565 1_555   1_555
	O2        O3        O4         59.90(4)  1_565 1_555   1_565
	O2        O3        Li3        94.03(9)  1_565 1_555   4_465
	O2        O3        Li5        98.19(9)  1_565 1_555   2_554
	O2        O3        Li1        155.71(12)  1_565 1_555   2_555
	O2        O3        Si1        35.51(4)  1_565 1_555   1_555
	O1        O3        O2         59.11(5)  1_555 1_555   1_565
	O1        O3        O4         59.51(5)  1_555 1_555   1_565
	O1        O3        Li3        107.73(11)  1_555 1_555   4_465
	O1        O3        Li5        141.51(10)  1_555 1_555   2_554
	O1        O3        Li1        100.87(13)  1_555 1_555   2_555
	O1        O3        Si1        33.98(4)  1_555 1_555   1_555
	Li6       O3        O1         98.57(9)  3_674 1_555   1_555
	Li6       O3        O2         39.60(8)  3_674 1_555   1_565
	Li6       O3        O4         75.55(7)  3_674 1_555   1_565
	Li6       O3        Li3        84.92(11)  3_674 1_555   4_465
	Li6       O3        Li5        63.44(11)  3_674 1_555   2_554
	Li6       O3        Li1        153.40(14)  3_674 1_555   2_555
	Li6       O3        Si1        69.99(8)  3_674 1_555   1_555
	O1        O3        Li6        34.75(8)  3_674 1_555   3_674
	O1        O3        O1         116.69(4)  3_674 1_555   1_555
	O1        O3        O2         66.46(5)  3_674 1_555   1_565
	O1        O3        O4         66.86(5)  3_674 1_555   1_565
	O1        O3        Li3        105.77(11)  3_674 1_555   4_465
	O1        O3        Li5        31.73(8)  3_674 1_555   2_554
	O1        O3        Li1        118.96(12)  3_674 1_555   2_555
	O1        O3        Si1        82.72(5)  3_674 1_555   1_555
	Li3       O4        Si1        121.90(11)  1_545 1_555   1_545
	Li2       O4        Li3        97.11(14)  4_555 1_555   1_545
	Li2       O4        Si1        120.73(12)  4_555 1_555   1_545
	Li4       O4        Li2        103.40(14)  3_664 1_555   4_555
	Li4       O4        Li3        105.82(15)  3_664 1_555   1_545
	Li4       O4        Si1        105.82(10)  3_664 1_555   1_545
	O3        O4        Li4        95.18(10)  1_545 1_555   3_664
	O3        O4        Li2        154.72(12)  1_545 1_555   4_555
	O3        O4        Li3        94.09(10)  1_545 1_555   1_545
	O3        O4        Si1        35.85(5)  1_545 1_555   1_545
	O1        O4        O3         61.04(4)  1_545 1_555   1_545
	O1        O4        Li4        138.18(10)  1_545 1_555   3_664
	O1        O4        Li2        93.81(11)  1_545 1_555   4_555
	O1        O4        Li3        109.50(12)  1_545 1_555   1_545
	O1        O4        Si1        35.00(4)  1_545 1_555   1_545
	O2        O4        O1         59.74(4)  1_555 1_555   1_545
	O2        O4        O3         60.29(4)  1_555 1_555   1_545
	O2        O4        Li4        78.79(10)  1_555 1_555   3_664
	O2        O4        Li2        106.42(11)  1_555 1_555   4_555
	O2        O4        Li3        154.37(10)  1_555 1_555   1_545
	O2        O4        Si1        35.61(5)  1_555 1_555   1_545
	Li5       O4        O2         75.00(6)  2_544 1_555   1_555
	Li5       O4        O1         99.09(8)  2_544 1_555   1_545
	Li5       O4        O3         38.24(8)  2_544 1_555   1_545
	Li5       O4        Li4        62.45(11)  2_544 1_555   3_664
	Li5       O4        Li2        165.53(13)  2_544 1_555   4_555
	Li5       O4        Li3        84.78(11)  2_544 1_555   1_545
	Li5       O4        Si1        68.99(8)  2_544 1_555   1_545
	O3        Li1       O2         129.84(15)  2_544 1_555   2_544
	Cl1       Li1       O3         111.6(2)  2_544 1_555   2_544
	Cl1       Li1       O2         115.4(2)  2_544 1_555   2_544
	Li5       Li1       Cl1        126.53(17)  1_554 1_555   2_544
	Li5       Li1       O3         45.05(12)  1_554 1_555   2_544
	Li5       Li1       O2         111.37(17)  1_554 1_555   2_544
	Li2       Li1       Li5        108.25(13)  2_544 1_555   1_554
	Li2       Li1       Cl1        123.21(17)  2_544 1_555   2_544
	Li2       Li1       O3         95.60(12)  2_544 1_555   2_544
	Li2       Li1       O2         43.39(10)  2_544 1_555   2_544
	Cl2       Li1       Li2        135.07(17)  4_454 1_555   2_544
	Cl2       Li1       Li5        53.52(9)  4_454 1_555   1_554
	Cl2       Li1       Cl1        93.32(8)  4_454 1_555   2_544
	Cl2       Li1       O3         93.43(16)  4_454 1_555   2_544
	Cl2       Li1       O2         100.17(17)  4_454 1_555   2_544
	Si1       Li1       Cl2        94.96(13)  2_534 1_555   4_454
	Si1       Li1       Li2        64.27(12)  2_534 1_555   2_544
	Si1       Li1       Li5        129.63(16)  2_534 1_555   1_554
	Si1       Li1       Cl1        88.34(13)  2_534 1_555   2_544
	Si1       Li1       O3         157.82(14)  2_534 1_555   2_544
	Si1       Li1       O2         28.16(8)  2_534 1_555   2_544
	Li3       Li1       Si1        121.41(12)  3_664 1_555   2_534
	Li3       Li1       Cl2        116.11(15)  3_664 1_555   4_454
	Li3       Li1       Li2        58.58(10)  3_664 1_555   2_544
	Li3       Li1       Li5        63.08(12)  3_664 1_555   1_554
	Li3       Li1       Cl1        133.45(18)  3_664 1_555   2_544
	Li3       Li1       O3         37.20(8)  3_664 1_555   2_544
	Li3       Li1       O2         95.00(11)  3_664 1_555   2_544
	Si1       Li1       Li3        60.90(10)  2_544 1_555   3_664
	Si1       Li1       Si1        170.38(14)  2_544 1_555   2_534
	Si1       Li1       Cl2        91.75(13)  2_544 1_555   4_454
	Si1       Li1       Li2        114.94(13)  2_544 1_555   2_544
	Si1       Li1       Li5        59.99(12)  2_544 1_555   1_554
	Si1       Li1       Cl1        84.40(13)  2_544 1_555   2_544
	Si1       Li1       O3         27.46(8)  2_544 1_555   2_544
	Si1       Li1       O2         155.90(14)  2_544 1_555   2_544
	Li3       Li1       Si1        59.68(10)  2_544 1_555   2_544
	Li3       Li1       Li3        117.63(17)  2_544 1_555   3_664
	Li3       Li1       Si1        120.40(12)  2_544 1_555   2_534
	Li3       Li1       Cl2        50.49(8)  2_544 1_555   4_454
	Li3       Li1       Li2        173.73(16)  2_544 1_555   2_544
	Li3       Li1       Li5        72.39(13)  2_544 1_555   1_554
	Li3       Li1       Cl1        54.84(9)  2_544 1_555   2_544
	Li3       Li1       O3         80.44(16)  2_544 1_555   2_544
	Li3       Li1       O2         142.57(18)  2_544 1_555   2_544
	Li5       Li1       Li3        105.25(12)  3_554 1_555   2_544
	Li5       Li1       Si1        112.81(13)  3_554 1_555   2_544
	Li5       Li1       Li3        113.44(13)  3_554 1_555   3_664
	Li5       Li1       Si1        57.57(10)  3_554 1_555   2_534
	Li5       Li1       Cl2        130.45(13)  3_554 1_555   4_454
	Li5       Li1       Li2        73.32(13)  3_554 1_555   2_544
	Li5       Li1       Li5        172.7(2)  3_554 1_555   1_554
	Li5       Li1       Cl1        50.44(9)  3_554 1_555   2_544
	Li5       Li1       O3         128.16(18)  3_554 1_555   2_544
	Li5       Li1       O2         74.80(15)  3_554 1_555   2_544
	Li6       Li1       Li5        109.11(17)  4_454 1_555   3_554
	Li6       Li1       Li3        125.47(14)  4_454 1_555   2_544
	Li6       Li1       Si1        133.74(14)  4_454 1_555   2_544
	Li6       Li1       Li3        85.20(10)  4_454 1_555   3_664
	Li6       Li1       Si1        55.09(10)  4_454 1_555   2_534
	Li6       Li1       Cl2        75.02(11)  4_454 1_555   4_454
	Li6       Li1       Li2        60.31(12)  4_454 1_555   2_544
	Li6       Li1       Li5        77.39(13)  4_454 1_555   1_554
	Li6       Li1       Cl1        139.34(19)  4_454 1_555   2_544
	Li6       Li1       O3         107.90(14)  4_454 1_555   2_544
	Li6       Li1       O2         34.55(11)  4_454 1_555   2_544
	O4        Li2       O2         126.08(17)  4_455 1_555   1_555
	Cl1       Li2       O4         112.46(15)  4_455 1_555   4_455
	Cl1       Li2       O2         111.29(14)  4_455 1_555   1_555
	Cl2       Li2       Cl1        92.56(11)  1_555 1_555   4_455
	Cl2       Li2       O4         104.48(13)  1_555 1_555   4_455
	Cl2       Li2       O2         103.46(14)  1_555 1_555   1_555
	Li1       Li2       Cl2        74.77(11)  2_555 1_555   1_555
	Li1       Li2       Cl1        142.87(16)  2_555 1_555   4_455
	Li1       Li2       O4         104.53(16)  2_555 1_555   4_455
	Li1       Li2       O2         42.71(12)  2_555 1_555   1_555
	Li3       Li2       Li1        65.82(13)  4_465 1_555   2_555
	Li3       Li2       Cl2        80.96(11)  4_465 1_555   1_555
	Li3       Li2       Cl1        147.68(15)  4_465 1_555   4_455
	Li3       Li2       O4         41.25(9)  4_465 1_555   4_455
	Li3       Li2       O2         101.00(14)  4_465 1_555   1_555
	Li6       Li2       Li3        91.91(12)  3_664 1_555   4_465
	Li6       Li2       Li1        66.46(12)  3_664 1_555   2_555
	Li6       Li2       Cl2        139.92(14)  3_664 1_555   1_555
	Li6       Li2       Cl1        112.13(12)  3_664 1_555   4_455
	Li6       Li2       O4         94.88(14)  3_664 1_555   4_455
	Li6       Li2       O2         39.04(10)  3_664 1_555   1_555
	Li4       Li2       Li6        59.10(11)  2_544 1_555   3_664
	Li4       Li2       Li3        62.62(11)  2_544 1_555   4_465
	Li4       Li2       Li1        99.96(13)  2_544 1_555   2_555
	Li4       Li2       Cl2        141.21(13)  2_544 1_555   1_555
	Li4       Li2       Cl1        110.74(13)  2_544 1_555   4_455
	Li4       Li2       O4         38.54(9)  2_544 1_555   4_455
	Li4       Li2       O2         96.52(14)  2_544 1_555   1_555
	Si1       Li2       Li4        55.60(9)  4_465 1_555   2_544
	Si1       Li2       Li6        114.56(12)  4_465 1_555   3_664
	Si1       Li2       Li3        62.44(9)  4_465 1_555   4_465
	Si1       Li2       Li1        128.26(15)  4_465 1_555   2_555
	Si1       Li2       Cl2        96.97(10)  4_465 1_555   1_555
	Si1       Li2       Cl1        87.30(10)  4_465 1_555   4_455
	Si1       Li2       O4         26.97(6)  4_465 1_555   4_455
	Si1       Li2       O2         151.37(15)  4_465 1_555   1_555
	Si1       Li2       Si1        164.60(12)  1_545 1_555   4_465
	Si1       Li2       Li4        114.60(12)  1_545 1_555   2_544
	Si1       Li2       Li6        56.16(9)  1_545 1_555   3_664
	Si1       Li2       Li3        126.31(13)  1_545 1_555   4_465
	Si1       Li2       Li1        62.10(12)  1_545 1_555   2_555
	Si1       Li2       Cl2        97.07(10)  1_545 1_555   1_555
	Si1       Li2       Cl1        85.80(9)  1_545 1_555   4_455
	Si1       Li2       O4         150.66(15)  1_545 1_555   4_455
	Si1       Li2       O2         26.84(6)  1_545 1_555   1_555
	O3        Li3       O4         131.34(15)  4_565 1_555   1_565
	Cl2       Li3       O3         106.54(14)  3_664 1_555   4_565
	Cl2       Li3       O4         106.83(14)  3_664 1_555   1_565
	Cl1       Li3       Cl2        94.99(9)  1_555 1_555   3_664
	Cl1       Li3       O3         106.75(13)  1_555 1_555   4_565
	Cl1       Li3       O4         104.50(14)  1_555 1_555   1_565
	Li2       Li3       Cl1        110.32(13)  4_565 1_555   1_555
	Li2       Li3       Cl2        142.74(14)  4_565 1_555   3_664
	Li2       Li3       O3         92.21(12)  4_565 1_555   4_565
	Li2       Li3       O4         41.64(9)  4_565 1_555   1_565
	Li5       Li3       Li2        97.58(11)  3_664 1_555   4_565
	Li5       Li3       Cl1        136.68(11)  3_664 1_555   1_555
	Li5       Li3       Cl2        80.29(11)  3_664 1_555   3_664
	Li5       Li3       O3         37.75(10)  3_664 1_555   4_565
	Li5       Li3       O4         118.16(14)  3_664 1_555   1_565
	Li1       Li3       Li5        52.74(11)  3_665 1_555   3_664
	Li1       Li3       Li2        55.60(12)  3_665 1_555   4_565
	Li1       Li3       Cl1        119.52(14)  3_665 1_555   1_555
	Li1       Li3       Cl2        132.97(14)  3_665 1_555   3_664
	Li1       Li3       O3         36.78(10)  3_665 1_555   4_565
	Li1       Li3       O4         95.00(13)  3_665 1_555   1_565
	Li4       Li3       Li1        92.94(12)  3_674 1_555   3_665
	Li4       Li3       Li5        87.33(12)  3_674 1_555   3_664
	Li4       Li3       Li2        61.28(11)  3_674 1_555   4_565
	Li4       Li3       Cl1        134.92(12)  3_674 1_555   1_555
	Li4       Li3       Cl2        81.48(11)  3_674 1_555   3_664
	Li4       Li3       O3         117.39(14)  3_674 1_555   4_565
	Li4       Li3       O4         37.48(11)  3_674 1_555   1_565
	Si1       Li3       Li4        55.19(8)  1_555 1_555   3_674
	Si1       Li3       Li1        117.88(12)  1_555 1_555   3_665
	Si1       Li3       Li5        142.20(12)  1_555 1_555   3_664
	Si1       Li3       Li2        62.29(9)  1_555 1_555   4_565
	Si1       Li3       Cl1        81.05(8)  1_555 1_555   1_555
	Si1       Li3       Cl2        96.92(9)  1_555 1_555   3_664
	Si1       Li3       O3         154.26(13)  1_555 1_555   4_565
	Si1       Li3       O4         26.57(6)  1_555 1_555   1_565
	Si1       Li3       Si1        158.03(13)  4_565 1_555   1_555
	Si1       Li3       Li4        142.91(13)  4_565 1_555   3_674
	Si1       Li3       Li1        59.89(10)  4_565 1_555   3_665
	Si1       Li3       Li5        56.55(8)  4_565 1_555   3_664
	Si1       Li3       Li2        111.27(12)  4_565 1_555   4_565
	Si1       Li3       Cl1        82.17(8)  4_565 1_555   1_555
	Si1       Li3       Cl2        98.57(9)  4_565 1_555   3_664
	Si1       Li3       O3         26.87(6)  4_565 1_555   4_565
	Si1       Li3       O4         152.88(13)  4_565 1_555   1_565
	Li1       Li3       Si1        117.32(12)  2_555 1_555   4_565
	Li1       Li3       Si1        59.49(10)  2_555 1_555   1_555
	Li1       Li3       Li4        94.44(12)  2_555 1_555   3_674
	Li1       Li3       Li1        167.52(19)  2_555 1_555   3_665
	Li1       Li3       Li5        137.66(14)  2_555 1_555   3_664
	Li1       Li3       Li2        120.25(14)  2_555 1_555   4_565
	Li1       Li3       Cl1        48.96(8)  2_555 1_555   1_555
	Li1       Li3       Cl2        58.33(9)  2_555 1_555   3_664
	Li1       Li3       O3         143.41(15)  2_555 1_555   4_565
	Li1       Li3       O4         84.84(13)  2_555 1_555   1_565
	O4        Li4       O1         116.40(16)  3_665 1_555   1_555
	Cl2       Li4       O4         109.11(17)  1_555 1_555   3_665
	Cl2       Li4       O1         114.95(16)  1_555 1_555   1_555
	Cl1       Li4       Cl2        96.98(11)  4_465 1_555   1_555
	Cl1       Li4       O4         109.96(13)  4_465 1_555   3_665
	Cl1       Li4       O1         107.62(18)  4_465 1_555   1_555
	Li6       Li4       Cl1        149.1(2)  1_555 1_555   4_465
	Li6       Li4       Cl2        90.29(10)  1_555 1_555   1_555
	Li6       Li4       O4         95.69(16)  1_555 1_555   3_665
	Li6       Li4       O1         43.22(11)  1_555 1_555   1_555
	Li5       Li4       Li6        60.05(10)  4_565 1_555   1_555
	Li5       Li4       Cl1        107.14(13)  4_565 1_555   4_465
	Li5       Li4       Cl2        150.17(13)  4_565 1_555   1_555
	Li5       Li4       O4         79.21(14)  4_565 1_555   3_665
	Li5       Li4       O1         41.18(10)  4_565 1_555   1_555
	Si1       Li4       Li5        62.42(11)  3_675 1_555   4_565
	Si1       Li4       Li6        62.40(11)  3_675 1_555   1_555
	Si1       Li4       Cl1        140.35(13)  3_675 1_555   4_465
	Si1       Li4       Cl2        108.54(13)  3_675 1_555   1_555
	Si1       Li4       O4         33.32(7)  3_675 1_555   3_665
	Si1       Li4       O1         88.83(11)  3_675 1_555   1_555
	O2        Li4       Si1        32.65(5)  3_665 1_555   3_675
	O2        Li4       Li5        75.10(10)  3_665 1_555   4_565
	O2        Li4       Li6        39.65(10)  3_665 1_555   1_555
	O2        Li4       Cl1        170.92(17)  3_665 1_555   4_465
	O2        Li4       Cl2        83.85(9)  3_665 1_555   1_555
	O2        Li4       O4         61.47(11)  3_665 1_555   3_665
	O2        Li4       O1         79.99(11)  3_665 1_555   1_555
	Li6       Li4       O2         123.57(15)  4_465 1_555   3_665
	Li6       Li4       Si1        123.15(17)  4_465 1_555   3_675
	Li6       Li4       Li5        155.32(13)  4_465 1_555   4_565
	Li6       Li4       Li6        144.60(11)  4_465 1_555   1_555
	Li6       Li4       Cl1        51.80(9)  4_465 1_555   4_465
	Li6       Li4       Cl2        54.32(8)  4_465 1_555   1_555
	Li6       Li4       O4         95.37(15)  4_465 1_555   3_665
	Li6       Li4       O1         147.7(2)  4_465 1_555   1_555
	Li2       Li4       Li6        60.07(12)  2_555 1_555   4_465
	Li2       Li4       O2         76.05(13)  2_555 1_555   3_665
	Li2       Li4       Si1        63.25(12)  2_555 1_555   3_675
	Li2       Li4       Li5        117.21(17)  2_555 1_555   4_565
	Li2       Li4       Li6        115.58(18)  2_555 1_555   1_555
	Li2       Li4       Cl1        95.31(11)  2_555 1_555   4_465
	Li2       Li4       Cl2        76.63(11)  2_555 1_555   1_555
	Li2       Li4       O4         38.07(10)  2_555 1_555   3_665
	Li2       Li4       O1         152.08(19)  2_555 1_555   1_555
	Li3       Li4       Li2        56.10(11)  3_675 1_555   2_555
	Li3       Li4       Li6        88.63(12)  3_675 1_555   4_465
	Li3       Li4       O2         95.11(14)  3_675 1_555   3_665
	Li3       Li4       Si1        62.86(10)  3_675 1_555   3_675
	Li3       Li4       Li5        72.57(11)  3_675 1_555   4_565
	Li3       Li4       Li6        119.14(15)  3_675 1_555   1_555
	Li3       Li4       Cl1        77.50(9)  3_675 1_555   4_465
	Li3       Li4       Cl2        131.14(15)  3_675 1_555   1_555
	Li3       Li4       O4         36.69(9)  3_675 1_555   3_665
	Li3       Li4       O1         112.88(13)  3_675 1_555   1_555
	Si1       Li4       Li3        123.00(11)  1_555 1_555   3_675
	Si1       Li4       Li2        178.52(8)  1_555 1_555   2_555
	Si1       Li4       Li6        121.35(16)  1_555 1_555   4_465
	Si1       Li4       O2         103.06(9)  1_555 1_555   3_665
	Si1       Li4       Si1        115.37(9)  1_555 1_555   3_675
	Si1       Li4       Li5        61.34(11)  1_555 1_555   4_565
	Si1       Li4       Li6        63.60(12)  1_555 1_555   1_555
	Si1       Li4       Cl1        85.52(12)  1_555 1_555   4_465
	Si1       Li4       Cl2        104.50(13)  1_555 1_555   1_555
	Si1       Li4       O4         140.47(12)  1_555 1_555   3_665
	Si1       Li4       O1         26.55(8)  1_555 1_555   1_555
	O3        Li5       O1         114.99(15)  2_545 1_555   4_465
	Cl1       Li5       O3         111.08(14)  4_455 1_555   2_545
	Cl1       Li5       O1         112.51(18)  4_455 1_555   4_465
	Cl2       Li5       Cl1        98.06(9)  4_455 1_555   4_455
	Cl2       Li5       O3         104.13(16)  4_455 1_555   2_545
	Cl2       Li5       O1         114.56(15)  4_455 1_555   4_465
	Li1       Li5       Cl2        65.35(10)  1_556 1_555   4_455
	Li1       Li5       Cl1        94.48(12)  1_556 1_555   4_455
	Li1       Li5       O3         44.80(13)  1_556 1_555   2_545
	Li1       Li5       O1         152.3(2)  1_556 1_555   4_465
	Li6       Li5       Li1        122.44(19)  4_465 1_555   1_556
	Li6       Li5       Cl2        147.30(13)  4_465 1_555   4_455
	Li6       Li5       Cl1        111.89(14)  4_465 1_555   4_455
	Li6       Li5       O3         77.72(13)  4_465 1_555   2_545
	Li6       Li5       O1         42.18(10)  4_465 1_555   4_465
	Li4       Li5       Li6        58.53(10)  4_465 1_555   4_465
	Li4       Li5       Li1        112.08(18)  4_465 1_555   1_556
	Li4       Li5       Cl2        88.81(11)  4_465 1_555   4_455
	Li4       Li5       Cl1        152.93(19)  4_465 1_555   4_455
	Li4       Li5       O3         92.29(15)  4_465 1_555   2_545
	Li4       Li5       O1         42.11(11)  4_465 1_555   4_465
	Si1       Li5       Li4        60.15(11)  2_545 1_555   4_465
	Si1       Li5       Li6        61.10(11)  2_545 1_555   4_465
	Si1       Li5       Li1        66.43(14)  2_545 1_555   1_556
	Si1       Li5       Cl2        103.04(12)  2_545 1_555   4_455
	Si1       Li5       Cl1        141.30(14)  2_545 1_555   4_455
	Si1       Li5       O3         32.18(7)  2_545 1_555   2_545
	Si1       Li5       O1         87.57(11)  2_545 1_555   4_465
	Si1       Li5       Si1        115.89(8)  4_465 1_555   2_545
	Si1       Li5       Li4        64.21(11)  4_465 1_555   4_465
	Si1       Li5       Li6        64.26(11)  4_465 1_555   4_465
	Si1       Li5       Li1        170.27(14)  4_465 1_555   1_556
	Si1       Li5       Cl2        105.13(12)  4_465 1_555   4_455
	Si1       Li5       Cl1        88.73(12)  4_465 1_555   4_455
	Si1       Li5       O3         141.63(11)  4_465 1_555   2_545
	Si1       Li5       O1         28.32(8)  4_465 1_555   4_465
	Li3       Li5       Si1        125.53(11)  3_665 1_555   4_465
	Li3       Li5       Si1        63.14(10)  3_665 1_555   2_545
	Li3       Li5       Li4        117.22(14)  3_665 1_555   4_465
	Li3       Li5       Li6        72.21(11)  3_665 1_555   4_465
	Li3       Li5       Li1        64.18(12)  3_665 1_555   1_556
	Li3       Li5       Cl2        128.88(14)  3_665 1_555   4_455
	Li3       Li5       Cl1        78.33(10)  3_665 1_555   4_455
	Li3       Li5       O3         37.98(9)  3_665 1_555   2_545
	Li3       Li5       O1         113.64(13)  3_665 1_555   4_465
	O4        Li5       Li3        94.24(13)  2_555 1_555   3_665
	O4        Li5       Si1        102.52(8)  2_555 1_555   4_465
	O4        Li5       Si1        31.44(4)  2_555 1_555   2_545
	O4        Li5       Li4        38.34(10)  2_555 1_555   4_465
	O4        Li5       Li6        73.16(10)  2_555 1_555   4_465
	O4        Li5       Li1        74.54(13)  2_555 1_555   1_556
	O4        Li5       Cl2        79.89(9)  2_555 1_555   4_455
	O4        Li5       Cl1        168.72(15)  2_555 1_555   4_455
	O4        Li5       O3         59.27(10)  2_555 1_555   2_545
	O4        Li5       O1         78.16(10)  2_555 1_555   4_465
	Li1       Li5       O4         138.15(12)  3_555 1_555   2_555
	Li1       Li5       Li3        127.41(13)  3_555 1_555   3_665
	Li1       Li5       Si1        59.20(12)  3_555 1_555   4_465
	Li1       Li5       Si1        169.45(12)  3_555 1_555   2_545
	Li1       Li5       Li4        110.32(16)  3_555 1_555   4_465
	Li1       Li5       Li6        119.25(18)  3_555 1_555   4_465
	Li1       Li5       Li1        116.74(8)  3_555 1_555   1_556
	Li1       Li5       Cl2        70.99(10)  3_555 1_555   4_455
	Li1       Li5       Cl1        49.23(9)  3_555 1_555   4_455
	Li1       Li5       O3         156.46(14)  3_555 1_555   2_545
	Li1       Li5       O1         87.18(17)  3_555 1_555   4_465
	O2        Li6       O1         116.95(16)  3_665 1_555   1_555
	Cl1       Li6       O2         114.17(14)  1_555 1_555   3_665
	Cl1       Li6       O1         107.85(18)  1_555 1_555   1_555
	Cl2       Li6       Cl1        96.87(11)  4_565 1_555   1_555
	Cl2       Li6       O2         107.49(16)  4_565 1_555   3_665
	Cl2       Li6       O1         111.73(15)  4_565 1_555   1_555
	Li4       Li6       Cl2        148.33(13)  1_555 1_555   4_565
	Li4       Li6       Cl1        109.38(14)  1_555 1_555   1_555
	Li4       Li6       O2         78.07(15)  1_555 1_555   3_665
	Li4       Li6       O1         43.97(11)  1_555 1_555   1_555
	Li5       Li6       Li4        61.42(10)  4_565 1_555   1_555
	Li5       Li6       Cl2        86.91(11)  4_565 1_555   4_565
	Li5       Li6       Cl1        146.9(2)  4_565 1_555   1_555
	Li5       Li6       O2         95.69(16)  4_565 1_555   3_665
	Li5       Li6       O1         41.95(11)  4_565 1_555   1_555
	Si1       Li6       Li5        62.55(11)  3_675 1_555   4_565
	Si1       Li6       Li4        61.54(12)  3_675 1_555   1_555
	Si1       Li6       Cl2        105.78(12)  3_675 1_555   4_565
	Si1       Li6       Cl1        144.75(14)  3_675 1_555   1_555
	Si1       Li6       O2         33.21(7)  3_675 1_555   3_665
	Si1       Li6       O1         88.62(12)  3_675 1_555   1_555
	Li4       Li6       Si1        123.62(17)  4_565 1_555   3_675
	Li4       Li6       Li5        139.21(13)  4_565 1_555   4_565
	Li4       Li6       Li4        159.34(12)  4_565 1_555   1_555
	Li4       Li6       Cl2        52.31(8)  4_565 1_555   4_565
	Li4       Li6       Cl1        53.70(9)  4_565 1_555   1_555
	Li4       Li6       O2         97.47(16)  4_565 1_555   3_665
	Li4       Li6       O1         145.6(2)  4_565 1_555   1_555
	O3        Li6       Li4        121.74(14)  3_675 1_555   4_565
	O3        Li6       Si1        32.56(5)  3_675 1_555   3_675
	O3        Li6       Li5        38.84(10)  3_675 1_555   4_565
	O3        Li6       Li4        74.16(11)  3_675 1_555   1_555
	O3        Li6       Cl2        81.30(9)  3_675 1_555   4_565
	O3        Li6       Cl1        174.15(14)  3_675 1_555   1_555
	O3        Li6       O2         61.50(11)  3_675 1_555   3_665
	O3        Li6       O1         77.95(11)  3_675 1_555   1_555
	Li2       Li6       O3         76.95(12)  3_665 1_555   3_675
	Li2       Li6       Li4        60.83(13)  3_665 1_555   4_565
	Li2       Li6       Si1        63.59(11)  3_665 1_555   3_675
	Li2       Li6       Li5        115.55(17)  3_665 1_555   4_565
	Li2       Li6       Li4        116.25(18)  3_665 1_555   1_555
	Li2       Li6       Cl2        76.15(11)  3_665 1_555   4_565
	Li2       Li6       Cl1        97.23(11)  3_665 1_555   1_555
	Li2       Li6       O2         38.28(10)  3_665 1_555   3_665
	Li2       Li6       O1         152.11(19)  3_665 1_555   1_555
	Si1       Li6       Li2        177.10(9)  1_555 1_555   3_665
	Si1       Li6       O3         100.62(9)  1_555 1_555   3_675
	Si1       Li6       Li4        119.89(16)  1_555 1_555   4_565
	Si1       Li6       Si1        115.15(9)  1_555 1_555   3_675
	Si1       Li6       Li5        61.92(11)  1_555 1_555   4_565
	Si1       Li6       Li4        64.20(12)  1_555 1_555   1_555
	Si1       Li6       Cl2        102.00(12)  1_555 1_555   4_565
	Si1       Li6       Cl1        85.18(12)  1_555 1_555   1_555
	Si1       Li6       O2         141.81(13)  1_555 1_555   3_665
	Si1       Li6       O1         26.54(8)  1_555 1_555   1_555
	Li1       Li6       Si1        128.83(11)  4_556 1_555   1_555
	Li1       Li6       Li2        53.23(11)  4_556 1_555   3_665
	Li1       Li6       O3         92.22(14)  4_556 1_555   3_675
	Li1       Li6       Li4        92.55(13)  4_556 1_555   4_565
	Li1       Li6       Si1        60.16(11)  4_556 1_555   3_675
	Li1       Li6       Li5        118.24(16)  4_556 1_555   4_565
	Li1       Li6       Li4        72.52(12)  4_556 1_555   1_555
	Li1       Li6       Cl2        128.96(15)  4_556 1_555   4_565
	Li1       Li6       Cl1        84.60(11)  4_556 1_555   1_555
	Li1       Li6       O2         33.41(10)  4_556 1_555   3_665
	Li1       Li6       O1         116.21(14)  4_556 1_555   1_555
#######End of Structure loop#######
#######Start of powder data loop#######
data_pxrd_rebin_887501-505_MAC_001_summed_0001.xye
_pd_block_id rebin_887501-505_MAC_001_summed_0001.xye
loop_
_pd_phase_id
_pd_phase_block_id
_pd_phase_mass_%
1 phase_1_Pna21 95.73
_exptl_absorpt_coefficient_mu 17.39
_diffrn_radiation_wavelength 0.82655
_diffrn_radiation_probe x-ray
_refine_ls_goodness_of_fit_all 6.30914
_refine_ls_R_factor_all  2.95056
_pd_proc_ls_prof_R_factor 2.95056
_pd_proc_ls_prof_wR_factor 4.11322
_pd_proc_ls_prof_wR_expected 1.63756
_pd_calc_method Rietveld
_pd_proc_2theta_range_min     8.00000
_pd_proc_2theta_range_max    81.40000
_pd_proc_2theta_range_inc     0.00200
loop_
_pd_proc_point_id
_pd_meas_2theta_scan
_pd_proc_d_spacing
_pd_proc_intensity_total
_pd_calc_intensity_total
_pd_proc_ls_weight
0     8.00100     5.92381  1110.51350(24)  1043.39235     1.00000
1     8.00300     5.92234  1061.84950(24)  1044.28324     1.00000
2     8.00500     5.92086  1070.93350(24)  1045.16768     1.00000
3     8.00700     5.91938  1073.03200(24)  1046.04573     1.00000
4     8.00900     5.91791  1071.92400(24)  1046.91743     1.00000
5     8.01100     5.91643  1078.89350(24)  1047.78282     1.00000
6     8.01300     5.91496  1112.37025(24)  1048.64194     1.00000
7     8.01500     5.91348  1068.88775(24)  1049.49486     1.00000
8     8.01700     5.91201  1066.66000(24)  1050.34160     1.00000
9     8.01900     5.91054  1075.53050(24)  1051.18222     1.00000
10     8.02100     5.90907  1053.68550(24)  1052.01676     1.00000
11     8.02300     5.90760  1061.61175(24)  1052.84526     1.00000
12     8.02500     5.90613  1082.93900(24)  1053.66776     1.00000
13     8.02700     5.90466  1095.38100(24)  1054.48432     1.00000
14     8.02900     5.90319  1080.28575(24)  1055.29498     1.00000
15     8.03100     5.90172  1074.71225(24)  1056.09977     1.00000
16     8.03300     5.90026  1068.78950(24)  1056.89875     1.00000
17     8.03500     5.89879  1078.41450(24)  1057.69195     1.00000
18     8.03700     5.89732  1083.85925(24)  1058.47943     1.00000
19     8.03900     5.89586  1045.32075(24)  1059.26121     1.00000
20     8.04100     5.89439  1047.33475(24)  1060.03735     1.00000
21     8.04300     5.89293  1053.18450(24)  1060.80789     1.00000
22     8.04500     5.89147  1068.19025(24)  1061.57286     1.00000
23     8.04700     5.89001  1078.47875(24)  1062.33232     1.00000
24     8.04900     5.88855  1070.99800(24)  1063.08630     1.00000
25     8.05100     5.88709  1094.53000(24)  1063.83485     1.00000
26     8.05300     5.88563  1064.78250(24)  1064.57801     1.00000
27     8.05500     5.88417  1076.16975(24)  1065.31581     1.00000
28     8.05700     5.88271  1069.74025(24)  1066.04831     1.00000
29     8.05900     5.88125  1075.29675(24)  1066.77554     1.00000
30     8.06100     5.87979  1057.03675(24)  1067.49754     1.00000
31     8.06300     5.87834  1052.80650(24)  1068.21435     1.00000
32     8.06500     5.87688  1072.64275(24)  1068.92601     1.00000
33     8.06700     5.87543  1060.57125(24)  1069.63258     1.00000
34     8.06900     5.87397  1044.07750(24)  1070.33407     1.00000
35     8.07100     5.87252  1105.12325(24)  1071.03054     1.00000
36     8.07300     5.87107  1062.63650(24)  1071.72203     1.00000
37     8.07500     5.86962  1066.47725(24)  1072.40856     1.00000
38     8.07700     5.86817  1095.84825(24)  1073.09020     1.00000
39     8.07900     5.86672  1070.40950(24)  1073.76696     1.00000
40     8.08100     5.86527  1095.38850(24)  1074.43890     1.00000
41     8.08300     5.86382  1082.00100(24)  1075.10605     1.00000
42     8.08500     5.86237  1110.37875(24)  1075.76845     1.00000
43     8.08700     5.86092  1088.72175(24)  1076.42614     1.00000
44     8.08900     5.85948  1049.74325(24)  1077.07916     1.00000
45     8.09100     5.85803  1070.49800(24)  1077.72754     1.00000
46     8.09300     5.85658  1083.98825(24)  1078.37133     1.00000
47     8.09500     5.85514  1087.81175(24)  1079.01055     1.00000
48     8.09700     5.85370  1080.67025(24)  1079.64526     1.00000
49     8.09900     5.85225  1092.13975(24)  1080.27549     1.00000
50     8.10100     5.85081  1072.49725(24)  1080.90127     1.00000
51     8.10300     5.84937  1097.64625(24)  1081.52264     1.00000
52     8.10500     5.84793  1109.05975(24)  1082.13965     1.00000
53     8.10700     5.84649  1086.71100(24)  1082.75232     1.00000
54     8.10900     5.84505  1071.65275(24)  1083.36069     1.00000
55     8.11100     5.84361  1077.12500(24)  1083.96481     1.00000
56     8.11300     5.84217  1054.72175(24)  1084.56470     1.00000
57     8.11500     5.84073  1092.68475(24)  1085.16040     1.00000
58     8.11700     5.83930  1057.05375(24)  1085.75196     1.00000
59     8.11900     5.83786  1065.73775(24)  1086.33940     1.00000
60     8.12100     5.83642  1079.86875(24)  1086.92276     1.00000
61     8.12300     5.83499  1081.97425(24)  1087.50208     1.00000
62     8.12500     5.83356  1093.44800(24)  1088.07739     1.00000
63     8.12700     5.83212  1075.27700(24)  1088.64872     1.00000
64     8.12900     5.83069  1111.51350(24)  1089.21613     1.00000
65     8.13100     5.82926  1074.55950(24)  1089.77963     1.00000
66     8.13300     5.82783  1092.21800(24)  1090.33926     1.00000
67     8.13500     5.82640  1104.36425(24)  1090.89506     1.00000
68     8.13700     5.82497  1087.98750(24)  1091.44706     1.00000
69     8.13900     5.82354  1081.99325(24)  1091.99530     1.00000
70     8.14100     5.82211  1098.80350(24)  1092.53982     1.00000
71     8.14300     5.82068  1069.98225(24)  1093.08063     1.00000
72     8.14500     5.81926  1116.24150(24)  1093.61779     1.00000
73     8.14700     5.81783  1092.04600(24)  1094.15132     1.00000
74     8.14900     5.81640  1097.62475(24)  1094.68126     1.00000
75     8.15100     5.81498  1097.86475(24)  1095.20763     1.00000
76     8.15300     5.81356  1096.26175(24)  1095.73049     1.00000
77     8.15500     5.81213  1108.92150(24)  1096.24984     1.00000
78     8.15700     5.81071  1128.06925(25)  1096.76574     1.00000
79     8.15900     5.80929  1093.26825(24)  1097.27821     1.00000
80     8.16100     5.80787  1103.18475(24)  1097.78729     1.00000
81     8.16300     5.80645  1132.53075(25)  1098.29300     1.00000
82     8.16500     5.80503  1110.62000(24)  1098.79539     1.00000
83     8.16700     5.80361  1059.91850(24)  1099.29448     1.00000
84     8.16900     5.80219  1084.11025(24)  1099.79030     1.00000
85     8.17100     5.80077  1076.05425(24)  1100.28289     1.00000
86     8.17300     5.79935  1084.78725(24)  1100.77228     1.00000
87     8.17500     5.79794  1082.54000(24)  1101.25850     1.00000
88     8.17700     5.79652  1110.11200(25)  1101.74158     1.00000
89     8.17900     5.79511  1109.89925(24)  1102.22155     1.00000
90     8.18100     5.79369  1075.41825(24)  1102.69845     1.00000
91     8.18300     5.79228  1082.40800(24)  1103.17231     1.00000
92     8.18500     5.79087  1070.12825(24)  1103.64315     1.00000
93     8.18700     5.78945  1057.81475(24)  1104.11101     1.00000
94     8.18900     5.78804  1063.43800(24)  1104.57592     1.00000
95     8.19100     5.78663  1084.88650(24)  1105.03790     1.00000
96     8.19300     5.78522  1096.91025(24)  1105.49700     1.00000
97     8.19500     5.78381  1101.55400(24)  1105.95323     1.00000
98     8.19700     5.78240  1086.45325(24)  1106.40664     1.00000
99     8.19900     5.78099  1087.63800(24)  1106.85724     1.00000
100     8.20100     5.77959  1106.61375(24)  1107.30507     1.00000
101     8.20300     5.77818  1095.33750(24)  1107.75016     1.00000
102     8.20500     5.77677  1068.10650(24)  1108.19254     1.00000
103     8.20700     5.77537  1079.60525(24)  1108.63224     1.00000
104     8.20900     5.77396  1134.43625(25)  1109.06928     1.00000
105     8.21100     5.77256  1133.57900(25)  1109.50370     1.00000
106     8.21300     5.77116  1101.45000(24)  1109.93553     1.00000
107     8.21500     5.76975  1111.79575(25)  1110.36478     1.00000
108     8.21700     5.76835  1108.48175(24)  1110.79150     1.00000
109     8.21900     5.76695  1092.67350(24)  1111.21571     1.00000
110     8.22100     5.76555  1102.42650(24)  1111.63744     1.00000
111     8.22300     5.76415  1079.44225(24)  1112.05672     1.00000
112     8.22500     5.76275  1108.96450(24)  1112.47357     1.00000
113     8.22700     5.76135  1118.30850(24)  1112.88803     1.00000
114     8.22900     5.75995  1073.29425(24)  1113.30012     1.00000
115     8.23100     5.75856  1064.57200(24)  1113.70986     1.00000
116     8.23300     5.75716  1076.21000(24)  1114.11729     1.00000
117     8.23500     5.75577  1079.79525(24)  1114.52244     1.00000
118     8.23700     5.75437  1113.08625(24)  1114.92533     1.00000
119     8.23900     5.75298  1087.56650(24)  1115.32598     1.00000
120     8.24100     5.75158  1098.76350(24)  1115.72444     1.00000
121     8.24300     5.75019  1118.36525(24)  1116.12071     1.00000
122     8.24500     5.74880  1084.69925(24)  1116.51483     1.00000
123     8.24700     5.74740  1140.00600(25)  1116.90683     1.00000
124     8.24900     5.74601  1096.45300(24)  1117.29673     1.00000
125     8.25100     5.74462  1114.76700(24)  1117.68456     1.00000
126     8.25300     5.74323  1096.56225(24)  1118.07034     1.00000
127     8.25500     5.74184  1113.07250(24)  1118.45411     1.00000
128     8.25700     5.74046  1098.51475(24)  1118.83588     1.00000
129     8.25900     5.73907  1124.07900(25)  1119.21568     1.00000
130     8.26100     5.73768  1084.17225(24)  1119.59354     1.00000
131     8.26300     5.73630  1095.21925(24)  1119.96949     1.00000
132     8.26500     5.73491  1119.95650(25)  1120.34354     1.00000
133     8.26700     5.73352  1083.74650(24)  1120.71573     1.00000
134     8.26900     5.73214  1098.05550(24)  1121.08608     1.00000
135     8.27100     5.73076  1104.05925(24)  1121.45461     1.00000
136     8.27300     5.72937  1111.29050(24)  1121.82135     1.00000
137     8.27500     5.72799  1086.54175(24)  1122.18633     1.00000
138     8.27700     5.72661  1111.63175(24)  1122.54957     1.00000
139     8.27900     5.72523  1072.12650(24)  1122.91109     1.00000
140     8.28100     5.72385  1094.44475(24)  1123.27092     1.00000
141     8.28300     5.72247  1092.36875(24)  1123.62908     1.00000
142     8.28500     5.72109  1127.39325(25)  1123.98559     1.00000
143     8.28700     5.71971  1132.08400(25)  1124.34049     1.00000
144     8.28900     5.71833  1123.30100(24)  1124.69379     1.00000
145     8.29100     5.71696  1103.94700(24)  1125.04552     1.00000
146     8.29300     5.71558  1083.41975(24)  1125.39570     1.00000
147     8.29500     5.71420  1118.80775(24)  1125.74436     1.00000
148     8.29700     5.71283  1115.99850(24)  1126.09151     1.00000
149     8.29900     5.71146  1097.64075(24)  1126.43719     1.00000
150     8.30100     5.71008  1108.07850(25)  1126.78141     1.00000
151     8.30300     5.70871  1118.86750(25)  1127.12420     1.00000
152     8.30500     5.70734  1117.98425(25)  1127.46559     1.00000
153     8.30700     5.70596  1110.33850(24)  1127.80558     1.00000
154     8.30900     5.70459  1129.56125(25)  1128.14422     1.00000
155     8.31100     5.70322  1112.00575(24)  1128.48151     1.00000
156     8.31300     5.70185  1113.39250(25)  1128.81748     1.00000
157     8.31500     5.70048  1116.08750(24)  1129.15216     1.00000
158     8.31700     5.69912  1141.16725(25)  1129.48557     1.00000
159     8.31900     5.69775  1102.51900(24)  1129.81772     1.00000
160     8.32100     5.69638  1088.56075(24)  1130.14864     1.00000
161     8.32300     5.69501  1103.99450(24)  1130.47836     1.00000
162     8.32500     5.69365  1103.28525(24)  1130.80689     1.00000
163     8.32700     5.69228  1087.58050(24)  1131.13425     1.00000
164     8.32900     5.69092  1084.16350(24)  1131.46047     1.00000
165     8.33100     5.68956  1079.88325(24)  1131.78557     1.00000
166     8.33300     5.68819  1092.36900(24)  1132.10957     1.00000
167     8.33500     5.68683  1111.22200(25)  1132.43250     1.00000
168     8.33700     5.68547  1127.68325(25)  1132.75436     1.00000
169     8.33900     5.68411  1138.08700(25)  1133.07518     1.00000
170     8.34100     5.68275  1112.53200(24)  1133.39499     1.00000
171     8.34300     5.68139  1128.97025(25)  1133.71381     1.00000
172     8.34500     5.68003  1114.16050(24)  1134.03164     1.00000
173     8.34700     5.67867  1109.05725(24)  1134.34853     1.00000
174     8.34900     5.67731  1130.58000(25)  1134.66458     1.00000
175     8.35100     5.67595  1086.33050(24)  1134.98024     1.00000
176     8.35300     5.67460  1125.40775(25)  1135.29568     1.00000
177     8.35500     5.67324  1114.00100(24)  1135.61104     1.00000
178     8.35700     5.67189  1117.98925(25)  1135.92646     1.00000
179     8.35900     5.67053  1119.59875(24)  1136.24213     1.00000
180     8.36100     5.66918  1131.29450(25)  1136.55829     1.00000
181     8.36300     5.66782  1078.07450(24)  1136.87528     1.00000
182     8.36500     5.66647  1130.55750(25)  1137.19360     1.00000
183     8.36700     5.66512  1115.63675(25)  1137.51401     1.00000
184     8.36900     5.66377  1122.28650(25)  1137.83794     1.00000
185     8.37100     5.66242  1109.81650(24)  1138.16872     1.00000
186     8.37300     5.66107  1136.22075(25)  1138.51789     1.00000
187     8.37500     5.65972  1156.35675(25)  1138.88569     1.00000
188     8.37700     5.65837  1155.97125(25)  1139.19915     1.00000
189     8.37900     5.65702  1121.93750(25)  1139.50408     1.00000
190     8.38100     5.65567  1124.46950(25)  1139.80874     1.00000
191     8.38300     5.65433  1118.43125(25)  1140.11321     1.00000
192     8.38500     5.65298  1125.72800(25)  1140.41757     1.00000
193     8.38700     5.65163  1125.61000(25)  1140.72193     1.00000
194     8.38900     5.65029  1156.52100(25)  1141.02640     1.00000
195     8.39100     5.64894  1114.45775(24)  1141.33116     1.00000
196     8.39300     5.64760  1117.67175(24)  1141.63643     1.00000
197     8.39500     5.64626  1128.43550(25)  1141.94257     1.00000
198     8.39700     5.64491  1146.47000(25)  1142.25016     1.00000
199     8.39900     5.64357  1137.80400(25)  1142.56039     1.00000
200     8.40100     5.64223  1139.71000(25)  1142.87677     1.00000
201     8.40300     5.64089  1155.71050(25)  1143.20425     1.00000
202     8.40500     5.63955  1112.71350(24)  1143.52900     1.00000
203     8.40700     5.63821  1134.98625(25)  1143.82697     1.00000
204     8.40900     5.63687  1143.17000(25)  1144.12456     1.00000
205     8.41100     5.63554  1139.66950(25)  1144.42180     1.00000
206     8.41300     5.63420  1136.88875(25)  1144.71870     1.00000
207     8.41500     5.63286  1145.90000(25)  1145.01529     1.00000
208     8.41700     5.63153  1117.69275(24)  1145.31156     1.00000
209     8.41900     5.63019  1107.57850(24)  1145.60755     1.00000
210     8.42100     5.62886  1116.93250(24)  1145.90327     1.00000
211     8.42300     5.62752  1145.54950(25)  1146.19874     1.00000
212     8.42500     5.62619  1130.45775(25)  1146.49396     1.00000
213     8.42700     5.62486  1146.86950(25)  1146.78897     1.00000
214     8.42900     5.62352  1136.80800(25)  1147.08377     1.00000
215     8.43100     5.62219  1136.87475(25)  1147.37838     1.00000
216     8.43300     5.62086  1133.74900(25)  1147.67281     1.00000
217     8.43500     5.61953  1142.37550(25)  1147.96709     1.00000
218     8.43700     5.61820  1160.63675(25)  1148.26123     1.00000
219     8.43900     5.61687  1122.75750(24)  1148.55524     1.00000
220     8.44100     5.61554  1139.30725(25)  1148.84914     1.00000
221     8.44300     5.61421  1128.96450(24)  1149.14294     1.00000
222     8.44500     5.61289  1151.35350(25)  1149.43666     1.00000
223     8.44700     5.61156  1132.81125(25)  1149.73032     1.00000
224     8.44900     5.61024  1126.67925(25)  1150.02393     1.00000
225     8.45100     5.60891  1185.62400(25)  1150.31751     1.00000
226     8.45300     5.60759  1150.88800(25)  1150.61106     1.00000
227     8.45500     5.60626  1124.68350(25)  1150.90461     1.00000
228     8.45700     5.60494  1143.14525(25)  1151.19817     1.00000
229     8.45900     5.60361  1143.20600(25)  1151.49176     1.00000
230     8.46100     5.60229  1148.83425(25)  1151.78539     1.00000
231     8.46300     5.60097  1170.07625(25)  1152.07907     1.00000
232     8.46500     5.59965  1167.41675(25)  1152.37282     1.00000
233     8.46700     5.59833  1123.59950(25)  1152.66665     1.00000
234     8.46900     5.59701  1145.02175(25)  1152.96058     1.00000
235     8.47100     5.59569  1129.38800(25)  1153.25462     1.00000
236     8.47300     5.59437  1128.49725(25)  1153.54878     1.00000
237     8.47500     5.59306  1135.81850(25)  1153.84309     1.00000
238     8.47700     5.59174  1127.97375(25)  1154.13755     1.00000
239     8.47900     5.59042  1153.39625(25)  1154.43217     1.00000
240     8.48100     5.58911  1156.13225(25)  1154.72698     1.00000
241     8.48300     5.58779  1147.72100(25)  1155.02198     1.00000
242     8.48500     5.58648  1121.96250(25)  1155.31719     1.00000
243     8.48700     5.58516  1149.83650(25)  1155.61262     1.00000
244     8.48900     5.58385  1174.21600(25)  1155.90828     1.00000
245     8.49100     5.58254  1119.95825(25)  1156.20420     1.00000
246     8.49300     5.58122  1157.93725(25)  1156.50037     1.00000
247     8.49500     5.57991  1182.97950(25)  1156.79682     1.00000
248     8.49700     5.57860  1156.18150(25)  1157.09355     1.00000
249     8.49900     5.57729  1124.56675(25)  1157.39059     1.00000
250     8.50100     5.57598  1157.72575(25)  1157.68794     1.00000
251     8.50300     5.57467  1155.97100(25)  1157.98561     1.00000
252     8.50500     5.57336  1155.03850(25)  1158.28362     1.00000
253     8.50700     5.57205  1149.18700(25)  1158.58199     1.00000
254     8.50900     5.57075  1143.99975(25)  1158.88071     1.00000
255     8.51100     5.56944  1142.41250(25)  1159.17982     1.00000
256     8.51300     5.56813  1181.51125(25)  1159.47931     1.00000
257     8.51500     5.56683  1170.06350(25)  1159.77920     1.00000
258     8.51700     5.56552  1147.88800(25)  1160.07950     1.00000
259     8.51900     5.56422  1167.85250(25)  1160.38023     1.00000
260     8.52100     5.56292  1163.74300(25)  1160.68139     1.00000
261     8.52300     5.56161  1130.39625(25)  1160.98301     1.00000
262     8.52500     5.56031  1164.75875(25)  1161.28508     1.00000
263     8.52700     5.55901  1207.49900(25)  1161.58762     1.00000
264     8.52900     5.55771  1167.62150(25)  1161.89065     1.00000
265     8.53100     5.55641  1157.33625(25)  1162.19418     1.00000
266     8.53300     5.55511  1165.49300(25)  1162.49821     1.00000
267     8.53500     5.55381  1161.15925(25)  1162.80275     1.00000
268     8.53700     5.55251  1135.90850(25)  1163.10783     1.00000
269     8.53900     5.55121  1153.86750(25)  1163.41345     1.00000
270     8.54100     5.54991  1136.42225(25)  1163.71962     1.00000
271     8.54300     5.54862  1170.08925(25)  1164.02635     1.00000
272     8.54500     5.54732  1156.91025(25)  1164.33366     1.00000
273     8.54700     5.54603  1168.03325(25)  1164.64155     1.00000
274     8.54900     5.54473  1183.12725(25)  1164.95004     1.00000
275     8.55100     5.54344  1196.17875(25)  1165.25913     1.00000
276     8.55300     5.54214  1145.20900(25)  1165.56884     1.00000
277     8.55500     5.54085  1155.17375(25)  1165.87917     1.00000
278     8.55700     5.53956  1161.56575(25)  1166.19015     1.00000
279     8.55900     5.53826  1166.00900(25)  1166.50177     1.00000
280     8.56100     5.53697  1179.96025(25)  1166.81405     1.00000
281     8.56300     5.53568  1193.88575(25)  1167.12701     1.00000
282     8.56500     5.53439  1173.22300(25)  1167.44064     1.00000
283     8.56700     5.53310  1151.33075(25)  1167.75496     1.00000
284     8.56900     5.53181  1155.19125(25)  1168.06998     1.00000
285     8.57100     5.53052  1177.23725(25)  1168.38571     1.00000
286     8.57300     5.52924  1202.73025(26)  1168.70215     1.00000
287     8.57500     5.52795  1188.11675(25)  1169.01933     1.00000
288     8.57700     5.52666  1185.81000(25)  1169.33725     1.00000
289     8.57900     5.52538  1182.31025(25)  1169.65591     1.00000
290     8.58100     5.52409  1198.77750(25)  1169.97534     1.00000
291     8.58300     5.52281  1182.95600(25)  1170.29553     1.00000
292     8.58500     5.52152  1164.65200(25)  1170.61650     1.00000
293     8.58700     5.52024  1164.14650(25)  1170.93825     1.00000
294     8.58900     5.51896  1156.27375(25)  1171.26080     1.00000
295     8.59100     5.51767  1168.96200(25)  1171.58416     1.00000
296     8.59300     5.51639  1156.67800(25)  1171.90833     1.00000
297     8.59500     5.51511  1176.50350(25)  1172.23332     1.00000
298     8.59700     5.51383  1165.60350(25)  1172.55915     1.00000
299     8.59900     5.51255  1180.54750(25)  1172.88581     1.00000
300     8.60100     5.51127  1159.27700(25)  1173.21333     1.00000
301     8.60300     5.50999  1206.18150(26)  1173.54171     1.00000
302     8.60500     5.50871  1190.14775(25)  1173.87121     1.00000
303     8.60700     5.50744  1176.08700(25)  1174.20696     1.00000
304     8.60900     5.50616  1170.60100(25)  1174.55238     1.00000
305     8.61100     5.50488  1160.29675(25)  1174.90838     1.00000
306     8.61300     5.50361  1160.34400(25)  1175.27636     1.00000
307     8.61500     5.50233  1182.79575(25)  1175.65816     1.00000
308     8.61700     5.50106  1165.29725(25)  1176.05909     1.00000
309     8.61900     5.49978  1201.97350(25)  1176.49069     1.00000
310     8.62100     5.49851  1175.09400(25)  1176.96161     1.00000
311     8.62300     5.49724  1189.36800(25)  1177.47900     1.00000
312     8.62500     5.49596  1189.95975(25)  1178.05346     1.00000
313     8.62700     5.49469  1207.45950(26)  1178.70109     1.00000
314     8.62900     5.49342  1193.27450(25)  1179.44951     1.00000
315     8.63100     5.49215  1200.35200(25)  1180.35996     1.00000
316     8.63300     5.49088  1204.44925(26)  1181.63515     1.00000
317     8.63500     5.48961  1217.57125(25)  1183.26488     1.00000
318     8.63700     5.48834  1201.79675(25)  1184.00664     1.00000
319     8.63900     5.48707  1190.20350(25)  1184.82081     1.00000
320     8.64100     5.48581  1157.33675(25)  1185.79789     1.00000
321     8.64300     5.48454  1196.95900(25)  1187.11671     1.00000
322     8.64500     5.48327  1224.65100(26)  1189.02633     1.00000
323     8.64700     5.48201  1204.04675(25)  1190.81144     1.00000
324     8.64900     5.48074  1193.06875(25)  1191.27559     1.00000
325     8.65100     5.47948  1178.60825(25)  1191.74278     1.00000
326     8.65300     5.47821  1222.27950(26)  1192.21307     1.00000
327     8.65500     5.47695  1226.31425(26)  1192.68651     1.00000
328     8.65700     5.47569  1190.11700(25)  1193.16315     1.00000
329     8.65900     5.47442  1217.49225(26)  1193.64305     1.00000
330     8.66100     5.47316  1220.03550(26)  1194.12628     1.00000
331     8.66300     5.47190  1219.34825(26)  1194.61289     1.00000
332     8.66500     5.47064  1196.01675(25)  1195.10295     1.00000
333     8.66700     5.46938  1183.41850(25)  1195.59652     1.00000
334     8.66900     5.46812  1202.36250(25)  1196.09367     1.00000
335     8.67100     5.46686  1229.12825(26)  1196.59446     1.00000
336     8.67300     5.46560  1204.02250(25)  1197.09896     1.00000
337     8.67500     5.46435  1215.60850(26)  1197.60725     1.00000
338     8.67700     5.46309  1198.46525(25)  1198.11940     1.00000
339     8.67900     5.46183  1186.64875(25)  1198.63548     1.00000
340     8.68100     5.46058  1204.34575(25)  1199.15558     1.00000
341     8.68300     5.45932  1223.22750(26)  1199.67976     1.00000
342     8.68500     5.45807  1200.81725(25)  1200.20812     1.00000
343     8.68700     5.45681  1200.85525(25)  1200.74074     1.00000
344     8.68900     5.45556  1178.47475(25)  1201.27771     1.00000
345     8.69100     5.45431  1243.17475(26)  1201.81910     1.00000
346     8.69300     5.45305  1241.32550(26)  1202.36503     1.00000
347     8.69500     5.45180  1255.76850(26)  1202.91558     1.00000
348     8.69700     5.45055  1239.52375(26)  1203.47086     1.00000
349     8.69900     5.44930  1212.18600(25)  1204.03095     1.00000
350     8.70100     5.44805  1228.73475(26)  1204.59598     1.00000
351     8.70300     5.44680  1235.46600(26)  1205.16604     1.00000
352     8.70500     5.44555  1218.76275(26)  1205.74124     1.00000
353     8.70700     5.44430  1241.91250(26)  1206.32171     1.00000
354     8.70900     5.44305  1225.57125(26)  1206.90757     1.00000
355     8.71100     5.44181  1196.04300(25)  1207.49892     1.00000
356     8.71300     5.44056  1197.60750(25)  1208.09591     1.00000
357     8.71500     5.43931  1256.30400(26)  1208.69866     1.00000
358     8.71700     5.43807  1229.42575(26)  1209.30731     1.00000
359     8.71900     5.43682  1209.27150(26)  1209.92200     1.00000
360     8.72100     5.43558  1242.85275(26)  1210.54287     1.00000
361     8.72300     5.43434  1256.83250(26)  1211.17008     1.00000
362     8.72500     5.43309  1242.08825(26)  1211.80379     1.00000
363     8.72700     5.43185  1239.52925(26)  1212.44414     1.00000
364     8.72900     5.43061  1226.32525(26)  1213.09132     1.00000
365     8.73100     5.42937  1201.39400(26)  1213.74549     1.00000
366     8.73300     5.42812  1248.71600(26)  1214.40684     1.00000
367     8.73500     5.42688  1240.22425(26)  1215.07554     1.00000
368     8.73700     5.42564  1231.30200(26)  1215.75181     1.00000
369     8.73900     5.42441  1213.18475(26)  1216.43583     1.00000
370     8.74100     5.42317  1232.06975(26)  1217.12782     1.00000
371     8.74300     5.42193  1240.86550(26)  1217.82799     1.00000
372     8.74500     5.42069  1226.73350(26)  1218.53657     1.00000
373     8.74700     5.41945  1201.26500(25)  1219.25380     1.00000
374     8.74900     5.41822  1225.93725(26)  1219.97992     1.00000
375     8.75100     5.41698  1260.04550(26)  1220.71519     1.00000
376     8.75300     5.41575  1246.13125(26)  1221.45989     1.00000
377     8.75500     5.41451  1230.79675(26)  1222.21428     1.00000
378     8.75700     5.41328  1238.69475(26)  1222.97867     1.00000
379     8.75900     5.41204  1228.17275(26)  1223.75334     1.00000
380     8.76100     5.41081  1241.80200(26)  1224.53861     1.00000
381     8.76300     5.40958  1229.66000(26)  1225.33482     1.00000
382     8.76500     5.40835  1241.34175(26)  1226.14232     1.00000
383     8.76700     5.40711  1261.20325(26)  1226.96146     1.00000
384     8.76900     5.40588  1266.88100(26)  1227.79263     1.00000
385     8.77100     5.40465  1257.71300(26)  1228.63626     1.00000
386     8.77300     5.40342  1272.55500(26)  1229.49282     1.00000
387     8.77500     5.40219  1247.20625(26)  1230.36304     1.00000
388     8.77700     5.40097  1253.36450(26)  1231.24727     1.00000
389     8.77900     5.39974  1269.92500(26)  1232.14417     1.00000
390     8.78100     5.39851  1277.89250(26)  1233.05562     1.00000
391     8.78300     5.39728  1279.46850(26)  1233.98214     1.00000
392     8.78500     5.39606  1269.64575(26)  1234.92425     1.00000
393     8.78700     5.39483  1234.28200(26)  1235.88252     1.00000
394     8.78900     5.39361  1235.80075(26)  1236.85751     1.00000
395     8.79100     5.39238  1269.12575(26)  1237.84984     1.00000
396     8.79300     5.39116  1260.57300(26)  1238.86016     1.00000
397     8.79500     5.38993  1250.78200(26)  1239.88913     1.00000
398     8.79700     5.38871  1259.42375(26)  1240.93747     1.00000
399     8.79900     5.38749  1272.53500(26)  1242.00591     1.00000
400     8.80100     5.38627  1273.77200(26)  1243.09524     1.00000
401     8.80300     5.38505  1257.81525(26)  1244.20629     1.00000
402     8.80500     5.38382  1275.75825(26)  1245.33991     1.00000
403     8.80700     5.38260  1258.27325(26)  1246.49703     1.00000
404     8.80900     5.38138  1268.24650(26)  1247.67861     1.00000
405     8.81100     5.38017  1231.78200(26)  1248.88566     1.00000
406     8.81300     5.37895  1257.01975(26)  1250.11926     1.00000
407     8.81500     5.37773  1258.45675(26)  1251.38054     1.00000
408     8.81700     5.37651  1302.22925(26)  1252.67069     1.00000
409     8.81900     5.37529  1276.87650(26)  1253.99099     1.00000
410     8.82100     5.37408  1280.36175(26)  1255.34278     1.00000
411     8.82300     5.37286  1280.34525(26)  1256.72747     1.00000
412     8.82500     5.37165  1260.81450(26)  1258.14656     1.00000
413     8.82700     5.37043  1269.12875(26)  1259.60167     1.00000
414     8.82900     5.36922  1313.38600(27)  1261.09446     1.00000
415     8.83100     5.36800  1282.55675(26)  1262.62675     1.00000
416     8.83300     5.36679  1290.83125(26)  1264.20045     1.00000
417     8.83500     5.36558  1302.39450(26)  1265.81758     1.00000
418     8.83700     5.36437  1283.40575(26)  1267.48031     1.00000
419     8.83900     5.36316  1324.25700(27)  1269.19094     1.00000
420     8.84100     5.36195  1306.38000(26)  1270.95193     1.00000
421     8.84300     5.36073  1288.81325(26)  1272.76590     1.00000
422     8.84500     5.35953  1285.99975(26)  1274.63566     1.00000
423     8.84700     5.35832  1302.84050(26)  1276.56418     1.00000
424     8.84900     5.35711  1311.41675(27)  1278.55469     1.00000
425     8.85100     5.35590  1287.01225(26)  1280.61060     1.00000
426     8.85300     5.35469  1296.28850(26)  1282.73560     1.00000
427     8.85500     5.35348  1315.27475(27)  1284.93363     1.00000
428     8.85700     5.35228  1334.05375(27)  1287.20893     1.00000
429     8.85900     5.35107  1348.84300(27)  1289.56606     1.00000
430     8.86100     5.34987  1333.53375(27)  1292.00994     1.00000
431     8.86300     5.34866  1322.62950(27)  1294.54584     1.00000
432     8.86500     5.34746  1321.02800(26)  1297.17949     1.00000
433     8.86700     5.34625  1336.15225(27)  1299.91706     1.00000
434     8.86900     5.34505  1330.89150(27)  1302.76521     1.00000
435     8.87100     5.34385  1304.36950(27)  1305.73117     1.00000
436     8.87300     5.34265  1298.81775(26)  1308.82280     1.00000
437     8.87500     5.34144  1335.68425(27)  1312.04861     1.00000
438     8.87700     5.34024  1315.60000(27)  1315.41786     1.00000
439     8.87900     5.33904  1344.52450(27)  1318.94065     1.00000
440     8.88100     5.33784  1360.45825(27)  1322.62800     1.00000
441     8.88300     5.33664  1359.72575(27)  1326.49193     1.00000
442     8.88500     5.33544  1339.54050(27)  1330.54564     1.00000
443     8.88700     5.33425  1360.70225(27)  1334.80357     1.00000
444     8.88900     5.33305  1351.81950(27)  1339.28159     1.00000
445     8.89100     5.33185  1402.40050(27)  1343.99717     1.00000
446     8.89300     5.33065  1387.45225(27)  1348.96960     1.00000
447     8.89500     5.32946  1390.42700(27)  1354.22016     1.00000
448     8.89700     5.32826  1396.49425(28)  1359.77245     1.00000
449     8.89900     5.32707  1404.10275(27)  1365.65264     1.00000
450     8.90100     5.32587  1426.07600(28)  1371.88988     1.00000
451     8.90300     5.32468  1410.83850(27)  1378.51666     1.00000
452     8.90500     5.32349  1411.53950(28)  1385.56932     1.00000
453     8.90700     5.32229  1438.35250(28)  1393.08864     1.00000
454     8.90900     5.32110  1448.25125(28)  1401.12045     1.00000
455     8.91100     5.31991  1439.84475(28)  1409.71649     1.00000
456     8.91300     5.31872  1464.61875(28)  1418.93531     1.00000
457     8.91500     5.31753  1466.02775(28)  1428.84342     1.00000
458     8.91700     5.31634  1489.80725(28)  1439.51663     1.00000
459     8.91900     5.31515  1466.67900(28)  1451.04173     1.00000
460     8.92100     5.31396  1486.76575(28)  1463.51846     1.00000
461     8.92300     5.31277  1482.79750(28)  1477.06200     1.00000
462     8.92500     5.31158  1524.48900(29)  1491.80596     1.00000
463     8.92700     5.31039  1564.94625(29)  1507.90620     1.00000
464     8.92900     5.30921  1555.82100(29)  1525.54555     1.00000
465     8.93100     5.30802  1566.68700(29)  1544.93985     1.00000
466     8.93300     5.30683  1600.62875(29)  1566.34564     1.00000
467     8.93500     5.30565  1614.71075(30)  1590.07018     1.00000
468     8.93700     5.30446  1613.36750(29)  1616.48462     1.00000
469     8.93900     5.30328  1632.86525(30)  1646.04157     1.00000
470     8.94100     5.30209  1745.97500(31)  1679.29898     1.00000
471     8.94300     5.30091  1725.52875(30)  1716.95326     1.00000
472     8.94500     5.29973  1767.15250(31)  1759.88636     1.00000
473     8.94700     5.29855  1869.14300(32)  1809.23482     1.00000
474     8.94900     5.29736  1882.40125(32)  1866.49917     1.00000
475     8.95100     5.29618  1978.39125(33)  1933.75736     1.00000
476     8.95300     5.29500  2062.73675(33)  2014.25642     1.00000
477     8.95500     5.29382  2168.46875(34)  2114.32456     1.00000
478     8.95700     5.29264  2311.91050(35)  2248.58377     1.00000
479     8.95900     5.29146  2460.57300(36)  2449.63210     1.00000
480     8.96100     5.29028  2651.43875(38)  2776.94296     1.00000
481     8.96300     5.28911  3066.90475(40)  3310.69429     1.00000
482     8.96500     5.28793  3576.39425(44)  4121.91534     1.00000
483     8.96700     5.28675  4525.01950(49)  5246.36266     1.00000
484     8.96900     5.28558  6041.18600(57)  6704.38462     1.00000
485     8.97100     5.28440  7841.72125(65)  8555.41272     1.00000
486     8.97300     5.28322 10477.82300(75) 10933.68186     1.00000
487     8.97500     5.28205 13731.76775(86) 14031.77633     1.00000
488     8.97700     5.28088 18407.36125(100) 18050.26515     1.00000
489     8.97900     5.27970 24046.24450(115) 23190.38770     1.00000
490     8.98100     5.27853 31585.03950(132) 29757.21423     1.00000
491     8.98300     5.27736 40471.54875(150) 38317.23210     1.00000
492     8.98500     5.27618 51166.60375(169) 49639.16044     1.00000
493     8.98700     5.27501 63609.92850(191) 63917.78409     1.00000
494     8.98900     5.27384 77726.20600(211) 79193.85421     1.00000
495     8.99100     5.27267 91305.25775(232) 90661.30046     1.00000
496     8.99300     5.27150 98379.45275(239) 93920.05534     1.00000
497     8.99500     5.27033 96247.06925(238) 91183.36328     1.00000
498     8.99700     5.26916 95177.81550(235) 90931.94246     1.00000
499     8.99900     5.26799 99620.59600(243) 98302.59719     1.00000
500     9.00100     5.26682 108046.54650(252) 108472.69306     1.00000
501     9.00300     5.26566 110897.38550(258) 109750.06655     1.00000
502     9.00500     5.26449 94434.36325(235) 93966.94105     1.00000
503     9.00700     5.26332 61666.63776(187) 65737.14896     1.00000
504     9.00900     5.26216 34219.58975(136) 38144.47565     1.00000
505     9.01100     5.26099 19012.30325(101) 19744.45148     1.00000
506     9.01300     5.25983 11563.78575(79) 10469.50426     1.00000
507     9.01500     5.25866  7905.00325(65)  6574.03520     1.00000
508     9.01700     5.25750  5964.73275(57)  4951.32332     1.00000
509     9.01900     5.25633  4689.04550(50)  4122.40274     1.00000
510     9.02100     5.25517  3933.38075(46)  3588.09718     1.00000
511     9.02300     5.25401  3405.97025(43)  3200.54523     1.00000
512     9.02500     5.25285  3056.95325(41)  2905.75463     1.00000
513     9.02700     5.25168  2705.92850(38)  2675.49571     1.00000
514     9.02900     5.25052  2536.89475(37)  2491.96135     1.00000
515     9.03100     5.24936  2348.30575(35)  2343.16726     1.00000
516     9.03300     5.24820  2175.20475(34)  2220.77378     1.00000
517     9.03500     5.24704  2094.75300(33)  2118.82437     1.00000
518     9.03700     5.24589  2025.09725(33)  2032.96804     1.00000
519     9.03900     5.24473  1924.84175(32)  1959.96346     1.00000
520     9.04100     5.24357  1871.04050(32)  1897.35379     1.00000
521     9.04300     5.24241  1811.02275(31)  1843.24782     1.00000
522     9.04500     5.24126  1785.86775(31)  1796.16962     1.00000
523     9.04700     5.24010  1730.94225(30)  1754.95297     1.00000
524     9.04900     5.23894  1715.03050(30)  1718.66603     1.00000
525     9.05100     5.23779  1677.27425(30)  1686.55661     1.00000
526     9.05300     5.23663  1638.58250(30)  1658.01193     1.00000
527     9.05500     5.23548  1599.61950(29)  1632.52849     1.00000
528     9.05700     5.23433  1595.27500(29)  1609.68937     1.00000
529     9.05900     5.23317  1581.53575(29)  1589.14688     1.00000
530     9.06100     5.23202  1559.67550(29)  1570.60908     1.00000
531     9.06300     5.23087  1526.81525(29)  1553.82936     1.00000
532     9.06500     5.22972  1560.43900(29)  1538.59823     1.00000
533     9.06700     5.22856  1542.18900(29)  1524.73674     1.00000
534     9.06900     5.22741  1506.46300(28)  1512.09128     1.00000
535     9.07100     5.22626  1525.59575(29)  1500.52940     1.00000
536     9.07300     5.22511  1519.30000(29)  1489.93637     1.00000
537     9.07500     5.22396  1461.52025(28)  1480.21244     1.00000
538     9.07700     5.22282  1455.94800(28)  1471.27053     1.00000
539     9.07900     5.22167  1465.74850(28)  1463.03436     1.00000
540     9.08100     5.22052  1480.11550(28)  1455.43692     1.00000
541     9.08300     5.21937  1471.30525(28)  1448.41915     1.00000
542     9.08500     5.21823  1445.40675(28)  1441.92889     1.00000
543     9.08700     5.21708  1456.85000(28)  1435.91995     1.00000
544     9.08900     5.21594  1414.51325(28)  1430.35142     1.00000
545     9.09100     5.21479  1451.56925(28)  1425.18700     1.00000
546     9.09300     5.21365  1420.90250(28)  1420.39456     1.00000
547     9.09500     5.21250  1471.32500(28)  1415.94577     1.00000
548     9.09700     5.21136  1437.31075(28)  1411.81589     1.00000
549     9.09900     5.21021  1400.33125(27)  1407.98408     1.00000
550     9.10100     5.20907  1406.83225(28)  1404.43520     1.00000
551     9.10300     5.20793  1440.08150(28)  1401.16592     1.00000
552     9.10500     5.20679  1421.43550(28)  1398.19761     1.00000
553     9.10700     5.20565  1447.02125(28)  1395.59103     1.00000
554     9.10900     5.20451  1410.90325(27)  1393.44331     1.00000
555     9.11100     5.20337  1403.97175(27)  1391.84747     1.00000
556     9.11300     5.20223  1440.09775(28)  1390.83896     1.00000
557     9.11500     5.20109  1436.47800(28)  1390.39285     1.00000
558     9.11700     5.19995  1397.85350(27)  1390.47679     1.00000
559     9.11900     5.19881  1416.27850(28)  1391.10006     1.00000
560     9.12100     5.19767  1384.77925(27)  1392.33266     1.00000
561     9.12300     5.19654  1417.91525(28)  1394.31921     1.00000
562     9.12500     5.19540  1428.67375(28)  1397.32315     1.00000
563     9.12700     5.19426  1410.06725(28)  1401.83100     1.00000
564     9.12900     5.19313  1436.75725(28)  1408.67607     1.00000
565     9.13100     5.19199  1477.90850(28)  1418.86186     1.00000
566     9.13300     5.19086  1470.38950(28)  1432.37451     1.00000
567     9.13500     5.18973  1456.91450(28)  1445.88926     1.00000
568     9.13700     5.18859  1474.98375(28)  1451.82049     1.00000
569     9.13900     5.18746  1446.24700(28)  1442.96429     1.00000
570     9.14100     5.18633  1434.31050(28)  1421.20933     1.00000
571     9.14300     5.18519  1435.33975(28)  1397.45769     1.00000
572     9.14500     5.18406  1407.21025(27)  1380.47558     1.00000
573     9.14700     5.18293  1362.25000(27)  1371.38399     1.00000
574     9.14900     5.18180  1376.05375(27)  1367.34607     1.00000
575     9.15100     5.18067  1423.35900(28)  1365.65519     1.00000
576     9.15300     5.17954  1410.40350(28)  1364.76517     1.00000
577     9.15500     5.17841  1428.81875(28)  1363.86306     1.00000
578     9.15700     5.17728  1393.09800(27)  1363.12929     1.00000
579     9.15900     5.17615  1372.28050(27)  1362.51362     1.00000
580     9.16100     5.17503  1381.17000(27)  1361.99045     1.00000
581     9.16300     5.17390  1394.21575(27)  1361.54338     1.00000
582     9.16500     5.17277  1428.59450(28)  1361.16103     1.00000
583     9.16700     5.17165  1340.36775(27)  1360.83515     1.00000
584     9.16900     5.17052  1369.59300(27)  1360.55948     1.00000
585     9.17100     5.16940  1373.60425(27)  1360.32918     1.00000
586     9.17300     5.16827  1397.78650(27)  1360.14036     1.00000
587     9.17500     5.16715  1397.71050(27)  1359.98981     1.00000
588     9.17700     5.16602  1388.38075(27)  1359.87485     1.00000
589     9.17900     5.16490  1384.29625(27)  1359.79318     1.00000
590     9.18100     5.16378  1398.40600(27)  1359.74282     1.00000
591     9.18300     5.16266  1374.70925(27)  1359.72201     1.00000
592     9.18500     5.16153  1369.50225(27)  1359.72917     1.00000
593     9.18700     5.16041  1393.20025(27)  1359.76290     1.00000
594     9.18900     5.15929  1387.12200(27)  1359.82193     1.00000
595     9.19100     5.15817  1380.26950(27)  1359.90508     1.00000
596     9.19300     5.15705  1364.07975(27)  1360.01128     1.00000
597     9.19500     5.15593  1381.25600(27)  1360.13955     1.00000
598     9.19700     5.15481  1392.67150(27)  1360.28896     1.00000
599     9.19900     5.15370  1419.06275(28)  1360.45867     1.00000
600     9.20100     5.15258  1396.16625(27)  1360.64787     1.00000
601     9.20300     5.15146  1383.21775(27)  1360.85582     1.00000
602     9.20500     5.15034  1374.09125(27)  1361.08181     1.00000
603     9.20700     5.14923  1386.56325(27)  1361.32520     1.00000
604     9.20900     5.14811  1432.23275(28)  1361.58535     1.00000
605     9.21100     5.14700  1399.65075(28)  1361.86169     1.00000
606     9.21300     5.14588  1393.20850(27)  1362.15366     1.00000
607     9.21500     5.14477  1375.77950(27)  1362.46075     1.00000
608     9.21700     5.14365  1371.16800(27)  1362.78244     1.00000
609     9.21900     5.14254  1385.66075(27)  1363.11828     1.00000
610     9.22100     5.14143  1426.11675(28)  1363.46783     1.00000
611     9.22300     5.14031  1395.03675(27)  1363.83065     1.00000
612     9.22500     5.13920  1391.56125(28)  1364.20636     1.00000
613     9.22700     5.13809  1424.47025(28)  1364.59456     1.00000
614     9.22900     5.13698  1421.70300(28)  1364.99491     1.00000
615     9.23100     5.13587  1414.07050(27)  1365.40704     1.00000
616     9.23300     5.13476  1403.17375(28)  1365.83064     1.00000
617     9.23500     5.13365  1407.09075(27)  1366.26540     1.00000
618     9.23700     5.13254  1383.14250(27)  1366.71102     1.00000
619     9.23900     5.13143  1412.78150(27)  1367.16721     1.00000
620     9.24100     5.13032  1363.74900(27)  1367.63371     1.00000
621     9.24300     5.12921  1355.32675(27)  1368.11026     1.00000
622     9.24500     5.12811  1380.98375(27)  1368.59662     1.00000
623     9.24700     5.12700  1365.21650(27)  1369.09255     1.00000
624     9.24900     5.12589  1363.00400(27)  1369.59785     1.00000
625     9.25100     5.12479  1408.16125(28)  1370.11229     1.00000
626     9.25300     5.12368  1406.69675(27)  1370.63567     1.00000
627     9.25500     5.12258  1394.92550(28)  1371.16782     1.00000
628     9.25700     5.12147  1384.02600(27)  1371.70854     1.00000
629     9.25900     5.12037  1402.38825(28)  1372.25767     1.00000
630     9.26100     5.11927  1372.22225(27)  1372.81504     1.00000
631     9.26300     5.11816  1396.91300(28)  1373.38050     1.00000
632     9.26500     5.11706  1393.47825(27)  1373.95390     1.00000
633     9.26700     5.11596  1382.28950(27)  1374.53512     1.00000
634     9.26900     5.11486  1408.90425(28)  1375.12401     1.00000
635     9.27100     5.11376  1401.25625(27)  1375.72046     1.00000
636     9.27300     5.11266  1389.67600(27)  1376.32434     1.00000
637     9.27500     5.11156  1391.58625(27)  1376.93556     1.00000
638     9.27700     5.11046  1387.96225(27)  1377.55401     1.00000
639     9.27900     5.10936  1417.89900(28)  1378.17960     1.00000
640     9.28100     5.10826  1380.03350(27)  1378.81224     1.00000
641     9.28300     5.10716  1403.37750(27)  1379.45185     1.00000
642     9.28500     5.10606  1384.75650(27)  1380.09835     1.00000
643     9.28700     5.10497  1372.40700(27)  1380.75168     1.00000
644     9.28900     5.10387  1424.33725(28)  1381.41178     1.00000
645     9.29100     5.10277  1400.91250(27)  1382.07858     1.00000
646     9.29300     5.10168  1383.36100(27)  1382.75205     1.00000
647     9.29500     5.10058  1383.92325(27)  1383.43214     1.00000
648     9.29700     5.09949  1385.08325(27)  1384.11881     1.00000
649     9.29900     5.09839  1407.60850(28)  1384.81204     1.00000
650     9.30100     5.09730  1397.97175(27)  1385.51180     1.00000
651     9.30300     5.09621  1400.31625(27)  1386.21807     1.00000
652     9.30500     5.09511  1371.76050(27)  1386.93084     1.00000
653     9.30700     5.09402  1360.19525(27)  1387.65011     1.00000
654     9.30900     5.09293  1408.66625(27)  1388.37589     1.00000
655     9.31100     5.09184  1400.55975(27)  1389.10817     1.00000
656     9.31300     5.09075  1378.76800(27)  1389.84699     1.00000
657     9.31500     5.08966  1372.85525(27)  1390.59236     1.00000
658     9.31700     5.08856  1387.75600(27)  1391.34431     1.00000
659     9.31900     5.08748  1370.92825(27)  1392.10289     1.00000
660     9.32100     5.08639  1385.14625(27)  1392.86813     1.00000
661     9.32300     5.08530  1376.12100(27)  1393.63985     1.00000
662     9.32500     5.08421  1389.90525(27)  1394.41304     1.00000
663     9.32700     5.08312  1375.76075(27)  1395.18454     1.00000
664     9.32900     5.08203  1377.05700(27)  1395.95371     1.00000
665     9.33100     5.08095  1375.79950(27)  1396.71950     1.00000
666     9.33300     5.07986  1387.28775(27)  1397.48042     1.00000
667     9.33500     5.07877  1378.49925(27)  1398.23173     1.00000
668     9.33700     5.07769  1416.81900(27)  1398.96250     1.00000
669     9.33900     5.07660  1438.40975(28)  1399.66490     1.00000
670     9.34100     5.07552  1407.62675(28)  1400.33285     1.00000
671     9.34300     5.07444  1384.84675(27)  1400.95701     1.00000
672     9.34500     5.07335  1366.45150(27)  1401.52286     1.00000
673     9.34700     5.07227  1377.41450(27)  1402.00482     1.00000
674     9.34900     5.07119  1401.17950(27)  1402.34471     1.00000
675     9.35100     5.07010  1407.79400(27)  1402.34574     1.00000
676     9.35300     5.06902  1443.01900(28)  1403.00693     1.00000
677     9.35500     5.06794  1424.12175(27)  1402.62302     1.00000
678     9.35700     5.06686  1376.33250(27)  1403.16672     1.00000
679     9.35900     5.06578  1396.12850(27)  1403.57046     1.00000
680     9.36100     5.06470  1396.24350(27)  1403.66415     1.00000
681     9.36300     5.06362  1415.18100(28)  1403.71114     1.00000
682     9.36500     5.06254  1408.71500(27)  1402.88520     1.00000
683     9.36700     5.06146  1413.12425(28)  1403.93579     1.00000
684     9.36900     5.06038  1425.34350(28)  1404.99645     1.00000
685     9.37100     5.05931  1375.78425(27)  1406.06769     1.00000
686     9.37300     5.05823  1369.43375(27)  1407.15004     1.00000
687     9.37500     5.05715  1395.33125(27)  1408.24409     1.00000
688     9.37700     5.05608  1390.67275(27)  1409.35045     1.00000
689     9.37900     5.05500  1424.64775(28)  1410.46981     1.00000
690     9.38100     5.05393  1389.57700(27)  1411.60286     1.00000
691     9.38300     5.05285  1406.86225(28)  1412.75040     1.00000
692     9.38500     5.05178  1394.13725(27)  1413.91326     1.00000
693     9.38700     5.05070  1423.97700(28)  1415.09233     1.00000
694     9.38900     5.04963  1439.17025(28)  1416.28860     1.00000
695     9.39100     5.04856  1426.79225(28)  1417.50312     1.00000
696     9.39300     5.04748  1429.17600(28)  1418.73703     1.00000
697     9.39500     5.04641  1418.56650(28)  1419.99157     1.00000
698     9.39700     5.04534  1425.31775(28)  1421.26809     1.00000
699     9.39900     5.04427  1452.25700(28)  1422.56806     1.00000
700     9.40100     5.04320  1413.40475(28)  1423.89307     1.00000
701     9.40300     5.04213  1456.00550(28)  1425.24487     1.00000
702     9.40500     5.04106  1454.65575(28)  1426.62535     1.00000
703     9.40700     5.03999  1408.69050(27)  1428.03660     1.00000
704     9.40900     5.03892  1391.49600(27)  1429.48092     1.00000
705     9.41100     5.03785  1455.89800(28)  1430.96079     1.00000
706     9.41300     5.03678  1442.31150(28)  1432.47900     1.00000
707     9.41500     5.03572  1400.50325(27)  1434.03858     1.00000
708     9.41700     5.03465  1430.08250(28)  1435.64289     1.00000
709     9.41900     5.03358  1435.67750(28)  1437.29566     1.00000
710     9.42100     5.03252  1430.05550(28)  1439.00102     1.00000
711     9.42300     5.03145  1393.39300(27)  1440.76355     1.00000
712     9.42500     5.03038  1437.46700(28)  1442.58837     1.00000
713     9.42700     5.02932  1450.91450(28)  1444.48120     1.00000
714     9.42900     5.02826  1403.92125(28)  1446.44845     1.00000
715     9.43100     5.02719  1413.44650(28)  1448.49729     1.00000
716     9.43300     5.02613  1438.12725(28)  1450.63583     1.00000
717     9.43500     5.02507  1477.29200(28)  1452.87323     1.00000
718     9.43700     5.02400  1487.07000(28)  1455.21986     1.00000
719     9.43900     5.02294  1478.45675(28)  1457.68752     1.00000
720     9.44100     5.02188  1433.21750(28)  1460.28967     1.00000
721     9.44300     5.02082  1426.68625(28)  1463.04176     1.00000
722     9.44500     5.01976  1435.99100(28)  1465.96153     1.00000
723     9.44700     5.01870  1465.90500(28)  1469.06952     1.00000
724     9.44900     5.01764  1453.87275(28)  1472.38953     1.00000
725     9.45100     5.01658  1469.63550(28)  1475.94936     1.00000
726     9.45300     5.01552  1457.39600(28)  1479.78162     1.00000
727     9.45500     5.01446  1447.63700(28)  1483.92477     1.00000
728     9.45700     5.01340  1428.82125(28)  1488.42449     1.00000
729     9.45900     5.01234  1488.75850(28)  1493.33539     1.00000
730     9.46100     5.01129  1473.62950(28)  1498.72324     1.00000
731     9.46300     5.01023  1486.88250(28)  1504.66795     1.00000
732     9.46500     5.00917  1466.65175(28)  1511.26749     1.00000
733     9.46700     5.00812  1528.71400(29)  1518.64318     1.00000
734     9.46900     5.00706  1498.46125(28)  1526.94712     1.00000
735     9.47100     5.00601  1480.85050(28)  1536.37241     1.00000
736     9.47300     5.00495  1513.26350(28)  1547.16813     1.00000
737     9.47500     5.00390  1577.02975(29)  1559.66147     1.00000
738     9.47700     5.00285  1558.09175(29)  1574.29336     1.00000
739     9.47900     5.00179  1547.70425(29)  1591.68817     1.00000
740     9.48100     5.00074  1596.27875(29)  1612.83844     1.00000
741     9.48300     4.99969  1612.76400(29)  1639.67430     1.00000
742     9.48500     4.99864  1632.80275(30)  1676.62220     1.00000
743     9.48700     4.99758  1684.84900(30)  1733.77530     1.00000
744     9.48900     4.99653  1765.99250(31)  1830.84640     1.00000
745     9.49100     4.99548  1880.10750(32)  1997.94045     1.00000
746     9.49300     4.99443  2074.82800(33)  2268.09599     1.00000
747     9.49500     4.99338  2401.87850(36)  2663.69743     1.00000
748     9.49700     4.99233  2925.60550(40)  3190.10556     1.00000
749     9.49900     4.99129  3683.30250(45)  3844.92433     1.00000
750     9.50100     4.99024  4720.20400(50)  4633.33372     1.00000
751     9.50300     4.98919  5988.95875(57)  5578.79118     1.00000
752     9.50500     4.98814  7508.59900(63)  6731.57893     1.00000
753     9.50700     4.98710  9443.95500(72)  8185.43647     1.00000
754     9.50900     4.98605 11606.31475(79) 10107.48175     1.00000
755     9.51100     4.98500 14184.95250(88) 12749.55570     1.00000
756     9.51300     4.98396 17321.96025(97) 16322.25572     1.00000
757     9.51500     4.98291 20714.40000(107) 20581.90755     1.00000
758     9.51700     4.98187 24230.42575(115) 24286.08212     1.00000
759     9.51900     4.98082 25863.26950(120) 25312.56283     1.00000
760     9.52100     4.97978 22644.21700(111) 22226.45860     1.00000
761     9.52300     4.97874 15082.39325(90) 16139.06522     1.00000
762     9.52500     4.97769  8522.80575(67)  9979.21891     1.00000
763     9.52700     4.97665  5083.43950(52)  5751.05713     1.00000
764     9.52900     4.97561  3519.98000(43)  3557.98860     1.00000
765     9.53100     4.97457  2774.33125(39)  2619.38241     1.00000
766     9.53300     4.97352  2365.41550(36)  2233.64064     1.00000
767     9.53500     4.97248  2116.84125(34)  2045.97521     1.00000
768     9.53700     4.97144  1974.79550(33)  1930.29457     1.00000
769     9.53900     4.97040  1815.29550(31)  1848.59055     1.00000
770     9.54100     4.96936  1756.47675(31)  1787.60410     1.00000
771     9.54300     4.96833  1721.75850(30)  1740.77472     1.00000
772     9.54500     4.96729  1694.66900(30)  1704.06742     1.00000
773     9.54700     4.96625  1674.54775(30)  1674.80048     1.00000
774     9.54900     4.96521  1668.92800(30)  1651.12668     1.00000
775     9.55100     4.96417  1620.32850(29)  1631.73952     1.00000
776     9.55300     4.96314  1561.36350(29)  1615.69369     1.00000
777     9.55500     4.96210  1561.97950(29)  1602.29145     1.00000
778     9.55700     4.96106  1536.09550(29)  1591.00862     1.00000
779     9.55900     4.96003  1529.22300(29)  1581.44516     1.00000
780     9.56100     4.95899  1575.24500(29)  1573.29143     1.00000
781     9.56300     4.95796  1554.14250(29)  1566.30471     1.00000
782     9.56500     4.95692  1511.22900(28)  1560.29250     1.00000
783     9.56700     4.95589  1518.33200(29)  1555.10057     1.00000
784     9.56900     4.95486  1491.52625(28)  1550.60411     1.00000
785     9.57100     4.95382  1507.52575(29)  1546.70128     1.00000
786     9.57300     4.95279  1514.07000(29)  1543.30829     1.00000
787     9.57500     4.95176  1516.57100(29)  1540.35566     1.00000
788     9.57700     4.95073  1521.28850(28)  1537.78541     1.00000
789     9.57900     4.94970  1519.37075(29)  1535.54885     1.00000
790     9.58100     4.94867  1513.07825(28)  1533.60481     1.00000
791     9.58300     4.94764  1507.22525(29)  1531.91832     1.00000
792     9.58500     4.94661  1516.89825(28)  1530.45951     1.00000
793     9.58700     4.94558  1533.52300(29)  1529.20272     1.00000
794     9.58900     4.94455  1480.21100(28)  1528.12585     1.00000
795     9.59100     4.94352  1532.69425(29)  1527.20974     1.00000
796     9.59300     4.94249  1529.88900(29)  1526.43773     1.00000
797     9.59500     4.94146  1525.29425(29)  1525.79529     1.00000
798     9.59700     4.94043  1462.07175(28)  1525.26968     1.00000
799     9.59900     4.93941  1499.41725(28)  1524.84970     1.00000
800     9.60100     4.93838  1533.43275(29)  1524.52546     1.00000
801     9.60300     4.93735  1500.32525(28)  1524.28823     1.00000
802     9.60500     4.93633  1488.26325(28)  1524.13026     1.00000
803     9.60700     4.93530  1513.23550(28)  1524.04465     1.00000
804     9.60900     4.93428  1508.00875(29)  1524.02522     1.00000
805     9.61100     4.93325  1509.14750(28)  1524.06648     1.00000
806     9.61300     4.93223  1514.64125(29)  1524.16349     1.00000
807     9.61500     4.93121  1516.12850(28)  1524.31180     1.00000
808     9.61700     4.93018  1523.87875(29)  1524.50742     1.00000
809     9.61900     4.92916  1493.22800(28)  1524.74673     1.00000
810     9.62100     4.92814  1483.57025(28)  1525.02646     1.00000
811     9.62300     4.92712  1498.46750(28)  1525.34366     1.00000
812     9.62500     4.92610  1510.88825(28)  1525.69563     1.00000
813     9.62700     4.92507  1524.05175(29)  1526.07994     1.00000
814     9.62900     4.92405  1519.54725(29)  1526.49434     1.00000
815     9.63100     4.92303  1517.78250(28)  1526.93680     1.00000
816     9.63300     4.92201  1513.43500(29)  1527.40546     1.00000
817     9.63500     4.92100  1507.06875(29)  1527.89862     1.00000
818     9.63700     4.91998  1501.77625(28)  1528.41471     1.00000
819     9.63900     4.91896  1503.03650(28)  1528.95230     1.00000
820     9.64100     4.91794  1516.23450(28)  1529.51006     1.00000
821     9.64300     4.91692  1498.23425(28)  1530.08679     1.00000
822     9.64500     4.91591  1482.20875(28)  1530.68134     1.00000
823     9.64700     4.91489  1522.24225(29)  1531.29270     1.00000
824     9.64900     4.91387  1504.37775(28)  1531.91991     1.00000
825     9.65100     4.91286  1457.68875(28)  1532.56206     1.00000
826     9.65300     4.91184  1511.56475(29)  1533.21836     1.00000
827     9.65500     4.91083  1541.68550(29)  1533.88803     1.00000
828     9.65700     4.90981  1527.60125(29)  1534.57036     1.00000
829     9.65900     4.90880  1493.96775(28)  1535.26471     1.00000
830     9.66100     4.90778  1546.11225(29)  1535.97045     1.00000
831     9.66300     4.90677  1523.59475(29)  1536.68702     1.00000
832     9.66500     4.90576  1504.87500(28)  1537.41389     1.00000
833     9.66700     4.90474  1529.56275(29)  1538.15056     1.00000
834     9.66900     4.90373  1499.84275(28)  1538.89657     1.00000
835     9.67100     4.90272  1498.91425(28)  1539.65150     1.00000
836     9.67300     4.90171  1501.39775(28)  1540.41493     1.00000
837     9.67500     4.90070  1552.73700(29)  1541.18649     1.00000
838     9.67700     4.89969  1542.60300(29)  1541.96582     1.00000
839     9.67900     4.89868  1524.66875(28)  1542.75260     1.00000
840     9.68100     4.89767  1526.23575(29)  1543.54651     1.00000
841     9.68300     4.89666  1528.45425(29)  1544.34727     1.00000
842     9.68500     4.89565  1504.71250(28)  1545.15460     1.00000
843     9.68700     4.89464  1541.08725(29)  1545.96825     1.00000
844     9.68900     4.89363  1523.09000(29)  1546.78796     1.00000
845     9.69100     4.89263  1498.94325(28)  1547.61353     1.00000
846     9.69300     4.89162  1550.85575(29)  1548.44473     1.00000
847     9.69500     4.89061  1537.03550(29)  1549.28137     1.00000
848     9.69700     4.88961  1492.61675(28)  1550.12326     1.00000
849     9.69900     4.88860  1524.39475(29)  1550.97022     1.00000
850     9.70100     4.88759  1549.99150(29)  1551.82209     1.00000
851     9.70300     4.88659  1513.59425(29)  1552.67871     1.00000
852     9.70500     4.88559  1519.02950(29)  1553.53993     1.00000
853     9.70700     4.88458  1538.97100(29)  1554.40562     1.00000
854     9.70900     4.88358  1542.98500(29)  1555.27565     1.00000
855     9.71100     4.88257  1563.36750(29)  1556.14988     1.00000
856     9.71300     4.88157  1524.31025(28)  1557.02822     1.00000
857     9.71500     4.88057  1557.70400(29)  1557.91055     1.00000
858     9.71700     4.87957  1510.88125(28)  1558.79677     1.00000
859     9.71900     4.87856  1514.99125(29)  1559.68678     1.00000
860     9.72100     4.87756  1550.66725(29)  1560.58051     1.00000
861     9.72300     4.87656  1542.31075(29)  1561.47785     1.00000
862     9.72500     4.87556  1515.75625(28)  1562.37874     1.00000
863     9.72700     4.87456  1521.82800(28)  1563.28310     1.00000
864     9.72900     4.87356  1542.61800(29)  1564.19086     1.00000
865     9.73100     4.87256  1557.02500(29)  1565.10197     1.00000
866     9.73300     4.87156  1540.89900(29)  1566.01635     1.00000
867     9.73500     4.87057  1558.53350(29)  1566.93396     1.00000
868     9.73700     4.86957  1569.97350(29)  1567.85475     1.00000
869     9.73900     4.86857  1515.51050(29)  1568.77866     1.00000
870     9.74100     4.86757  1543.97750(29)  1569.70566     1.00000
871     9.74300     4.86658  1527.75425(29)  1570.63571     1.00000
872     9.74500     4.86558  1540.18250(29)  1571.56877     1.00000
873     9.74700     4.86458  1563.02850(29)  1572.50480     1.00000
874     9.74900     4.86359  1545.00950(29)  1573.44379     1.00000
875     9.75100     4.86259  1524.00625(29)  1574.38569     1.00000
876     9.75300     4.86160  1569.72525(29)  1575.33050     1.00000
877     9.75500     4.86060  1542.65075(29)  1576.27818     1.00000
878     9.75700     4.85961  1527.50525(29)  1577.22873     1.00000
879     9.75900     4.85862  1540.13325(29)  1578.18213     1.00000
880     9.76100     4.85762  1556.17175(29)  1579.13836     1.00000
881     9.76300     4.85663  1585.03850(29)  1580.09742     1.00000
882     9.76500     4.85564  1578.02350(29)  1581.05931     1.00000
883     9.76700     4.85465  1589.07975(29)  1582.02402     1.00000
884     9.76900     4.85365  1581.95700(29)  1582.99154     1.00000
885     9.77100     4.85266  1586.38125(29)  1583.96189     1.00000
886     9.77300     4.85167  1556.59475(29)  1584.93530     1.00000
887     9.77500     4.85068  1596.35200(29)  1585.91297     1.00000
888     9.77700     4.84969  1593.47625(29)  1586.89602     1.00000
889     9.77900     4.84870  1525.72300(29)  1587.88502     1.00000
890     9.78100     4.84771  1550.38500(29)  1588.88048     1.00000
891     9.78300     4.84673  1575.31750(29)  1589.88343     1.00000
892     9.78500     4.84574  1565.65600(29)  1590.89637     1.00000
893     9.78700     4.84475  1569.23600(29)  1591.92207     1.00000
894     9.78900     4.84376  1567.56175(29)  1592.96307     1.00000
895     9.79100     4.84278  1538.25450(29)  1594.02284     1.00000
896     9.79300     4.84179  1545.35700(29)  1595.10723     1.00000
897     9.79500     4.84080  1536.87475(29)  1596.22842     1.00000
898     9.79700     4.83982  1583.16475(29)  1597.42380     1.00000
899     9.79900     4.83883  1555.25200(29)  1598.71475     1.00000
900     9.80100     4.83785  1602.23825(29)  1599.91080     1.00000
901     9.80300     4.83686  1552.10975(29)  1601.02168     1.00000
902     9.80500     4.83588  1549.56775(29)  1602.17264     1.00000
903     9.80700     4.83489  1555.45800(29)  1603.41284     1.00000
904     9.80900     4.83391  1586.45775(29)  1604.76779     1.00000
905     9.81100     4.83293  1617.58300(29)  1605.96938     1.00000
906     9.81300     4.83194  1564.06875(29)  1607.02593     1.00000
907     9.81500     4.83096  1609.78350(29)  1608.08639     1.00000
908     9.81700     4.82998  1596.45375(29)  1609.15084     1.00000
909     9.81900     4.82900  1594.14050(29)  1610.21936     1.00000
910     9.82100     4.82802  1557.56525(29)  1611.29203     1.00000
911     9.82300     4.82704  1580.84600(29)  1612.36894     1.00000
912     9.82500     4.82606  1586.69425(29)  1613.45018     1.00000
913     9.82700     4.82508  1605.68550(29)  1614.53586     1.00000
914     9.82900     4.82410  1587.44325(29)  1615.62606     1.00000
915     9.83100     4.82312  1612.23975(29)  1616.72090     1.00000
916     9.83300     4.82214  1610.17525(30)  1617.82048     1.00000
917     9.83500     4.82116  1577.23025(29)  1618.92492     1.00000
918     9.83700     4.82018  1575.52125(29)  1620.03435     1.00000
919     9.83900     4.81921  1572.99025(29)  1621.14888     1.00000
920     9.84100     4.81823  1627.95700(29)  1622.26865     1.00000
921     9.84300     4.81725  1613.54400(30)  1623.39379     1.00000
922     9.84500     4.81628  1604.95400(29)  1624.52446     1.00000
923     9.84700     4.81530  1584.57775(29)  1625.66079     1.00000
924     9.84900     4.81433  1561.06325(29)  1626.80296     1.00000
925     9.85100     4.81335  1605.25450(29)  1627.95111     1.00000
926     9.85300     4.81238  1618.67900(29)  1629.10542     1.00000
927     9.85500     4.81140  1654.62275(30)  1630.26608     1.00000
928     9.85700     4.81043  1616.35125(29)  1631.43326     1.00000
929     9.85900     4.80946  1619.13000(30)  1632.60716     1.00000
930     9.86100     4.80848  1625.30500(30)  1633.78788     1.00000
931     9.86300     4.80751  1613.13400(29)  1634.97471     1.00000
932     9.86500     4.80654  1615.34650(29)  1636.16568     1.00000
933     9.86700     4.80557  1600.31625(29)  1637.36010     1.00000
934     9.86900     4.80459  1612.12500(30)  1638.55773     1.00000
935     9.87100     4.80362  1616.26625(29)  1639.75814     1.00000
936     9.87300     4.80265  1601.67275(29)  1640.96073     1.00000
937     9.87500     4.80168  1634.00575(29)  1642.16464     1.00000
938     9.87700     4.80071  1603.44350(29)  1643.36856     1.00000
939     9.87900     4.79974  1613.11025(29)  1644.57049     1.00000
940     9.88100     4.79877  1644.09600(30)  1645.76718     1.00000
941     9.88300     4.79780  1679.97075(30)  1646.95283     1.00000
942     9.88500     4.79684  1594.71550(29)  1648.11504     1.00000
943     9.88700     4.79587  1590.24350(29)  1649.21689     1.00000
944     9.88900     4.79490  1641.09875(30)  1650.30063     1.00000
945     9.89100     4.79393  1617.31200(29)  1651.20188     1.00000
946     9.89300     4.79297  1630.69050(30)  1652.54408     1.00000
947     9.89500     4.79200  1655.76350(30)  1653.89831     1.00000
948     9.89700     4.79103  1650.85450(30)  1655.26504     1.00000
949     9.89900     4.79007  1674.99925(30)  1656.64477     1.00000
950     9.90100     4.78910  1666.59650(30)  1658.03801     1.00000
951     9.90300     4.78814  1628.40475(30)  1659.44532     1.00000
952     9.90500     4.78717  1652.27700(30)  1660.86725     1.00000
953     9.90700     4.78621  1669.47925(30)  1662.30442     1.00000
954     9.90900     4.78525  1671.24050(30)  1663.75744     1.00000
955     9.91100     4.78428  1675.54175(30)  1665.22700     1.00000
956     9.91300     4.78332  1666.82725(30)  1666.71379     1.00000
957     9.91500     4.78236  1675.02550(30)  1668.21854     1.00000
958     9.91700     4.78140  1654.97500(30)  1669.74204     1.00000
959     9.91900     4.78043  1637.47800(30)  1671.28510     1.00000
960     9.92100     4.77947  1659.51300(30)  1672.84860     1.00000
961     9.92300     4.77851  1656.01225(30)  1674.43344     1.00000
962     9.92500     4.77755  1608.77375(29)  1676.04060     1.00000
963     9.92700     4.77659  1644.54725(30)  1677.67109     1.00000
964     9.92900     4.77563  1649.13175(30)  1679.32600     1.00000
965     9.93100     4.77467  1652.30025(30)  1681.00647     1.00000
966     9.93300     4.77371  1653.05400(30)  1682.71371     1.00000
967     9.93500     4.77276  1681.93750(30)  1684.44902     1.00000
968     9.93700     4.77180  1643.34600(30)  1686.21374     1.00000
969     9.93900     4.77084  1681.07275(30)  1688.00934     1.00000
970     9.94100     4.76988  1682.61750(30)  1689.83735     1.00000
971     9.94300     4.76892  1678.83350(30)  1691.69939     1.00000
972     9.94500     4.76797  1698.72975(30)  1693.59723     1.00000
973     9.94700     4.76701  1668.05375(30)  1695.53270     1.00000
974     9.94900     4.76606  1685.21325(30)  1697.50778     1.00000
975     9.95100     4.76510  1696.62625(30)  1699.52457     1.00000
976     9.95300     4.76415  1692.83975(30)  1701.58533     1.00000
977     9.95500     4.76319  1721.06025(30)  1703.69246     1.00000
978     9.95700     4.76224  1699.73300(30)  1705.84852     1.00000
979     9.95900     4.76128  1730.94600(30)  1708.05627     1.00000
980     9.96100     4.76033  1728.51625(31)  1710.31865     1.00000
981     9.96300     4.75938  1698.49825(30)  1712.63882     1.00000
982     9.96500     4.75842  1729.75925(30)  1715.02018     1.00000
983     9.96700     4.75747  1720.99400(30)  1717.46637     1.00000
984     9.96900     4.75652  1714.60450(30)  1719.98132     1.00000
985     9.97100     4.75557  1690.44250(30)  1722.56925     1.00000
986     9.97300     4.75462  1706.67300(30)  1725.23471     1.00000
987     9.97500     4.75366  1749.35800(31)  1727.98264     1.00000
988     9.97700     4.75271  1727.02975(30)  1730.81835     1.00000
989     9.97900     4.75176  1747.29325(31)  1733.74760     1.00000
990     9.98100     4.75081  1717.31300(30)  1736.77662     1.00000
991     9.98300     4.74986  1725.46025(31)  1739.91219     1.00000
992     9.98500     4.74892  1722.65675(31)  1743.16166     1.00000
993     9.98700     4.74797  1786.06675(31)  1746.53304     1.00000
994     9.98900     4.74702  1719.27675(30)  1750.03506     1.00000
995     9.99100     4.74607  1802.09450(31)  1753.67724     1.00000
996     9.99300     4.74512  1833.48400(31)  1757.47000     1.00000
997     9.99500     4.74418  1770.69550(31)  1761.42474     1.00000
998     9.99700     4.74323  1767.80025(31)  1765.55396     1.00000
999     9.99900     4.74228  1776.31825(31)  1769.87141     1.00000
1000    10.00100     4.74134  1752.68075(31)  1774.39223     1.00000
1001    10.00300     4.74039  1815.19125(31)  1779.13310     1.00000
1002    10.00500     4.73945  1764.04325(31)  1784.11245     1.00000
1003    10.00700     4.73850  1770.19750(31)  1789.35072     1.00000
1004    10.00900     4.73756  1831.28875(31)  1794.87056     1.00000
1005    10.01100     4.73661  1831.55825(31)  1800.69715     1.00000
1006    10.01300     4.73567  1823.06975(31)  1806.85859     1.00000
1007    10.01500     4.73473  1809.35775(31)  1813.38625     1.00000
1008    10.01700     4.73378  1859.53650(32)  1820.31525     1.00000
1009    10.01900     4.73284  1915.12100(32)  1827.68502     1.00000
1010    10.02100     4.73190  1870.88900(32)  1835.53997     1.00000
1011    10.02300     4.73096  1868.46925(32)  1843.93016     1.00000
1012    10.02500     4.73002  1864.20400(32)  1852.91229     1.00000
1013    10.02700     4.72907  1856.12900(32)  1862.55068     1.00000
1014    10.02900     4.72813  1922.21475(32)  1872.91853     1.00000
1015    10.03100     4.72719  1904.01950(32)  1884.09939     1.00000
1016    10.03300     4.72625  1944.95800(32)  1896.18893     1.00000
1017    10.03500     4.72531  1949.55700(32)  1909.29699     1.00000
1018    10.03700     4.72437  1956.94975(32)  1923.55006     1.00000
1019    10.03900     4.72344  1961.33450(33)  1939.09427     1.00000
1020    10.04100     4.72250  2025.60075(33)  1956.09883     1.00000
1021    10.04300     4.72156  2012.68000(33)  1974.76023     1.00000
1022    10.04500     4.72062  2041.85025(33)  1995.30712     1.00000
1023    10.04700     4.71968  2034.89200(33)  2018.00594     1.00000
1024    10.04900     4.71875  2111.52625(34)  2043.16746     1.00000
1025    10.05100     4.71781  2089.10075(34)  2071.15397     1.00000
1026    10.05300     4.71687  2094.56500(34)  2102.38689     1.00000
1027    10.05500     4.71594  2100.04450(34)  2137.35430     1.00000
1028    10.05700     4.71500  2208.05000(34)  2176.61711     1.00000
1029    10.05900     4.71407  2227.45175(34)  2220.81206     1.00000
1030    10.06100     4.71313  2283.23075(35)  2270.64880     1.00000
1031    10.06300     4.71220  2289.07725(35)  2326.89712     1.00000
1032    10.06500     4.71127  2257.23200(35)  2390.36018     1.00000
1033    10.06700     4.71033  2328.70525(35)  2461.82969     1.00000
1034    10.06900     4.70940  2381.53850(36)  2542.02125     1.00000
1035    10.07100     4.70847  2401.34575(36)  2631.49075     1.00000
1036    10.07300     4.70753  2504.98850(37)  2730.53497     1.00000
1037    10.07500     4.70660  2635.02825(38)  2839.07818     1.00000
1038    10.07700     4.70567  2691.09675(38)  2956.54177     1.00000
1039    10.07900     4.70474  2877.48850(39)  3081.68874     1.00000
1040    10.08100     4.70381  2984.51025(40)  3212.43632     1.00000
1041    10.08300     4.70288  3118.75525(41)  3345.64491     1.00000
1042    10.08500     4.70195  3348.88000(42)  3476.92536     1.00000
1043    10.08700     4.70102  3547.30300(44)  3600.55959     1.00000
1044    10.08900     4.70009  3701.87850(45)  3709.68770     1.00000
1045    10.09100     4.69916  3861.47575(46)  3796.93924     1.00000
1046    10.09300     4.69823  3996.49100(46)  3855.60464     1.00000
1047    10.09500     4.69730  3969.24725(46)  3881.20216     1.00000
1048    10.09700     4.69637  3833.63250(46)  3872.95481     1.00000
1049    10.09900     4.69545  3692.22150(45)  3834.49165     1.00000
1050    10.10100     4.69452  3477.51225(43)  3773.30049     1.00000
1051    10.10300     4.69359  3351.38125(43)  3699.06097     1.00000
1052    10.10500     4.69266  3259.72650(42)  3621.55484     1.00000
1053    10.10700     4.69174  3269.95700(42)  3548.95218     1.00000
1054    10.10900     4.69081  3225.20175(42)  3486.90146     1.00000
1055    10.11100     4.68989  3209.54750(42)  3438.37693     1.00000
1056    10.11300     4.68896  3180.45050(41)  3403.97639     1.00000
1057    10.11500     4.68804  3198.97175(41)  3382.35919     1.00000
1058    10.11700     4.68711  3228.68050(42)  3370.64687     1.00000
1059    10.11900     4.68619  3289.17625(42)  3364.75525     1.00000
1060    10.12100     4.68527  3235.76650(42)  3359.73359     1.00000
1061    10.12300     4.68434  3273.62775(42)  3350.23514     1.00000
1062    10.12500     4.68342  3315.71775(42)  3331.21515     1.00000
1063    10.12700     4.68250  3318.54075(42)  3298.82893     1.00000
1064    10.12900     4.68157  3306.47975(42)  3251.31306     1.00000
1065    10.13100     4.68065  3343.45875(42)  3189.49608     1.00000
1066    10.13300     4.67973  3234.78900(42)  3116.65354     1.00000
1067    10.13500     4.67881  3093.21875(41)  3037.71917     1.00000
1068    10.13700     4.67789  3007.76525(40)  2958.19537     1.00000
1069    10.13900     4.67697  2896.02375(39)  2883.23991     1.00000
1070    10.14100     4.67605  2825.79850(39)  2817.32340     1.00000
1071    10.14300     4.67513  2796.96975(39)  2764.76541     1.00000
1072    10.14500     4.67421  2838.29700(39)  2731.43467     1.00000
1073    10.14700     4.67329  2818.77575(39)  2727.47903     1.00000
1074    10.14900     4.67237  2849.27700(39)  2769.57507     1.00000
1075    10.15100     4.67145  2931.83450(40)  2879.75445     1.00000
1076    10.15300     4.67054  3147.15675(41)  3079.66234     1.00000
1077    10.15500     4.66962  3421.44875(43)  3385.76128     1.00000
1078    10.15700     4.66870  3888.79025(46)  3813.41788     1.00000
1079    10.15900     4.66779  4531.13775(49)  4388.05101     1.00000
1080    10.16100     4.66687  5457.13850(54)  5152.92934     1.00000
1081    10.16300     4.66595  6696.30450(60)  6169.63263     1.00000
1082    10.16500     4.66504  8265.68850(67)  7521.88356     1.00000
1083    10.16700     4.66412 10243.12050(75)  9331.27882     1.00000
1084    10.16900     4.66321 12620.67400(82) 11749.72542     1.00000
1085    10.17100     4.66229 15433.47050(92) 14839.03389     1.00000
1086    10.17300     4.66138 18630.51325(100) 18302.74770     1.00000
1087    10.17500     4.66046 21976.03450(110) 21298.30767     1.00000
1088    10.17700     4.65955 24113.47625(115) 22825.90464     1.00000
1089    10.17900     4.65864 24021.04050(115) 22765.18098     1.00000
1090    10.18100     4.65773 22619.88675(111) 22266.52808     1.00000
1091    10.18300     4.65681 22479.77725(111) 22419.74813     1.00000
1092    10.18500     4.65590 22994.77425(112) 22735.92828     1.00000
1093    10.18700     4.65499 22021.49650(110) 21510.87715     1.00000
1094    10.18900     4.65408 17734.00100(98) 17809.94215     1.00000
1095    10.19100     4.65317 11922.57525(80) 12708.90179     1.00000
1096    10.19300     4.65226  7589.60100(64)  8153.77085     1.00000
1097    10.19500     4.65135  5150.41875(53)  5179.46357     1.00000
1098    10.19700     4.65044  3945.38675(46)  3640.68664     1.00000
1099    10.19900     4.64953  3192.27500(41)  2950.04132     1.00000
1100    10.20100     4.64862  2845.91800(39)  2636.71265     1.00000
1101    10.20300     4.64771  2615.94875(37)  2466.76665     1.00000
1102    10.20500     4.64680  2470.75600(37)  2354.23330     1.00000
1103    10.20700     4.64589  2341.59325(35)  2271.14563     1.00000
1104    10.20900     4.64498  2206.57325(35)  2206.85168     1.00000
1105    10.21100     4.64408  2118.39825(34)  2155.79606     1.00000
1106    10.21300     4.64317  2168.89275(34)  2114.46249     1.00000
1107    10.21500     4.64226  2135.42825(34)  2080.45762     1.00000
1108    10.21700     4.64136  2060.97975(33)  2052.09535     1.00000
1109    10.21900     4.64045  2066.45725(33)  2028.15750     1.00000
1110    10.22100     4.63955  2005.99550(33)  2007.74467     1.00000
1111    10.22300     4.63864  2011.01025(33)  1990.18013     1.00000
1112    10.22500     4.63774  2007.62450(33)  1974.94607     1.00000
1113    10.22700     4.63683  1983.23500(33)  1961.64024     1.00000
1114    10.22900     4.63593  1962.60275(32)  1949.94595     1.00000
1115    10.23100     4.63502  1944.01000(32)  1939.61083     1.00000
1116    10.23300     4.63412  1980.54925(33)  1930.43150     1.00000
1117    10.23500     4.63322  1971.14975(33)  1922.24247     1.00000
1118    10.23700     4.63231  1927.22050(32)  1914.90776     1.00000
1119    10.23900     4.63141  1908.60625(32)  1908.31477     1.00000
1120    10.24100     4.63051  1894.05775(32)  1902.36947     1.00000
1121    10.24300     4.62961  1910.00000(32)  1896.99280     1.00000
1122    10.24500     4.62871  1883.67100(32)  1892.11786     1.00000
1123    10.24700     4.62780  1906.72250(32)  1887.68765     1.00000
1124    10.24900     4.62690  1883.56200(32)  1883.65335     1.00000
1125    10.25100     4.62600  1881.97675(32)  1879.97291     1.00000
1126    10.25300     4.62510  1912.82050(32)  1876.60994     1.00000
1127    10.25500     4.62420  1935.21375(32)  1873.53278     1.00000
1128    10.25700     4.62330  1897.92450(32)  1870.71379     1.00000
1129    10.25900     4.62241  1876.58700(32)  1868.12871     1.00000
1130    10.26100     4.62151  1859.69975(32)  1865.75617     1.00000
1131    10.26300     4.62061  1856.51150(31)  1863.57729     1.00000
1132    10.26500     4.61971  1850.92650(32)  1861.57533     1.00000
1133    10.26700     4.61881  1851.41550(31)  1859.73538     1.00000
1134    10.26900     4.61792  1840.00225(32)  1858.04412     1.00000
1135    10.27100     4.61702  1853.11775(31)  1856.48964     1.00000
1136    10.27300     4.61612  1858.67950(32)  1855.06124     1.00000
1137    10.27500     4.61523  1835.31300(31)  1853.74927     1.00000
1138    10.27700     4.61433  1843.47700(31)  1852.54503     1.00000
1139    10.27900     4.61344  1839.15425(31)  1851.44065     1.00000
1140    10.28100     4.61254  1859.76775(32)  1850.42898     1.00000
1141    10.28300     4.61165  1838.41450(31)  1849.50352     1.00000
1142    10.28500     4.61075  1819.51475(31)  1848.65837     1.00000
1143    10.28700     4.60986  1848.68600(32)  1847.88811     1.00000
1144    10.28900     4.60896  1848.32550(32)  1847.18780     1.00000
1145    10.29100     4.60807  1852.93900(32)  1846.55292     1.00000
1146    10.29300     4.60718  1844.77225(32)  1845.97929     1.00000
1147    10.29500     4.60629  1788.63200(31)  1845.46310     1.00000
1148    10.29700     4.60539  1804.81100(31)  1845.00083     1.00000
1149    10.29900     4.60450  1795.52400(31)  1844.58921     1.00000
1150    10.30100     4.60361  1839.35775(31)  1844.22525     1.00000
1151    10.30300     4.60272  1882.45125(32)  1843.90617     1.00000
1152    10.30500     4.60183  1845.13875(31)  1843.62937     1.00000
1153    10.30700     4.60094  1834.59150(32)  1843.39248     1.00000
1154    10.30900     4.60005  1849.96925(32)  1843.19327     1.00000
1155    10.31100     4.59916  1816.47875(31)  1843.02966     1.00000
1156    10.31300     4.59827  1838.62100(31)  1842.89974     1.00000
1157    10.31500     4.59738  1840.39725(31)  1842.80170     1.00000
1158    10.31700     4.59649  1831.52600(31)  1842.73386     1.00000
1159    10.31900     4.59560  1807.49650(31)  1842.69465     1.00000
1160    10.32100     4.59471  1835.30025(31)  1842.68261     1.00000
1161    10.32300     4.59383  1812.33500(31)  1842.69635     1.00000
1162    10.32500     4.59294  1806.98550(31)  1842.73460     1.00000
1163    10.32700     4.59205  1861.21125(32)  1842.79612     1.00000
1164    10.32900     4.59116  1814.41900(31)  1842.87980     1.00000
1165    10.33100     4.59028  1824.40100(31)  1842.98454     1.00000
1166    10.33300     4.58939  1865.69500(32)  1843.10936     1.00000
1167    10.33500     4.58851  1828.38800(31)  1843.25329     1.00000
1168    10.33700     4.58762  1810.42325(31)  1843.41544     1.00000
1169    10.33900     4.58674  1796.49250(31)  1843.59497     1.00000
1170    10.34100     4.58585  1809.11375(31)  1843.79108     1.00000
1171    10.34300     4.58497  1832.77300(31)  1844.00302     1.00000
1172    10.34500     4.58408  1838.93425(31)  1844.23006     1.00000
1173    10.34700     4.58320  1832.89300(31)  1844.47154     1.00000
1174    10.34900     4.58232  1869.33375(32)  1844.72682     1.00000
1175    10.35100     4.58143  1825.81550(31)  1844.99528     1.00000
1176    10.35300     4.58055  1835.78625(31)  1845.27636     1.00000
1177    10.35500     4.57967  1838.95400(32)  1845.56951     1.00000
1178    10.35700     4.57879  1825.05825(31)  1845.87420     1.00000
1179    10.35900     4.57790  1773.39875(31)  1846.18996     1.00000
1180    10.36100     4.57702  1813.15125(31)  1846.51630     1.00000
1181    10.36300     4.57614  1834.82750(31)  1846.85279     1.00000
1182    10.36500     4.57526  1854.01650(31)  1847.19899     1.00000
1183    10.36700     4.57438  1837.24250(32)  1847.55451     1.00000
1184    10.36900     4.57350  1801.17500(31)  1847.91895     1.00000
1185    10.37100     4.57262  1803.02500(31)  1848.29196     1.00000
1186    10.37300     4.57174  1831.10200(31)  1848.67318     1.00000
1187    10.37500     4.57086  1863.98575(32)  1849.06227     1.00000
1188    10.37700     4.56998  1805.01400(31)  1849.45892     1.00000
1189    10.37900     4.56911  1856.07775(32)  1849.86282     1.00000
1190    10.38100     4.56823  1829.62600(31)  1850.27368     1.00000
1191    10.38300     4.56735  1835.59375(31)  1850.69122     1.00000
1192    10.38500     4.56647  1817.09975(31)  1851.11517     1.00000
1193    10.38700     4.56560  1830.42775(31)  1851.54527     1.00000
1194    10.38900     4.56472  1836.48875(31)  1851.98129     1.00000
1195    10.39100     4.56384  1783.56925(31)  1852.42298     1.00000
1196    10.39300     4.56297  1788.83475(31)  1852.87012     1.00000
1197    10.39500     4.56209  1850.98450(31)  1853.32249     1.00000
1198    10.39700     4.56122  1837.84050(31)  1853.77990     1.00000
1199    10.39900     4.56034  1816.06525(31)  1854.24213     1.00000
1200    10.40100     4.55947  1844.93150(32)  1854.70900     1.00000
1201    10.40300     4.55859  1840.16175(31)  1855.18032     1.00000
1202    10.40500     4.55772  1819.11175(31)  1855.65592     1.00000
1203    10.40700     4.55685  1840.55125(31)  1856.13564     1.00000
1204    10.40900     4.55597  1847.34100(32)  1856.61929     1.00000
1205    10.41100     4.55510  1833.09900(31)  1857.10674     1.00000
1206    10.41300     4.55423  1845.82075(32)  1857.59782     1.00000
1207    10.41500     4.55336  1845.19275(32)  1858.09240     1.00000
1208    10.41700     4.55248  1818.79500(31)  1858.59032     1.00000
1209    10.41900     4.55161  1836.89275(31)  1859.09147     1.00000
1210    10.42100     4.55074  1840.31425(31)  1859.59571     1.00000
1211    10.42300     4.54987  1822.52750(31)  1860.10291     1.00000
1212    10.42500     4.54900  1831.54825(31)  1860.61295     1.00000
1213    10.42700     4.54813  1850.55050(32)  1861.12572     1.00000
1214    10.42900     4.54726  1819.90475(31)  1861.64110     1.00000
1215    10.43100     4.54639  1832.38325(31)  1862.15899     1.00000
1216    10.43300     4.54552  1804.32475(31)  1862.67928     1.00000
1217    10.43500     4.54465  1803.53650(31)  1863.20187     1.00000
1218    10.43700     4.54378  1791.39075(31)  1863.72666     1.00000
1219    10.43900     4.54292  1823.71225(31)  1864.25357     1.00000
1220    10.44100     4.54205  1847.28825(32)  1864.78248     1.00000
1221    10.44300     4.54118  1842.49675(31)  1865.31333     1.00000
1222    10.44500     4.54031  1830.56425(31)  1865.84602     1.00000
1223    10.44700     4.53945  1857.56475(32)  1866.38047     1.00000
1224    10.44900     4.53858  1890.30025(32)  1866.91661     1.00000
1225    10.45100     4.53771  1845.70025(31)  1867.45435     1.00000
1226    10.45300     4.53685  1819.46075(31)  1867.99361     1.00000
1227    10.45500     4.53598  1829.10300(31)  1868.53434     1.00000
1228    10.45700     4.53512  1809.87775(31)  1869.07645     1.00000
1229    10.45900     4.53425  1832.08975(31)  1869.61988     1.00000
1230    10.46100     4.53339  1885.58625(32)  1870.16456     1.00000
1231    10.46300     4.53252  1873.39300(32)  1870.71044     1.00000
1232    10.46500     4.53166  1892.06775(32)  1871.25744     1.00000
1233    10.46700     4.53080  1888.33925(32)  1871.80551     1.00000
1234    10.46900     4.52993  1834.33125(32)  1872.35458     1.00000
1235    10.47100     4.52907  1856.17000(32)  1872.90461     1.00000
1236    10.47300     4.52821  1813.96750(31)  1873.45554     1.00000
1237    10.47500     4.52735  1800.53575(31)  1874.00732     1.00000
1238    10.47700     4.52649  1856.65250(32)  1874.55988     1.00000
1239    10.47900     4.52562  1856.33575(32)  1875.11319     1.00000
1240    10.48100     4.52476  1856.74225(32)  1875.66719     1.00000
1241    10.48300     4.52390  1817.49450(31)  1876.22184     1.00000
1242    10.48500     4.52304  1873.39850(32)  1876.77710     1.00000
1243    10.48700     4.52218  1822.57325(31)  1877.33290     1.00000
1244    10.48900     4.52132  1838.57050(31)  1877.88922     1.00000
1245    10.49100     4.52046  1801.38225(31)  1878.44601     1.00000
1246    10.49300     4.51960  1822.51900(31)  1879.00323     1.00000
1247    10.49500     4.51874  1860.40650(32)  1879.56084     1.00000
1248    10.49700     4.51788  1837.04250(31)  1880.11880     1.00000
1249    10.49900     4.51703  1828.66700(31)  1880.67708     1.00000
1250    10.50100     4.51617  1835.89250(31)  1881.23563     1.00000
1251    10.50300     4.51531  1874.46700(32)  1881.79442     1.00000
1252    10.50500     4.51445  1873.04375(32)  1882.35341     1.00000
1253    10.50700     4.51360  1872.83050(32)  1882.91258     1.00000
1254    10.50900     4.51274  1822.09500(31)  1883.47188     1.00000
1255    10.51100     4.51188  1846.80200(32)  1884.03129     1.00000
1256    10.51300     4.51103  1857.43050(32)  1884.59077     1.00000
1257    10.51500     4.51017  1851.12350(32)  1885.15030     1.00000
1258    10.51700     4.50932  1881.91600(32)  1885.70984     1.00000
1259    10.51900     4.50846  1873.83175(32)  1886.26937     1.00000
1260    10.52100     4.50761  1852.42850(32)  1886.82885     1.00000
1261    10.52300     4.50675  1861.46100(32)  1887.38826     1.00000
1262    10.52500     4.50590  1879.09125(32)  1887.94757     1.00000
1263    10.52700     4.50505  1849.86400(31)  1888.50676     1.00000
1264    10.52900     4.50419  1853.50000(32)  1889.06580     1.00000
1265    10.53100     4.50334  1881.25400(32)  1889.62443     1.00000
1266    10.53300     4.50249  1848.47750(32)  1890.18148     1.00000
1267    10.53500     4.50163  1920.06425(32)  1890.73582     1.00000
1268    10.53700     4.50078  1901.81975(32)  1891.28695     1.00000
1269    10.53900     4.49993  1820.50500(31)  1891.83440     1.00000
1270    10.54100     4.49908  1857.29900(32)  1892.37731     1.00000
1271    10.54300     4.49823  1843.00100(31)  1892.91342     1.00000
1272    10.54500     4.49738  1869.02600(32)  1893.44002     1.00000
1273    10.54700     4.49653  1865.84500(32)  1893.95479     1.00000
1274    10.54900     4.49568  1884.68500(32)  1894.45454     1.00000
1275    10.55100     4.49483  1873.15550(32)  1894.93388     1.00000
1276    10.55300     4.49398  1848.62800(32)  1895.38127     1.00000
1277    10.55500     4.49313  1873.35975(32)  1895.76067     1.00000
1278    10.55700     4.49228  1874.04275(32)  1896.19916     1.00000
1279    10.55900     4.49143  1893.41725(32)  1896.44446     1.00000
1280    10.56100     4.49058  1869.03000(32)  1896.92950     1.00000
1281    10.56300     4.48974  1859.91025(32)  1897.38107     1.00000
1282    10.56500     4.48889  1881.92875(32)  1897.75577     1.00000
1283    10.56700     4.48804  1913.21350(32)  1898.19617     1.00000
1284    10.56900     4.48719  1912.73675(32)  1898.41049     1.00000
1285    10.57100     4.48635  1875.58400(32)  1898.97944     1.00000
1286    10.57300     4.48550  1890.72100(32)  1899.54752     1.00000
1287    10.57500     4.48466  1898.96700(32)  1900.11474     1.00000
1288    10.57700     4.48381  1866.25975(32)  1900.68107     1.00000
1289    10.57900     4.48296  1899.60000(32)  1901.24652     1.00000
1290    10.58100     4.48212  1861.23250(32)  1901.81107     1.00000
1291    10.58300     4.48127  1853.40600(32)  1902.37471     1.00000
1292    10.58500     4.48043  1873.68050(32)  1902.93743     1.00000
1293    10.58700     4.47959  1874.74725(32)  1903.49923     1.00000
1294    10.58900     4.47874  1854.79625(32)  1904.06009     1.00000
1295    10.59100     4.47790  1846.76725(31)  1904.62001     1.00000
1296    10.59300     4.47706  1887.71850(32)  1905.17898     1.00000
1297    10.59500     4.47621  1918.87750(32)  1905.73699     1.00000
1298    10.59700     4.47537  1919.75600(32)  1906.29404     1.00000
1299    10.59900     4.47453  1862.12475(32)  1906.85011     1.00000
1300    10.60100     4.47369  1896.95800(32)  1907.40520     1.00000
1301    10.60300     4.47285  1887.40200(32)  1907.95931     1.00000
1302    10.60500     4.47200  1841.63300(31)  1908.51241     1.00000
1303    10.60700     4.47116  1884.55525(32)  1909.06451     1.00000
1304    10.60900     4.47032  1913.86725(32)  1909.61560     1.00000
1305    10.61100     4.46948  1897.12775(32)  1910.16568     1.00000
1306    10.61300     4.46864  1860.08025(32)  1910.71472     1.00000
1307    10.61500     4.46780  1849.05775(32)  1911.26274     1.00000
1308    10.61700     4.46696  1884.59975(32)  1911.80972     1.00000
1309    10.61900     4.46613  1887.55575(32)  1912.35565     1.00000
1310    10.62100     4.46529  1899.74175(32)  1912.90053     1.00000
1311    10.62300     4.46445  1917.11125(32)  1913.44436     1.00000
1312    10.62500     4.46361  1881.72500(32)  1913.98712     1.00000
1313    10.62700     4.46277  1912.95250(32)  1914.52881     1.00000
1314    10.62900     4.46194  1826.59100(31)  1915.06943     1.00000
1315    10.63100     4.46110  1851.35925(32)  1915.60896     1.00000
1316    10.63300     4.46026  1861.54125(31)  1916.14740     1.00000
1317    10.63500     4.45943  1881.17550(32)  1916.68476     1.00000
1318    10.63700     4.45859  1878.31475(32)  1917.22101     1.00000
1319    10.63900     4.45775  1902.38275(32)  1917.75616     1.00000
1320    10.64100     4.45692  1857.54825(32)  1918.29019     1.00000
1321    10.64300     4.45608  1877.50425(32)  1918.82312     1.00000
1322    10.64500     4.45525  1875.44300(32)  1919.35492     1.00000
1323    10.64700     4.45441  1898.59500(32)  1919.88559     1.00000
1324    10.64900     4.45358  1868.50750(32)  1920.41513     1.00000
1325    10.65100     4.45275  1901.12950(32)  1920.94354     1.00000
1326    10.65300     4.45191  1876.58400(32)  1921.47081     1.00000
1327    10.65500     4.45108  1877.35500(32)  1921.99693     1.00000
1328    10.65700     4.45025  1918.44475(32)  1922.52189     1.00000
1329    10.65900     4.44941  1885.63100(32)  1923.04570     1.00000
1330    10.66100     4.44858  1859.94075(32)  1923.56836     1.00000
1331    10.66300     4.44775  1877.74125(32)  1924.08984     1.00000
1332    10.66500     4.44692  1919.60300(32)  1924.61016     1.00000
1333    10.66700     4.44609  1855.24375(32)  1925.12930     1.00000
1334    10.66900     4.44526  1875.77975(32)  1925.64726     1.00000
1335    10.67100     4.44442  1883.39250(32)  1926.16404     1.00000
1336    10.67300     4.44359  1900.73275(32)  1926.67963     1.00000
1337    10.67500     4.44276  1858.84400(32)  1927.19403     1.00000
1338    10.67700     4.44193  1886.18300(32)  1927.70723     1.00000
1339    10.67900     4.44110  1916.20575(32)  1928.21924     1.00000
1340    10.68100     4.44028  1895.34725(32)  1928.73004     1.00000
1341    10.68300     4.43945  1928.66500(32)  1929.23963     1.00000
1342    10.68500     4.43862  1888.62550(32)  1929.74800     1.00000
1343    10.68700     4.43779  1901.70550(32)  1930.25517     1.00000
1344    10.68900     4.43696  1915.64175(32)  1930.76111     1.00000
1345    10.69100     4.43613  1899.64250(32)  1931.26583     1.00000
1346    10.69300     4.43531  1925.62800(32)  1931.76932     1.00000
1347    10.69500     4.43448  1877.35650(32)  1932.27158     1.00000
1348    10.69700     4.43365  1896.52800(32)  1932.77260     1.00000
1349    10.69900     4.43283  1911.55100(32)  1933.27239     1.00000
1350    10.70100     4.43200  1898.26125(32)  1933.77094     1.00000
1351    10.70300     4.43118  1945.06275(32)  1934.26824     1.00000
1352    10.70500     4.43035  1899.04875(32)  1934.76429     1.00000
1353    10.70700     4.42952  1919.68800(32)  1935.25909     1.00000
1354    10.70900     4.42870  1919.40200(32)  1935.75263     1.00000
1355    10.71100     4.42788  1930.71725(32)  1936.24491     1.00000
1356    10.71300     4.42705  1891.17850(32)  1936.73594     1.00000
1357    10.71500     4.42623  1890.53175(32)  1937.22569     1.00000
1358    10.71700     4.42540  1902.92975(32)  1937.71418     1.00000
1359    10.71900     4.42458  1929.59150(32)  1938.20140     1.00000
1360    10.72100     4.42376  1919.19850(32)  1938.68734     1.00000
1361    10.72300     4.42293  1892.09100(32)  1939.17200     1.00000
1362    10.72500     4.42211  1920.40550(32)  1939.65539     1.00000
1363    10.72700     4.42129  1892.95000(32)  1940.13748     1.00000
1364    10.72900     4.42047  1894.43700(32)  1940.61830     1.00000
1365    10.73100     4.41965  1904.50825(32)  1941.09782     1.00000
1366    10.73300     4.41883  1960.32775(33)  1941.57605     1.00000
1367    10.73500     4.41800  1940.03525(32)  1942.05299     1.00000
1368    10.73700     4.41718  1928.90825(32)  1942.52863     1.00000
1369    10.73900     4.41636  1903.21450(32)  1943.00296     1.00000
1370    10.74100     4.41554  1949.50875(32)  1943.47600     1.00000
1371    10.74300     4.41472  1925.03275(32)  1943.94772     1.00000
1372    10.74500     4.41391  1888.88700(32)  1944.41814     1.00000
1373    10.74700     4.41309  1909.70550(32)  1944.88725     1.00000
1374    10.74900     4.41227  1922.80000(32)  1945.35504     1.00000
1375    10.75100     4.41145  1908.71725(32)  1945.82152     1.00000
1376    10.75300     4.41063  1954.61475(32)  1946.28668     1.00000
1377    10.75500     4.40981  1923.73575(32)  1946.75052     1.00000
1378    10.75700     4.40900  1967.10000(32)  1947.21303     1.00000
1379    10.75900     4.40818  1988.62050(33)  1947.67422     1.00000
1380    10.76100     4.40736  1936.86850(32)  1948.13408     1.00000
1381    10.76300     4.40655  1885.58500(32)  1948.59260     1.00000
1382    10.76500     4.40573  1919.47525(32)  1949.04980     1.00000
1383    10.76700     4.40491  1918.93150(32)  1949.50566     1.00000
1384    10.76900     4.40410  1922.37725(32)  1949.96018     1.00000
1385    10.77100     4.40328  1926.24675(32)  1950.41336     1.00000
1386    10.77300     4.40247  1893.05475(32)  1950.86520     1.00000
1387    10.77500     4.40165  1910.52725(32)  1951.31569     1.00000
1388    10.77700     4.40084  1892.52875(32)  1951.76484     1.00000
1389    10.77900     4.40002  1928.25200(32)  1952.21264     1.00000
1390    10.78100     4.39921  1965.89100(33)  1952.65909     1.00000
1391    10.78300     4.39840  1927.26200(32)  1953.10419     1.00000
1392    10.78500     4.39758  1870.72600(32)  1953.54793     1.00000
1393    10.78700     4.39677  1881.80625(32)  1953.99031     1.00000
1394    10.78900     4.39596  1932.65275(32)  1954.43134     1.00000
1395    10.79100     4.39514  1950.72000(32)  1954.87100     1.00000
1396    10.79300     4.39433  1941.22300(33)  1955.30931     1.00000
1397    10.79500     4.39352  1954.89550(32)  1955.74624     1.00000
1398    10.79700     4.39271  1922.92950(32)  1956.18182     1.00000
1399    10.79900     4.39190  1971.72400(32)  1956.61602     1.00000
1400    10.80100     4.39109  1966.67225(32)  1957.04885     1.00000
1401    10.80300     4.39028  1909.55275(32)  1957.48031     1.00000
1402    10.80500     4.38947  1949.61025(32)  1957.91040     1.00000
1403    10.80700     4.38866  1971.10425(33)  1958.33912     1.00000
1404    10.80900     4.38785  1969.30775(33)  1958.76645     1.00000
1405    10.81100     4.38704  1951.98275(33)  1959.19241     1.00000
1406    10.81300     4.38623  1923.02525(32)  1959.61698     1.00000
1407    10.81500     4.38542  1952.11950(32)  1960.04018     1.00000
1408    10.81700     4.38461  1962.50650(32)  1960.46199     1.00000
1409    10.81900     4.38380  1982.30300(33)  1960.88241     1.00000
1410    10.82100     4.38300  1944.88150(32)  1961.30145     1.00000
1411    10.82300     4.38219  1928.87575(32)  1961.71910     1.00000
1412    10.82500     4.38138  1919.83650(32)  1962.13535     1.00000
1413    10.82700     4.38057  1950.37950(33)  1962.55022     1.00000
1414    10.82900     4.37977  1934.64825(32)  1962.96369     1.00000
1415    10.83100     4.37896  1956.26475(32)  1963.37577     1.00000
1416    10.83300     4.37816  1962.65325(32)  1963.78645     1.00000
1417    10.83500     4.37735  1939.80850(32)  1964.19573     1.00000
1418    10.83700     4.37654  1942.42925(32)  1964.60362     1.00000
1419    10.83900     4.37574  1933.80725(32)  1965.01010     1.00000
1420    10.84100     4.37493  1950.33775(32)  1965.41518     1.00000
1421    10.84300     4.37413  1942.95850(32)  1965.81886     1.00000
1422    10.84500     4.37333  1926.78225(32)  1966.22113     1.00000
1423    10.84700     4.37252  1946.05300(32)  1966.62200     1.00000
1424    10.84900     4.37172  1964.61775(33)  1967.02146     1.00000
1425    10.85100     4.37091  1957.61050(32)  1967.41951     1.00000
1426    10.85300     4.37011  1971.10600(33)  1967.81615     1.00000
1427    10.85500     4.36931  1946.75525(32)  1968.21138     1.00000
1428    10.85700     4.36851  1929.72975(32)  1968.60519     1.00000
1429    10.85900     4.36770  1925.11425(32)  1968.99760     1.00000
1430    10.86100     4.36690  1958.35125(33)  1969.38858     1.00000
1431    10.86300     4.36610  1938.57900(32)  1969.77815     1.00000
1432    10.86500     4.36530  1938.53425(32)  1970.16631     1.00000
1433    10.86700     4.36450  1980.13250(33)  1970.55304     1.00000
1434    10.86900     4.36370  1921.35600(32)  1970.93835     1.00000
1435    10.87100     4.36290  1966.36475(32)  1971.32225     1.00000
1436    10.87300     4.36210  1953.29125(32)  1971.70472     1.00000
1437    10.87500     4.36130  1921.25625(32)  1972.08576     1.00000
1438    10.87700     4.36050  1971.05825(33)  1972.46539     1.00000
1439    10.87900     4.35970  1957.46675(33)  1972.84358     1.00000
1440    10.88100     4.35890  1971.58300(33)  1973.22035     1.00000
1441    10.88300     4.35810  1938.51150(32)  1973.59570     1.00000
1442    10.88500     4.35730  1917.18450(32)  1973.96961     1.00000
1443    10.88700     4.35650  1908.88925(32)  1974.34209     1.00000
1444    10.88900     4.35571  1978.15850(33)  1974.71315     1.00000
1445    10.89100     4.35491  1943.41850(32)  1975.08277     1.00000
1446    10.89300     4.35411  1967.66975(32)  1975.45096     1.00000
1447    10.89500     4.35331  1942.64725(32)  1975.81771     1.00000
1448    10.89700     4.35252  2008.96525(33)  1976.18303     1.00000
1449    10.89900     4.35172  1947.72475(32)  1976.54692     1.00000
1450    10.90100     4.35093  1939.24475(32)  1976.90937     1.00000
1451    10.90300     4.35013  1954.45925(32)  1977.27038     1.00000
1452    10.90500     4.34933  1957.33775(32)  1977.62995     1.00000
1453    10.90700     4.34854  1942.63150(32)  1977.98809     1.00000
1454    10.90900     4.34774  1946.96025(32)  1978.34478     1.00000
1455    10.91100     4.34695  1940.17450(32)  1978.70003     1.00000
1456    10.91300     4.34616  1996.13300(33)  1979.05385     1.00000
1457    10.91500     4.34536  1949.40125(32)  1979.40622     1.00000
1458    10.91700     4.34457  1957.69550(33)  1979.75714     1.00000
1459    10.91900     4.34378  1960.70775(32)  1980.10662     1.00000
1460    10.92100     4.34298  1944.82350(32)  1980.45466     1.00000
1461    10.92300     4.34219  1964.01075(32)  1980.80125     1.00000
1462    10.92500     4.34140  1948.41375(32)  1981.14639     1.00000
1463    10.92700     4.34060  1945.32000(32)  1981.49009     1.00000
1464    10.92900     4.33981  1954.24250(32)  1981.83234     1.00000
1465    10.93100     4.33902  1991.31150(33)  1982.17314     1.00000
1466    10.93300     4.33823  2002.77650(33)  1982.51249     1.00000
1467    10.93500     4.33744  1951.85325(32)  1982.85040     1.00000
1468    10.93700     4.33665  1931.48325(32)  1983.18685     1.00000
1469    10.93900     4.33586  1987.50800(33)  1983.52185     1.00000
1470    10.94100     4.33507  1988.09875(33)  1983.85539     1.00000
1471    10.94300     4.33428  2005.12250(33)  1984.18749     1.00000
1472    10.94500     4.33349  1987.56575(33)  1984.51813     1.00000
1473    10.94700     4.33270  1988.39150(33)  1984.84732     1.00000
1474    10.94900     4.33191  1954.39200(32)  1985.17505     1.00000
1475    10.95100     4.33112  1963.00425(33)  1985.50133     1.00000
1476    10.95300     4.33033  1919.63200(32)  1985.82615     1.00000
1477    10.95500     4.32954  1972.86775(33)  1986.14952     1.00000
1478    10.95700     4.32876  1965.41550(32)  1986.47143     1.00000
1479    10.95900     4.32797  1984.04075(33)  1986.79188     1.00000
1480    10.96100     4.32718  1986.03275(33)  1987.11088     1.00000
1481    10.96300     4.32639  1994.63400(33)  1987.42841     1.00000
1482    10.96500     4.32561  1973.16175(33)  1987.74449     1.00000
1483    10.96700     4.32482  1960.32400(32)  1988.05911     1.00000
1484    10.96900     4.32404  1976.87025(32)  1988.37226     1.00000
1485    10.97100     4.32325  1988.13625(33)  1988.68396     1.00000
1486    10.97300     4.32246  1978.04725(33)  1988.99420     1.00000
1487    10.97500     4.32168  1991.82200(33)  1989.30297     1.00000
1488    10.97700     4.32089  1984.12675(33)  1989.61029     1.00000
1489    10.97900     4.32011  1963.62725(32)  1989.91614     1.00000
1490    10.98100     4.31932  1940.72200(32)  1990.22053     1.00000
1491    10.98300     4.31854  1934.39850(32)  1990.52345     1.00000
1492    10.98500     4.31776  1953.82325(33)  1990.82491     1.00000
1493    10.98700     4.31697  1989.92775(33)  1991.12491     1.00000
1494    10.98900     4.31619  1988.31125(33)  1991.42345     1.00000
1495    10.99100     4.31541  1955.46550(32)  1991.72052     1.00000
1496    10.99300     4.31462  1974.19900(33)  1992.01612     1.00000
1497    10.99500     4.31384  1995.14600(33)  1992.31026     1.00000
1498    10.99700     4.31306  2002.23675(33)  1992.60293     1.00000
1499    10.99900     4.31228  1961.28475(32)  1992.89414     1.00000
1500    11.00100     4.31150  1982.97975(33)  1993.18388     1.00000
1501    11.00300     4.31071  2006.79925(33)  1993.47216     1.00000
1502    11.00500     4.30993  1954.23550(32)  1993.75896     1.00000
1503    11.00700     4.30915  1969.44850(33)  1994.04430     1.00000
1504    11.00900     4.30837  1979.42675(33)  1994.32818     1.00000
1505    11.01100     4.30759  1970.07825(33)  1994.61058     1.00000
1506    11.01300     4.30681  2026.53000(33)  1994.89152     1.00000
1507    11.01500     4.30603  1996.92875(33)  1995.17099     1.00000
1508    11.01700     4.30525  1977.46325(32)  1995.44899     1.00000
1509    11.01900     4.30447  1988.36050(33)  1995.72552     1.00000
1510    11.02100     4.30370  1965.00575(32)  1996.00058     1.00000
1511    11.02300     4.30292  2006.04750(33)  1996.27418     1.00000
1512    11.02500     4.30214  2002.76850(33)  1996.54630     1.00000
1513    11.02700     4.30136  1989.48350(33)  1996.81696     1.00000
1514    11.02900     4.30058  1990.17975(33)  1997.08614     1.00000
1515    11.03100     4.29981  2010.99300(33)  1997.35385     1.00000
1516    11.03300     4.29903  1984.16525(33)  1997.62010     1.00000
1517    11.03500     4.29825  1972.81475(33)  1997.88487     1.00000
1518    11.03700     4.29748  1986.32400(33)  1998.14818     1.00000
1519    11.03900     4.29670  1982.66550(33)  1998.41001     1.00000
1520    11.04100     4.29592  2042.77250(33)  1998.67037     1.00000
1521    11.04300     4.29515  1951.99700(32)  1998.92927     1.00000
1522    11.04500     4.29437  1962.58575(33)  1999.18669     1.00000
1523    11.04700     4.29360  1969.74725(32)  1999.44264     1.00000
1524    11.04900     4.29282  1988.30600(33)  1999.69711     1.00000
1525    11.05100     4.29205  1942.98675(32)  1999.95012     1.00000
1526    11.05300     4.29127  1981.40700(33)  2000.20166     1.00000
1527    11.05500     4.29050  2028.79725(33)  2000.45172     1.00000
1528    11.05700     4.28973  1975.43450(33)  2000.70032     1.00000
1529    11.05900     4.28895  1975.41025(33)  2000.94744     1.00000
1530    11.06100     4.28818  1965.52925(32)  2001.19309     1.00000
1531    11.06300     4.28741  1978.67800(33)  2001.43727     1.00000
1532    11.06500     4.28663  1997.16300(33)  2001.67997     1.00000
1533    11.06700     4.28586  2010.26800(33)  2001.92121     1.00000
1534    11.06900     4.28509  2009.92125(33)  2002.16097     1.00000
1535    11.07100     4.28432  2001.46775(33)  2002.39927     1.00000
1536    11.07300     4.28355  2011.60750(33)  2002.63609     1.00000
1537    11.07500     4.28278  1979.20325(33)  2002.87144     1.00000
1538    11.07700     4.28201  2017.56450(33)  2003.10532     1.00000
1539    11.07900     4.28123  2005.34900(33)  2003.33772     1.00000
1540    11.08100     4.28046  2049.99500(33)  2003.56866     1.00000
1541    11.08300     4.27969  2019.42475(33)  2003.79812     1.00000
1542    11.08500     4.27892  1956.01450(32)  2004.02611     1.00000
1543    11.08700     4.27816  2024.62900(33)  2004.25263     1.00000
1544    11.08900     4.27739  2023.84625(33)  2004.47768     1.00000
1545    11.09100     4.27662  2010.01775(33)  2004.70126     1.00000
1546    11.09300     4.27585  1952.56850(32)  2004.92337     1.00000
1547    11.09500     4.27508  1993.09850(33)  2005.14400     1.00000
1548    11.09700     4.27431  2028.17475(33)  2005.36317     1.00000
1549    11.09900     4.27354  2001.88600(33)  2005.58087     1.00000
1550    11.10100     4.27278  2014.98550(33)  2005.79709     1.00000
1551    11.10300     4.27201  2021.51775(33)  2006.01184     1.00000
1552    11.10500     4.27124  2047.72100(33)  2006.22513     1.00000
1553    11.10700     4.27048  2032.99975(33)  2006.43694     1.00000
1554    11.10900     4.26971  1982.32250(33)  2006.64728     1.00000
1555    11.11100     4.26894  1945.53050(32)  2006.85616     1.00000
1556    11.11300     4.26818  1989.08175(33)  2007.06356     1.00000
1557    11.11500     4.26741  1995.76950(33)  2007.26949     1.00000
1558    11.11700     4.26665  1978.29750(33)  2007.47396     1.00000
1559    11.11900     4.26588  1985.40075(33)  2007.67696     1.00000
1560    11.12100     4.26512  1976.98900(33)  2007.87848     1.00000
1561    11.12300     4.26435  2025.53600(33)  2008.07854     1.00000
1562    11.12500     4.26359  2013.93325(33)  2008.27713     1.00000
1563    11.12700     4.26282  1994.87075(33)  2008.47425     1.00000
1564    11.12900     4.26206  2026.24175(33)  2008.66990     1.00000
1565    11.13100     4.26130  2014.79775(33)  2008.86409     1.00000
1566    11.13300     4.26053  1977.09900(33)  2009.05681     1.00000
1567    11.13500     4.25977  2019.67250(33)  2009.24806     1.00000
1568    11.13700     4.25901  1986.05750(33)  2009.43784     1.00000
1569    11.13900     4.25825  2000.10200(33)  2009.62616     1.00000
1570    11.14100     4.25748  2011.76950(33)  2009.81301     1.00000
1571    11.14300     4.25672  1992.32525(33)  2009.99839     1.00000
1572    11.14500     4.25596  2023.09075(33)  2010.18231     1.00000
1573    11.14700     4.25520  2010.28800(33)  2010.36476     1.00000
1574    11.14900     4.25444  2012.45875(33)  2010.54575     1.00000
1575    11.15100     4.25368  2038.57050(33)  2010.72527     1.00000
1576    11.15300     4.25292  2017.22875(33)  2010.90333     1.00000
1577    11.15500     4.25216  2049.81500(33)  2011.07992     1.00000
1578    11.15700     4.25140  2039.72975(33)  2011.25505     1.00000
1579    11.15900     4.25064  2007.97450(33)  2011.42871     1.00000
1580    11.16100     4.24988  1982.23175(33)  2011.60091     1.00000
1581    11.16300     4.24912  1952.22500(32)  2011.77165     1.00000
1582    11.16500     4.24836  2038.16850(33)  2011.94093     1.00000
1583    11.16700     4.24760  1997.32425(33)  2012.10874     1.00000
1584    11.16900     4.24684  1991.38275(33)  2012.27509     1.00000
1585    11.17100     4.24609  2022.42575(33)  2012.43998     1.00000
1586    11.17300     4.24533  2002.58825(33)  2012.60341     1.00000
1587    11.17500     4.24457  1989.29775(33)  2012.76538     1.00000
1588    11.17700     4.24381  1999.36500(33)  2012.92588     1.00000
1589    11.17900     4.24306  2023.56850(33)  2013.08493     1.00000
1590    11.18100     4.24230  2038.13450(33)  2013.24252     1.00000
1591    11.18300     4.24154  1996.54725(33)  2013.39865     1.00000
1592    11.18500     4.24079  2005.40500(33)  2013.55332     1.00000
1593    11.18700     4.24003  1989.78525(33)  2013.70653     1.00000
1594    11.18900     4.23928  2057.20000(33)  2013.85828     1.00000
1595    11.19100     4.23852  2027.43475(33)  2014.00858     1.00000
1596    11.19300     4.23777  2021.60300(33)  2014.15742     1.00000
1597    11.19500     4.23701  2045.42325(33)  2014.30480     1.00000
1598    11.19700     4.23626  2043.48475(33)  2014.45073     1.00000
1599    11.19900     4.23550  2027.74325(33)  2014.59520     1.00000
1600    11.20100     4.23475  2001.42175(33)  2014.73821     1.00000
1601    11.20300     4.23400  1973.74350(33)  2014.87978     1.00000
1602    11.20500     4.23324  2039.56600(33)  2015.01988     1.00000
1603    11.20700     4.23249  2020.03450(33)  2015.15854     1.00000
1604    11.20900     4.23174  2015.37050(33)  2015.29574     1.00000
1605    11.21100     4.23099  1988.99050(33)  2015.43149     1.00000
1606    11.21300     4.23023  2008.03850(33)  2015.56578     1.00000
1607    11.21500     4.22948  1986.64200(33)  2015.69863     1.00000
1608    11.21700     4.22873  2000.67975(33)  2015.83002     1.00000
1609    11.21900     4.22798  2050.62200(33)  2015.95996     1.00000
1610    11.22100     4.22723  2039.83100(33)  2016.08846     1.00000
1611    11.22300     4.22648  2006.40025(33)  2016.21550     1.00000
1612    11.22500     4.22573  2044.91225(33)  2016.34109     1.00000
1613    11.22700     4.22497  2045.72100(33)  2016.46524     1.00000
1614    11.22900     4.22422  2047.78450(33)  2016.58794     1.00000
1615    11.23100     4.22347  2028.44850(33)  2016.70919     1.00000
1616    11.23300     4.22273  2031.84500(33)  2016.82900     1.00000
1617    11.23500     4.22198  2005.45200(33)  2016.94735     1.00000
1618    11.23700     4.22123  2012.21125(33)  2017.06427     1.00000
1619    11.23900     4.22048  2013.40250(33)  2017.17974     1.00000
1620    11.24100     4.21973  2037.02200(33)  2017.29376     1.00000
1621    11.24300     4.21898  2037.19025(33)  2017.40634     1.00000
1622    11.24500     4.21823  2014.24950(33)  2017.51748     1.00000
1623    11.24700     4.21749  2035.25600(33)  2017.62718     1.00000
1624    11.24900     4.21674  2038.69000(33)  2017.73543     1.00000
1625    11.25100     4.21599  2050.57925(33)  2017.84225     1.00000
1626    11.25300     4.21524  2076.56075(34)  2017.94762     1.00000
1627    11.25500     4.21450  2050.79500(33)  2018.05155     1.00000
1628    11.25700     4.21375  2036.30150(33)  2018.15405     1.00000
1629    11.25900     4.21301  2094.60950(33)  2018.25510     1.00000
1630    11.26100     4.21226  2038.92200(33)  2018.35472     1.00000
1631    11.26300     4.21151  2032.07825(33)  2018.45290     1.00000
1632    11.26500     4.21077  2069.37100(33)  2018.54964     1.00000
1633    11.26700     4.21002  2055.15100(33)  2018.64495     1.00000
1634    11.26900     4.20928  2032.60150(33)  2018.73883     1.00000
1635    11.27100     4.20853  2045.30600(33)  2018.83126     1.00000
1636    11.27300     4.20779  2022.32650(33)  2018.92227     1.00000
1637    11.27500     4.20705  2038.11800(33)  2019.01184     1.00000
1638    11.27700     4.20630  2044.62025(33)  2019.09998     1.00000
1639    11.27900     4.20556  2009.56525(33)  2019.18669     1.00000
1640    11.28100     4.20482  2046.86475(33)  2019.27197     1.00000
1641    11.28300     4.20407  2032.39625(33)  2019.35581     1.00000
1642    11.28500     4.20333  2039.47525(33)  2019.43823     1.00000
1643    11.28700     4.20259  2063.71775(33)  2019.51922     1.00000
1644    11.28900     4.20185  2039.10900(33)  2019.59878     1.00000
1645    11.29100     4.20110  2033.04850(33)  2019.67692     1.00000
1646    11.29300     4.20036  2061.00900(33)  2019.75362     1.00000
1647    11.29500     4.19962  2081.83075(33)  2019.82891     1.00000
1648    11.29700     4.19888  2089.62650(34)  2019.90276     1.00000
1649    11.29900     4.19814  2056.41825(33)  2019.97520     1.00000
1650    11.30100     4.19740  2049.19825(33)  2020.04621     1.00000
1651    11.30300     4.19666  2022.23425(33)  2020.11579     1.00000
1652    11.30500     4.19592  2076.99275(34)  2020.18396     1.00000
1653    11.30700     4.19518  2086.17825(33)  2020.25070     1.00000
1654    11.30900     4.19444  2052.72600(33)  2020.31603     1.00000
1655    11.31100     4.19370  2077.97550(33)  2020.37993     1.00000
1656    11.31300     4.19296  2062.20450(33)  2020.44242     1.00000
1657    11.31500     4.19222  2034.65525(33)  2020.50349     1.00000
1658    11.31700     4.19148  2095.81200(34)  2020.56314     1.00000
1659    11.31900     4.19074  2024.62950(33)  2020.62138     1.00000
1660    11.32100     4.19001  2050.98575(33)  2020.67820     1.00000
1661    11.32300     4.18927  2102.17300(34)  2020.73360     1.00000
1662    11.32500     4.18853  2110.22500(34)  2020.78759     1.00000
1663    11.32700     4.18779  2077.40750(33)  2020.84017     1.00000
1664    11.32900     4.18706  2079.33475(34)  2020.89134     1.00000
1665    11.33100     4.18632  2077.46275(33)  2020.94110     1.00000
1666    11.33300     4.18558  2102.18450(34)  2020.98944     1.00000
1667    11.33500     4.18485  2115.67600(34)  2021.03638     1.00000
1668    11.33700     4.18411  2136.31025(34)  2021.08191     1.00000
1669    11.33900     4.18338  2104.27125(34)  2021.12603     1.00000
1670    11.34100     4.18264  2096.23100(33)  2021.16874     1.00000
1671    11.34300     4.18191  2113.03650(34)  2021.21005     1.00000
1672    11.34500     4.18117  2106.68125(34)  2021.24995     1.00000
1673    11.34700     4.18044  2051.38550(33)  2021.28845     1.00000
1674    11.34900     4.17970  2079.63700(33)  2021.32555     1.00000
1675    11.35100     4.17897  2146.70125(34)  2021.36124     1.00000
1676    11.35300     4.17824  2157.46675(34)  2021.39554     1.00000
1677    11.35500     4.17750  2091.55575(34)  2021.42843     1.00000
1678    11.35700     4.17677  2094.19550(34)  2021.45992     1.00000
1679    11.35900     4.17604  2117.00375(34)  2021.49001     1.00000
1680    11.36100     4.17530  2200.90625(34)  2021.51871     1.00000
1681    11.36300     4.17457  2167.20675(34)  2021.54601     1.00000
1682    11.36500     4.17384  2118.04875(34)  2021.57192     1.00000
1683    11.36700     4.17311  2114.98000(34)  2021.59642     1.00000
1684    11.36900     4.17237  2120.04450(34)  2021.61954     1.00000
1685    11.37100     4.17164  2104.56550(34)  2021.64126     1.00000
1686    11.37300     4.17091  2087.17600(34)  2021.66159     1.00000
1687    11.37500     4.17018  2140.67750(34)  2021.68053     1.00000
1688    11.37700     4.16945  2143.58475(34)  2021.69808     1.00000
1689    11.37900     4.16872  2175.08425(34)  2021.71424     1.00000
1690    11.38100     4.16799  2171.35350(34)  2021.72902     1.00000
1691    11.38300     4.16726  2133.36750(34)  2021.74240     1.00000
1692    11.38500     4.16653  2178.72250(34)  2021.75440     1.00000
1693    11.38700     4.16580  2179.53475(34)  2021.76502     1.00000
1694    11.38900     4.16507  2159.04100(34)  2021.77425     1.00000
1695    11.39100     4.16434  2213.24900(34)  2021.78209     1.00000
1696    11.39300     4.16361  2236.76100(35)  2021.78856     1.00000
1697    11.39500     4.16289  2241.45350(35)  2021.79364     1.00000
1698    11.39700     4.16216  2194.29200(34)  2021.79735     1.00000
1699    11.39900     4.16143  2263.19675(35)  2021.79967     1.00000
1700    11.40100     4.16070  2200.58325(34)  2021.80062     1.00000
1701    11.40300     4.15997  2144.10325(34)  2021.80019     1.00000
1702    11.40500     4.15925  2096.88550(33)  2021.79838     1.00000
1703    11.40700     4.15852  2120.09475(34)  2021.79520     1.00000
1704    11.40900     4.15779  2080.78675(33)  2021.79065     1.00000
1705    11.41100     4.15707  2132.69250(34)  2021.78472     1.00000
1706    11.41300     4.15634  2161.39550(34)  2021.77742     1.00000
1707    11.41500     4.15562  2117.67675(34)  2021.76875     1.00000
1708    11.41700     4.15489  2103.53025(34)  2021.75871     1.00000
1709    11.41900     4.15416  2110.78825(34)  2021.74730     1.00000
1710    11.42100     4.15344  2112.96100(34)  2021.73453     1.00000
1711    11.42300     4.15272  2110.02950(34)  2021.72038     1.00000
1712    11.42500     4.15199  2132.15075(34)  2021.70488     1.00000
1713    11.42700     4.15127  2094.53625(34)  2021.68801     1.00000
1714    11.42900     4.15054  2075.08600(34)  2021.66977     1.00000
1715    11.43100     4.14982  2084.35550(33)  2021.65017     1.00000
1716    11.43300     4.14909  2053.63550(33)  2021.62922     1.00000
1717    11.43500     4.14837  2071.57025(33)  2021.60690     1.00000
1718    11.43700     4.14765  2100.59425(34)  2021.58322     1.00000
1719    11.43900     4.14693  2048.14200(33)  2021.55819     1.00000
1720    11.44100     4.14620  2062.49150(33)  2021.53180     1.00000
1721    11.44300     4.14548  2086.67350(33)  2021.50405     1.00000
1722    11.44500     4.14476  2077.59200(34)  2021.47495     1.00000
1723    11.44700     4.14404  2087.48400(34)  2021.44450     1.00000
1724    11.44900     4.14332  2052.17975(33)  2021.41269     1.00000
1725    11.45100     4.14259  2085.29425(34)  2021.37954     1.00000
1726    11.45300     4.14187  2084.33725(33)  2021.34503     1.00000
1727    11.45500     4.14115  2083.60475(33)  2021.30918     1.00000
1728    11.45700     4.14043  2071.94325(33)  2021.27197     1.00000
1729    11.45900     4.13971  2038.13925(33)  2021.23343     1.00000
1730    11.46100     4.13899  2069.41425(33)  2021.19353     1.00000
1731    11.46300     4.13827  2070.19975(33)  2021.15230     1.00000
1732    11.46500     4.13755  2075.68750(33)  2021.10971     1.00000
1733    11.46700     4.13683  2054.00675(33)  2021.06579     1.00000
1734    11.46900     4.13611  2046.79400(33)  2021.02053     1.00000
1735    11.47100     4.13540  2051.20575(33)  2020.97393     1.00000
1736    11.47300     4.13468  2039.17750(33)  2020.92599     1.00000
1737    11.47500     4.13396  2086.16275(34)  2020.87671     1.00000
1738    11.47700     4.13324  2070.60925(33)  2020.82610     1.00000
1739    11.47900     4.13252  2021.98900(33)  2020.77415     1.00000
1740    11.48100     4.13181  2054.32900(33)  2020.72087     1.00000
1741    11.48300     4.13109  2041.75450(33)  2020.66627     1.00000
1742    11.48500     4.13037  2023.77100(33)  2020.61041     1.00000
1743    11.48700     4.12966  2053.91650(33)  2020.55341     1.00000
1744    11.48900     4.12894  2029.62250(33)  2020.49534     1.00000
1745    11.49100     4.12822  2054.44125(33)  2020.43623     1.00000
1746    11.49300     4.12751  2031.27925(33)  2020.37615     1.00000
1747    11.49500     4.12679  2042.64875(33)  2020.31521     1.00000
1748    11.49700     4.12608  2002.36700(33)  2020.25355     1.00000
1749    11.49900     4.12536  2044.67825(33)  2020.19142     1.00000
1750    11.50100     4.12464  2042.98025(33)  2020.12934     1.00000
1751    11.50300     4.12393  2035.48900(33)  2020.06881     1.00000
1752    11.50500     4.12322  2044.43875(33)  2020.01212     1.00000
1753    11.50700     4.12250  2003.37700(33)  2019.95369     1.00000
1754    11.50900     4.12179  2024.08450(33)  2019.88233     1.00000
1755    11.51100     4.12107  2021.85800(33)  2019.80966     1.00000
1756    11.51300     4.12036  2021.47775(33)  2019.73569     1.00000
1757    11.51500     4.11965  2013.24725(33)  2019.66041     1.00000
1758    11.51700     4.11893  2039.54600(33)  2019.58383     1.00000
1759    11.51900     4.11822  2057.40725(33)  2019.50595     1.00000
1760    11.52100     4.11751  2062.70575(33)  2019.42676     1.00000
1761    11.52300     4.11680  2060.89325(33)  2019.34628     1.00000
1762    11.52500     4.11608  1975.58475(32)  2019.26450     1.00000
1763    11.52700     4.11537  2045.20650(33)  2019.18142     1.00000
1764    11.52900     4.11466  2037.65750(33)  2019.09704     1.00000
1765    11.53100     4.11395  2047.44825(33)  2019.01138     1.00000
1766    11.53300     4.11324  2038.30925(33)  2018.92442     1.00000
1767    11.53500     4.11253  2025.36225(33)  2018.83617     1.00000
1768    11.53700     4.11182  2028.43825(33)  2018.74663     1.00000
1769    11.53900     4.11111  1992.29875(33)  2018.65580     1.00000
1770    11.54100     4.11040  2065.10150(33)  2018.56369     1.00000
1771    11.54300     4.10969  2063.02650(33)  2018.47029     1.00000
1772    11.54500     4.10898  2026.25775(33)  2018.37561     1.00000
1773    11.54700     4.10827  1990.44000(33)  2018.27965     1.00000
1774    11.54900     4.10756  2008.44600(33)  2018.18240     1.00000
1775    11.55100     4.10685  2068.06725(33)  2018.08388     1.00000
1776    11.55300     4.10614  2030.38125(33)  2017.98409     1.00000
1777    11.55500     4.10543  1994.97950(33)  2017.88301     1.00000
1778    11.55700     4.10473  2038.72325(33)  2017.78067     1.00000
1779    11.55900     4.10402  2026.70675(33)  2017.67705     1.00000
1780    11.56100     4.10331  2006.42525(33)  2017.57216     1.00000
1781    11.56300     4.10260  1948.92850(32)  2017.46600     1.00000
1782    11.56500     4.10190  2030.99900(33)  2017.35857     1.00000
1783    11.56700     4.10119  2020.54150(33)  2017.24988     1.00000
1784    11.56900     4.10048  2023.01775(33)  2017.13993     1.00000
1785    11.57100     4.09978  2034.04675(33)  2017.02871     1.00000
1786    11.57300     4.09907  2058.84550(33)  2016.91623     1.00000
1787    11.57500     4.09836  2017.08500(33)  2016.80250     1.00000
1788    11.57700     4.09766  2016.79500(33)  2016.68750     1.00000
1789    11.57900     4.09695  2052.73050(33)  2016.57125     1.00000
1790    11.58100     4.09625  2032.71175(33)  2016.45375     1.00000
1791    11.58300     4.09554  2047.57600(33)  2016.33499     1.00000
1792    11.58500     4.09484  2011.65825(33)  2016.21499     1.00000
1793    11.58700     4.09413  2013.81325(33)  2016.09373     1.00000
1794    11.58900     4.09343  1979.94625(33)  2015.97123     1.00000
1795    11.59100     4.09273  2008.96625(33)  2015.84749     1.00000
1796    11.59300     4.09202  2008.55275(33)  2015.72250     1.00000
1797    11.59500     4.09132  2015.20000(33)  2015.59627     1.00000
1798    11.59700     4.09062  2026.60475(33)  2015.46880     1.00000
1799    11.59900     4.08991  2026.76350(33)  2015.34010     1.00000
1800    11.60100     4.08921  2003.20150(33)  2015.21016     1.00000
1801    11.60300     4.08851  2024.71500(33)  2015.07898     1.00000
1802    11.60500     4.08781  2035.30425(33)  2014.94657     1.00000
1803    11.60700     4.08710  2034.95525(33)  2014.81294     1.00000
1804    11.60900     4.08640  2028.51375(33)  2014.67807     1.00000
1805    11.61100     4.08570  2037.94925(33)  2014.54198     1.00000
1806    11.61300     4.08500  2022.09875(33)  2014.40467     1.00000
1807    11.61500     4.08430  2032.69100(33)  2014.26613     1.00000
1808    11.61700     4.08360  2021.43550(33)  2014.12638     1.00000
1809    11.61900     4.08290  2044.82000(33)  2013.98541     1.00000
1810    11.62100     4.08220  2073.98750(33)  2013.84322     1.00000
1811    11.62300     4.08150  2047.00300(33)  2013.69982     1.00000
1812    11.62500     4.08080  1993.96700(33)  2013.55521     1.00000
1813    11.62700     4.08010  2013.13700(33)  2013.40938     1.00000
1814    11.62900     4.07940  1986.52250(33)  2013.26236     1.00000
1815    11.63100     4.07870  1982.54225(33)  2013.11412     1.00000
1816    11.63300     4.07800  2007.92475(33)  2012.96469     1.00000
1817    11.63500     4.07730  1970.02975(32)  2012.81406     1.00000
1818    11.63700     4.07660  2003.45325(33)  2012.66223     1.00000
1819    11.63900     4.07591  1993.35600(33)  2012.50920     1.00000
1820    11.64100     4.07521  2000.31650(33)  2012.35498     1.00000
1821    11.64300     4.07451  1977.86300(33)  2012.19957     1.00000
1822    11.64500     4.07381  2010.24375(33)  2012.04298     1.00000
1823    11.64700     4.07312  1983.96450(33)  2011.88519     1.00000
1824    11.64900     4.07242  1982.98350(33)  2011.72623     1.00000
1825    11.65100     4.07172  2003.75650(33)  2011.56609     1.00000
1826    11.65300     4.07103  2029.28300(33)  2011.40477     1.00000
1827    11.65500     4.07033  1999.97450(33)  2011.24227     1.00000
1828    11.65700     4.06963  2017.83800(33)  2011.07860     1.00000
1829    11.65900     4.06894  2042.67775(33)  2010.91377     1.00000
1830    11.66100     4.06824  2043.50175(33)  2010.74777     1.00000
1831    11.66300     4.06755  2029.58150(33)  2010.58061     1.00000
1832    11.66500     4.06685  2021.59550(33)  2010.41228     1.00000
1833    11.66700     4.06616  2021.71750(33)  2010.24280     1.00000
1834    11.66900     4.06546  1998.80925(33)  2010.07217     1.00000
1835    11.67100     4.06477  1985.91475(33)  2009.90038     1.00000
1836    11.67300     4.06407  2009.31500(33)  2009.72745     1.00000
1837    11.67500     4.06338  2025.94850(33)  2009.55338     1.00000
1838    11.67700     4.06269  2046.58850(33)  2009.37817     1.00000
1839    11.67900     4.06199  2014.29875(33)  2009.20181     1.00000
1840    11.68100     4.06130  2014.30300(33)  2009.02433     1.00000
1841    11.68300     4.06061  2019.48550(33)  2008.84572     1.00000
1842    11.68500     4.05992  1968.10500(32)  2008.66598     1.00000
1843    11.68700     4.05922  1998.79125(33)  2008.48512     1.00000
1844    11.68900     4.05853  1993.78500(33)  2008.30315     1.00000
1845    11.69100     4.05784  1986.25875(33)  2008.12006     1.00000
1846    11.69300     4.05715  2033.78725(33)  2007.93586     1.00000
1847    11.69500     4.05646  2029.95950(33)  2007.75056     1.00000
1848    11.69700     4.05576  2033.19400(33)  2007.56416     1.00000
1849    11.69900     4.05507  2046.01000(33)  2007.37666     1.00000
1850    11.70100     4.05438  2029.36850(33)  2007.18807     1.00000
1851    11.70300     4.05369  2007.40175(33)  2006.99840     1.00000
1852    11.70500     4.05300  2018.40175(33)  2006.80765     1.00000
1853    11.70700     4.05231  2038.19600(33)  2006.61582     1.00000
1854    11.70900     4.05162  1993.37125(33)  2006.42293     1.00000
1855    11.71100     4.05093  2011.73350(33)  2006.22897     1.00000
1856    11.71300     4.05024  1970.69400(33)  2006.03396     1.00000
1857    11.71500     4.04955  1983.33750(33)  2005.83790     1.00000
1858    11.71700     4.04887  2033.82900(33)  2005.64079     1.00000
1859    11.71900     4.04818  2054.55575(33)  2005.44264     1.00000
1860    11.72100     4.04749  2063.60850(33)  2005.24347     1.00000
1861    11.72300     4.04680  2022.96725(33)  2005.04327     1.00000
1862    11.72500     4.04611  1984.16875(33)  2004.84205     1.00000
1863    11.72700     4.04543  2002.84825(33)  2004.63983     1.00000
1864    11.72900     4.04474  2032.54850(33)  2004.43661     1.00000
1865    11.73100     4.04405  1996.26925(33)  2004.23240     1.00000
1866    11.73300     4.04336  2045.47200(33)  2004.02721     1.00000
1867    11.73500     4.04268  2024.84650(33)  2003.82105     1.00000
1868    11.73700     4.04199  2006.63775(33)  2003.61393     1.00000
1869    11.73900     4.04130  2016.86950(33)  2003.40585     1.00000
1870    11.74100     4.04062  2039.90250(33)  2003.19684     1.00000
1871    11.74300     4.03993  2004.35850(33)  2002.98690     1.00000
1872    11.74500     4.03925  2000.67850(33)  2002.77604     1.00000
1873    11.74700     4.03856  2010.07325(33)  2002.56428     1.00000
1874    11.74900     4.03788  1984.78550(33)  2002.35163     1.00000
1875    11.75100     4.03719  2003.74375(33)  2002.13811     1.00000
1876    11.75300     4.03651  1974.53400(33)  2001.92373     1.00000
1877    11.75500     4.03582  1996.90575(33)  2001.70850     1.00000
1878    11.75700     4.03514  1954.41000(33)  2001.49245     1.00000
1879    11.75900     4.03446  1953.36925(32)  2001.27559     1.00000
1880    11.76100     4.03377  1977.72500(33)  2001.05794     1.00000
1881    11.76300     4.03309  1984.07000(32)  2000.83952     1.00000
1882    11.76500     4.03240  2009.53000(33)  2000.62036     1.00000
1883    11.76700     4.03172  1973.51425(32)  2000.40047     1.00000
1884    11.76900     4.03104  1982.92975(33)  2000.17988     1.00000
1885    11.77100     4.03036  1998.66900(33)  1999.95862     1.00000
1886    11.77300     4.02967  2009.70275(33)  1999.73672     1.00000
1887    11.77500     4.02899  2001.55950(33)  1999.51420     1.00000
1888    11.77700     4.02831  2008.37375(33)  1999.29110     1.00000
1889    11.77900     4.02763  2028.01400(33)  1999.06745     1.00000
1890    11.78100     4.02695  2007.89500(33)  1998.84329     1.00000
1891    11.78300     4.02627  2029.06000(33)  1998.61867     1.00000
1892    11.78500     4.02559  2014.14000(33)  1998.39361     1.00000
1893    11.78700     4.02490  2026.25200(33)  1998.16818     1.00000
1894    11.78900     4.02422  2043.50875(33)  1997.94242     1.00000
1895    11.79100     4.02354  2021.65300(33)  1997.71638     1.00000
1896    11.79300     4.02286  2021.85150(33)  1997.49013     1.00000
1897    11.79500     4.02218  1984.19550(33)  1997.26362     1.00000
1898    11.79700     4.02151  1984.43500(32)  1997.03651     1.00000
1899    11.79900     4.02083  2020.42025(33)  1996.80873     1.00000
1900    11.80100     4.02015  2050.41650(33)  1996.58024     1.00000
1901    11.80300     4.01947  2050.30450(33)  1996.35101     1.00000
1902    11.80500     4.01879  2048.05775(33)  1996.12099     1.00000
1903    11.80700     4.01811  2075.39675(33)  1995.89005     1.00000
1904    11.80900     4.01743  2067.16775(33)  1995.65802     1.00000
1905    11.81100     4.01676  1999.40300(33)  1995.42455     1.00000
1906    11.81300     4.01608  2050.73125(33)  1995.18906     1.00000
1907    11.81500     4.01540  2077.98325(34)  1994.95031     1.00000
1908    11.81700     4.01472  2048.46150(33)  1994.70523     1.00000
1909    11.81900     4.01405  2050.19750(33)  1994.44260     1.00000
1910    11.82100     4.01337  2084.74250(34)  1994.21820     1.00000
1911    11.82300     4.01269  2077.25200(33)  1993.93729     1.00000
1912    11.82500     4.01202  2086.82825(34)  1993.72271     1.00000
1913    11.82700     4.01134  2037.67950(33)  1993.51047     1.00000
1914    11.82900     4.01066  2069.97700(33)  1993.30093     1.00000
1915    11.83100     4.00999  2043.81650(33)  1993.09438     1.00000
1916    11.83300     4.00931  2088.02125(34)  1992.89102     1.00000
1917    11.83500     4.00864  2070.93000(33)  1992.69130     1.00000
1918    11.83700     4.00796  2065.29100(33)  1992.49573     1.00000
1919    11.83900     4.00729  2082.35950(33)  1992.30489     1.00000
1920    11.84100     4.00661  2127.01575(34)  1992.11944     1.00000
1921    11.84300     4.00594  2099.93550(34)  1991.94011     1.00000
1922    11.84500     4.00527  2104.24475(34)  1991.76772     1.00000
1923    11.84700     4.00459  2102.38475(34)  1991.60315     1.00000
1924    11.84900     4.00392  2124.69425(34)  1991.44730     1.00000
1925    11.85100     4.00325  2105.43950(34)  1991.30085     1.00000
1926    11.85300     4.00257  2129.06450(34)  1991.16325     1.00000
1927    11.85500     4.00190  2138.66875(34)  1991.03333     1.00000
1928    11.85700     4.00123  2144.13700(34)  1990.90943     1.00000
1929    11.85900     4.00055  2105.24000(34)  1990.84453     1.00000
1930    11.86100     3.99988  2114.03825(34)  1990.80592     1.00000
1931    11.86300     3.99921  2099.97200(34)  1990.79854     1.00000
1932    11.86500     3.99854  2068.57200(33)  1990.82850     1.00000
1933    11.86700     3.99787  2084.01350(34)  1990.90349     1.00000
1934    11.86900     3.99720  2066.99550(33)  1991.03325     1.00000
1935    11.87100     3.99653  2049.34750(33)  1991.23032     1.00000
1936    11.87300     3.99585  2084.44825(33)  1991.51110     1.00000
1937    11.87500     3.99518  2096.37875(34)  1991.89751     1.00000
1938    11.87700     3.99451  2059.42875(33)  1992.41987     1.00000
1939    11.87900     3.99384  2014.05625(33)  1993.12338     1.00000
1940    11.88100     3.99317  2013.99075(33)  1994.08554     1.00000
1941    11.88300     3.99250  2042.70950(33)  1995.46218     1.00000
1942    11.88500     3.99183  2052.18775(33)  1997.58770     1.00000
1943    11.88700     3.99117  2026.01675(33)  2001.13514     1.00000
1944    11.88900     3.99050  2049.62475(33)  2007.26459     1.00000
1945    11.89100     3.98983  2072.52800(33)  2017.59238     1.00000
1946    11.89300     3.98916  2045.40950(33)  2033.84814     1.00000
1947    11.89500     3.98849  2138.57175(34)  2057.41733     1.00000
1948    11.89700     3.98782  2173.32875(34)  2089.33519     1.00000
1949    11.89900     3.98715  2198.55800(34)  2131.03361     1.00000
1950    11.90100     3.98649  2288.93475(35)  2185.51901     1.00000
1951    11.90300     3.98582  2367.58750(36)  2258.31995     1.00000
1952    11.90500     3.98515  2422.40500(36)  2356.61903     1.00000
1953    11.90700     3.98449  2618.67700(38)  2483.44386     1.00000
1954    11.90900     3.98382  2681.88325(38)  2625.34313     1.00000
1955    11.91100     3.98315  2829.51025(39)  2740.92337     1.00000
1956    11.91300     3.98249  2787.69125(39)  2769.68750     1.00000
1957    11.91500     3.98182  2725.56525(38)  2675.33200     1.00000
1958    11.91700     3.98115  2581.62150(37)  2490.83311     1.00000
1959    11.91900     3.98049  2390.91750(36)  2297.23772     1.00000
1960    11.92100     3.97982  2243.82800(35)  2153.85680     1.00000
1961    11.92300     3.97916  2218.97850(35)  2070.67229     1.00000
1962    11.92500     3.97849  2148.09350(34)  2030.06627     1.00000
1963    11.92700     3.97783  2097.91800(34)  2011.58893     1.00000
1964    11.92900     3.97716  2098.43675(33)  2002.43096     1.00000
1965    11.93100     3.97650  2055.87000(33)  1996.92288     1.00000
1966    11.93300     3.97584  2049.73025(33)  1993.03918     1.00000
1967    11.93500     3.97517  2108.83225(34)  1990.07115     1.00000
1968    11.93700     3.97451  2112.00800(34)  1987.71020     1.00000
1969    11.93900     3.97384  2100.51850(34)  1985.78095     1.00000
1970    11.94100     3.97318  2113.21450(34)  1984.16899     1.00000
1971    11.94300     3.97252  2127.23950(34)  1982.79553     1.00000
1972    11.94500     3.97186  2075.17850(33)  1981.60476     1.00000
1973    11.94700     3.97119  2079.90600(34)  1980.55620     1.00000
1974    11.94900     3.97053  2114.33100(34)  1979.61996     1.00000
1975    11.95100     3.96987  2108.08550(34)  1978.77357     1.00000
1976    11.95300     3.96921  2136.52450(34)  1977.99986     1.00000
1977    11.95500     3.96855  2095.56800(33)  1977.28555     1.00000
1978    11.95700     3.96788  2091.00275(34)  1976.62021     1.00000
1979    11.95900     3.96722  2113.17100(34)  1975.99558     1.00000
1980    11.96100     3.96656  2139.38050(34)  1975.40506     1.00000
1981    11.96300     3.96590  2192.66000(34)  1974.84329     1.00000
1982    11.96500     3.96524  2120.74400(34)  1974.30589     1.00000
1983    11.96700     3.96458  2089.13200(33)  1973.78929     1.00000
1984    11.96900     3.96392  2129.15125(34)  1973.29050     1.00000
1985    11.97100     3.96326  2175.34875(34)  1972.80705     1.00000
1986    11.97300     3.96260  2150.28700(34)  1972.33684     1.00000
1987    11.97500     3.96194  2147.19025(34)  1971.87812     1.00000
1988    11.97700     3.96128  2139.43400(34)  1971.42939     1.00000
1989    11.97900     3.96062  2134.59800(34)  1970.98938     1.00000
1990    11.98100     3.95996  2151.36675(34)  1970.55700     1.00000
1991    11.98300     3.95931  2177.13950(34)  1970.13129     1.00000
1992    11.98500     3.95865  2152.68625(34)  1969.71145     1.00000
1993    11.98700     3.95799  2194.28325(34)  1969.29676     1.00000
1994    11.98900     3.95733  2122.22950(34)  1968.88661     1.00000
1995    11.99100     3.95667  2178.44425(34)  1968.48045     1.00000
1996    11.99300     3.95602  2137.36675(34)  1968.07781     1.00000
1997    11.99500     3.95536  2121.55150(34)  1967.67827     1.00000
1998    11.99700     3.95470  2109.87775(34)  1967.28146     1.00000
1999    11.99900     3.95405  2060.79925(33)  1966.88705     1.00000
2000    12.00100     3.95339  2095.61675(33)  1966.49475     1.00000
2001    12.00300     3.95273  2057.12825(33)  1966.10429     1.00000
2002    12.00500     3.95208  2068.79300(33)  1965.71545     1.00000
2003    12.00700     3.95142  2056.17925(33)  1965.32802     1.00000
2004    12.00900     3.95077  2052.43625(33)  1964.94181     1.00000
2005    12.01100     3.95011  2087.23850(34)  1964.55666     1.00000
2006    12.01300     3.94945  2057.06975(33)  1964.17240     1.00000
2007    12.01500     3.94880  2047.05375(33)  1963.78891     1.00000
2008    12.01700     3.94814  2055.19850(33)  1963.40606     1.00000
2009    12.01900     3.94749  2073.15225(33)  1963.02373     1.00000
2010    12.02100     3.94684  2026.10475(33)  1962.64183     1.00000
2011    12.02300     3.94618  2025.85625(33)  1962.26027     1.00000
2012    12.02500     3.94553  2039.70500(33)  1961.87895     1.00000
2013    12.02700     3.94487  2054.17800(33)  1961.49780     1.00000
2014    12.02900     3.94422  2031.80500(33)  1961.11676     1.00000
2015    12.03100     3.94357  2008.36950(33)  1960.73575     1.00000
2016    12.03300     3.94291  2016.20500(33)  1960.35472     1.00000
2017    12.03500     3.94226  2034.46000(33)  1959.97361     1.00000
2018    12.03700     3.94161  2040.66725(33)  1959.59238     1.00000
2019    12.03900     3.94096  2056.35950(33)  1959.21097     1.00000
2020    12.04100     3.94030  2033.97975(33)  1958.82935     1.00000
2021    12.04300     3.93965  2100.61900(34)  1958.44747     1.00000
2022    12.04500     3.93900  2068.37225(33)  1958.06531     1.00000
2023    12.04700     3.93835  2078.99675(33)  1957.68282     1.00000
2024    12.04900     3.93770  2071.66225(33)  1957.29998     1.00000
2025    12.05100     3.93705  2043.04300(33)  1956.91676     1.00000
2026    12.05300     3.93640  2040.13550(33)  1956.53313     1.00000
2027    12.05500     3.93574  2108.43125(34)  1956.14908     1.00000
2028    12.05700     3.93509  2077.26750(33)  1955.76456     1.00000
2029    12.05900     3.93444  2044.36850(33)  1955.37958     1.00000
2030    12.06100     3.93379  2070.79925(33)  1954.99410     1.00000
2031    12.06300     3.93314  2023.33350(33)  1954.60811     1.00000
2032    12.06500     3.93249  2004.83850(33)  1954.22159     1.00000
2033    12.06700     3.93185  2042.77425(33)  1953.83452     1.00000
2034    12.06900     3.93120  1995.23975(33)  1953.44690     1.00000
2035    12.07100     3.93055  1961.33900(33)  1953.05871     1.00000
2036    12.07300     3.92990  1937.67775(32)  1952.66994     1.00000
2037    12.07500     3.92925  1982.96925(33)  1952.28057     1.00000
2038    12.07700     3.92860  1978.41025(33)  1951.89059     1.00000
2039    12.07900     3.92795  1957.90075(32)  1951.50000     1.00000
2040    12.08100     3.92731  1930.98950(32)  1951.10878     1.00000
2041    12.08300     3.92666  1936.83700(32)  1950.71693     1.00000
2042    12.08500     3.92601  1967.16900(33)  1950.32444     1.00000
2043    12.08700     3.92536  1970.96725(32)  1949.93129     1.00000
2044    12.08900     3.92472  1973.51600(33)  1949.53749     1.00000
2045    12.09100     3.92407  1922.73900(32)  1949.14303     1.00000
2046    12.09300     3.92342  1959.87600(33)  1948.74790     1.00000
2047    12.09500     3.92278  1942.53325(32)  1948.35210     1.00000
2048    12.09700     3.92213  1973.63275(33)  1947.95561     1.00000
2049    12.09900     3.92148  1992.71450(33)  1947.55845     1.00000
2050    12.10100     3.92084  1944.78175(32)  1947.16059     1.00000
2051    12.10300     3.92019  1891.17025(32)  1946.76204     1.00000
2052    12.10500     3.91955  1935.83050(32)  1946.36279     1.00000
2053    12.10700     3.91890  1947.21175(32)  1945.96284     1.00000
2054    12.10900     3.91826  1954.62825(32)  1945.56219     1.00000
2055    12.11100     3.91761  1904.20450(32)  1945.16084     1.00000
2056    12.11300     3.91697  1937.30950(32)  1944.75877     1.00000
2057    12.11500     3.91633  1934.04925(32)  1944.35599     1.00000
2058    12.11700     3.91568  1910.64775(32)  1943.95250     1.00000
2059    12.11900     3.91504  1962.83600(33)  1943.54829     1.00000
2060    12.12100     3.91439  1957.74625(32)  1943.14336     1.00000
2061    12.12300     3.91375  1959.20575(33)  1942.73771     1.00000
2062    12.12500     3.91311  1922.60050(32)  1942.33134     1.00000
2063    12.12700     3.91246  1933.03025(32)  1941.92425     1.00000
2064    12.12900     3.91182  1925.78975(32)  1941.51643     1.00000
2065    12.13100     3.91118  1924.89575(32)  1941.10789     1.00000
2066    12.13300     3.91054  1972.84400(33)  1940.69862     1.00000
2067    12.13500     3.90989  1966.97175(33)  1940.28862     1.00000
2068    12.13700     3.90925  1957.15350(32)  1939.87790     1.00000
2069    12.13900     3.90861  1931.94775(32)  1939.46644     1.00000
2070    12.14100     3.90797  1930.94000(32)  1939.05426     1.00000
2071    12.14300     3.90733  1912.21875(32)  1938.64135     1.00000
2072    12.14500     3.90669  1929.76700(32)  1938.22771     1.00000
2073    12.14700     3.90605  1960.09700(32)  1937.81333     1.00000
2074    12.14900     3.90541  1933.07500(32)  1937.39823     1.00000
2075    12.15100     3.90477  1955.28900(32)  1936.98239     1.00000
2076    12.15300     3.90413  1943.42150(32)  1936.56583     1.00000
2077    12.15500     3.90349  1923.32075(32)  1936.14853     1.00000
2078    12.15700     3.90285  1917.93100(32)  1935.73051     1.00000
2079    12.15900     3.90221  1922.65925(32)  1935.31175     1.00000
2080    12.16100     3.90157  1897.80850(32)  1934.89227     1.00000
2081    12.16300     3.90093  1935.29975(32)  1934.47205     1.00000
2082    12.16500     3.90029  1946.54950(32)  1934.05111     1.00000
2083    12.16700     3.89965  1936.43050(32)  1933.62944     1.00000
2084    12.16900     3.89901  1914.16750(32)  1933.20704     1.00000
2085    12.17100     3.89837  1908.19225(32)  1932.78391     1.00000
2086    12.17300     3.89774  1912.58400(32)  1932.36006     1.00000
2087    12.17500     3.89710  1920.26050(32)  1931.93548     1.00000
2088    12.17700     3.89646  1902.73450(32)  1931.51017     1.00000
2089    12.17900     3.89582  1886.50100(32)  1931.08414     1.00000
2090    12.18100     3.89518  1922.00300(32)  1930.65739     1.00000
2091    12.18300     3.89455  1922.84550(32)  1930.22991     1.00000
2092    12.18500     3.89391  1930.28475(32)  1929.80171     1.00000
2093    12.18700     3.89327  1937.75500(32)  1929.37279     1.00000
2094    12.18900     3.89264  1919.89450(32)  1928.94315     1.00000
2095    12.19100     3.89200  1896.54175(32)  1928.51279     1.00000
2096    12.19300     3.89137  1928.65700(32)  1928.08172     1.00000
2097    12.19500     3.89073  1953.51525(33)  1927.64992     1.00000
2098    12.19700     3.89009  1924.72400(32)  1927.21741     1.00000
2099    12.19900     3.88946  1920.85025(32)  1926.78419     1.00000
2100    12.20100     3.88882  1918.42700(32)  1926.35025     1.00000
2101    12.20300     3.88819  1887.28325(32)  1925.91581     1.00000
2102    12.20500     3.88755  1924.36575(32)  1925.48192     1.00000
2103    12.20700     3.88692  1908.04650(32)  1925.04941     1.00000
2104    12.20900     3.88629  1877.12175(32)  1924.61884     1.00000
2105    12.21100     3.88565  1932.30225(32)  1924.19094     1.00000
2106    12.21300     3.88502  1970.81975(33)  1923.76687     1.00000
2107    12.21500     3.88438  1944.52100(32)  1923.34876     1.00000
2108    12.21700     3.88375  1954.55025(33)  1922.94139     1.00000
2109    12.21900     3.88312  1971.64600(32)  1922.56067     1.00000
2110    12.22100     3.88248  1975.96475(33)  1922.21465     1.00000
2111    12.22300     3.88185  1975.78700(32)  1921.81383     1.00000
2112    12.22500     3.88122  1906.68375(32)  1921.37196     1.00000
2113    12.22700     3.88059  1947.41600(32)  1920.92938     1.00000
2114    12.22900     3.87995  1978.23475(33)  1920.48611     1.00000
2115    12.23100     3.87932  1970.10175(33)  1920.04215     1.00000
2116    12.23300     3.87869  1945.09325(32)  1919.59750     1.00000
2117    12.23500     3.87806  1944.30025(32)  1919.15215     1.00000
2118    12.23700     3.87743  1997.39700(33)  1918.70612     1.00000
2119    12.23900     3.87680  1970.85400(33)  1918.25941     1.00000
2120    12.24100     3.87616  2000.31100(33)  1917.81200     1.00000
2121    12.24300     3.87553  1961.32925(33)  1917.36392     1.00000
2122    12.24500     3.87490  1929.60475(32)  1916.91515     1.00000
2123    12.24700     3.87427  1897.85925(32)  1916.46569     1.00000
2124    12.24900     3.87364  1880.82450(32)  1916.01557     1.00000
2125    12.25100     3.87301  1925.15550(32)  1915.56476     1.00000
2126    12.25300     3.87238  1953.05150(32)  1915.11327     1.00000
2127    12.25500     3.87175  1985.95400(33)  1914.66112     1.00000
2128    12.25700     3.87112  1933.44000(32)  1914.20828     1.00000
2129    12.25900     3.87049  1907.74400(32)  1913.75478     1.00000
2130    12.26100     3.86987  1949.57250(32)  1913.30061     1.00000
2131    12.26300     3.86924  1867.53400(32)  1912.84577     1.00000
2132    12.26500     3.86861  1894.24575(32)  1912.39026     1.00000
2133    12.26700     3.86798  1939.73975(32)  1911.93409     1.00000
2134    12.26900     3.86735  1953.02050(32)  1911.47725     1.00000
2135    12.27100     3.86672  1901.60800(32)  1911.01975     1.00000
2136    12.27300     3.86610  1912.27850(32)  1910.56160     1.00000
2137    12.27500     3.86547  1870.18800(32)  1910.10278     1.00000
2138    12.27700     3.86484  1922.04025(32)  1909.64331     1.00000
2139    12.27900     3.86421  1874.22500(32)  1909.18318     1.00000
2140    12.28100     3.86359  1898.07825(32)  1908.72240     1.00000
2141    12.28300     3.86296  1875.99800(32)  1908.26096     1.00000
2142    12.28500     3.86233  1896.95800(32)  1907.79888     1.00000
2143    12.28700     3.86171  1924.25325(32)  1907.33614     1.00000
2144    12.28900     3.86108  1943.38000(32)  1906.87276     1.00000
2145    12.29100     3.86046  1956.60025(32)  1906.40874     1.00000
2146    12.29300     3.85983  1937.49300(32)  1905.94407     1.00000
2147    12.29500     3.85921  1924.40425(32)  1905.47876     1.00000
2148    12.29700     3.85858  1951.02600(32)  1905.01281     1.00000
2149    12.29900     3.85795  1896.38025(32)  1904.54622     1.00000
2150    12.30100     3.85733  1883.63525(32)  1904.07899     1.00000
2151    12.30300     3.85671  1908.69350(32)  1903.61105     1.00000
2152    12.30500     3.85608  1884.99775(32)  1903.14228     1.00000
2153    12.30700     3.85546  1937.11125(32)  1902.67264     1.00000
2154    12.30900     3.85483  1935.21225(32)  1902.20209     1.00000
2155    12.31100     3.85421  1880.90700(32)  1901.73056     1.00000
2156    12.31300     3.85359  1856.11075(32)  1901.25798     1.00000
2157    12.31500     3.85296  1875.41575(32)  1900.78421     1.00000
2158    12.31700     3.85234  1877.05700(32)  1900.30901     1.00000
2159    12.31900     3.85172  1916.31000(32)  1899.83189     1.00000
2160    12.32100     3.85109  1901.90575(32)  1899.35137     1.00000
2161    12.32300     3.85047  1892.34875(32)  1898.86954     1.00000
2162    12.32500     3.84985  1915.94825(32)  1898.37933     1.00000
2163    12.32700     3.84923  1893.58900(32)  1897.90441     1.00000
2164    12.32900     3.84860  1906.12475(32)  1897.42887     1.00000
2165    12.33100     3.84798  1850.72500(32)  1896.95271     1.00000
2166    12.33300     3.84736  1932.77275(32)  1896.47594     1.00000
2167    12.33500     3.84674  1898.40650(32)  1895.99855     1.00000
2168    12.33700     3.84612  1896.41575(32)  1895.52055     1.00000
2169    12.33900     3.84550  1860.03775(32)  1895.04195     1.00000
2170    12.34100     3.84488  1878.90750(32)  1894.56274     1.00000
2171    12.34300     3.84426  1891.77825(32)  1894.08292     1.00000
2172    12.34500     3.84363  1897.35050(32)  1893.60250     1.00000
2173    12.34700     3.84301  1890.82725(32)  1893.12148     1.00000
2174    12.34900     3.84239  1909.80450(32)  1892.63985     1.00000
2175    12.35100     3.84177  1854.25500(31)  1892.15763     1.00000
2176    12.35300     3.84116  1930.06775(32)  1891.67482     1.00000
2177    12.35500     3.84054  1911.88550(32)  1891.19141     1.00000
2178    12.35700     3.83992  1908.45875(32)  1890.70740     1.00000
2179    12.35900     3.83930  1903.41100(32)  1890.22281     1.00000
2180    12.36100     3.83868  1925.12050(32)  1889.73763     1.00000
2181    12.36300     3.83806  1935.73475(32)  1889.25186     1.00000
2182    12.36500     3.83744  1911.20675(32)  1888.76551     1.00000
2183    12.36700     3.83682  1887.62900(32)  1888.27857     1.00000
2184    12.36900     3.83621  1895.93000(32)  1887.79106     1.00000
2185    12.37100     3.83559  1914.54425(32)  1887.30296     1.00000
2186    12.37300     3.83497  1913.06025(32)  1886.81429     1.00000
2187    12.37500     3.83435  1902.12700(32)  1886.32504     1.00000
2188    12.37700     3.83374  1892.74250(32)  1885.83522     1.00000
2189    12.37900     3.83312  1900.09875(32)  1885.34483     1.00000
2190    12.38100     3.83250  1863.55575(31)  1884.85386     1.00000
2191    12.38300     3.83189  1956.66850(33)  1884.36233     1.00000
2192    12.38500     3.83127  1928.46800(32)  1883.87023     1.00000
2193    12.38700     3.83065  1927.85150(32)  1883.37757     1.00000
2194    12.38900     3.83004  1943.55575(32)  1882.88435     1.00000
2195    12.39100     3.82942  1919.86000(32)  1882.39056     1.00000
2196    12.39300     3.82881  1851.99525(32)  1881.89629     1.00000
2197    12.39500     3.82819  1861.95825(32)  1881.40181     1.00000
2198    12.39700     3.82757  1885.01150(32)  1880.90717     1.00000
2199    12.39900     3.82696  1888.30000(32)  1880.41247     1.00000
2200    12.40100     3.82635  1912.33575(32)  1879.91783     1.00000
2201    12.40300     3.82573  1877.82225(32)  1879.42343     1.00000
2202    12.40500     3.82512  1871.24275(32)  1878.92958     1.00000
2203    12.40700     3.82450  1880.54275(32)  1878.43680     1.00000
2204    12.40900     3.82389  1856.39750(32)  1877.94640     1.00000
2205    12.41100     3.82327  1879.27225(32)  1877.46291     1.00000
2206    12.41300     3.82266  1858.92650(32)  1876.98633     1.00000
2207    12.41500     3.82205  1882.64075(32)  1876.48738     1.00000
2208    12.41700     3.82143  1867.70600(32)  1875.98711     1.00000
2209    12.41900     3.82082  1881.57500(32)  1875.48631     1.00000
2210    12.42100     3.82021  1903.33425(32)  1874.98499     1.00000
2211    12.42300     3.81960  1892.87600(32)  1874.48315     1.00000
2212    12.42500     3.81898  1859.29425(32)  1873.98079     1.00000
2213    12.42700     3.81837  1862.87675(32)  1873.47791     1.00000
2214    12.42900     3.81776  1890.48200(32)  1872.97451     1.00000
2215    12.43100     3.81715  1878.42375(32)  1872.47061     1.00000
2216    12.43300     3.81654  1882.46550(32)  1871.96619     1.00000
2217    12.43500     3.81592  1884.60125(32)  1871.46126     1.00000
2218    12.43700     3.81531  1861.62350(32)  1870.95583     1.00000
2219    12.43900     3.81470  1868.99475(32)  1870.44989     1.00000
2220    12.44100     3.81409  1881.97450(32)  1869.94345     1.00000
2221    12.44300     3.81348  1839.42375(32)  1869.43650     1.00000
2222    12.44500     3.81287  1878.40150(32)  1868.92906     1.00000
2223    12.44700     3.81226  1850.29175(32)  1868.42112     1.00000
2224    12.44900     3.81165  1864.27850(32)  1867.91269     1.00000
2225    12.45100     3.81104  1910.18575(32)  1867.40377     1.00000
2226    12.45300     3.81043  1896.28075(32)  1866.89435     1.00000
2227    12.45500     3.80982  1889.39925(32)  1866.38445     1.00000
2228    12.45700     3.80921  1857.85325(32)  1865.87406     1.00000
2229    12.45900     3.80860  1892.94950(32)  1865.36318     1.00000
2230    12.46100     3.80799  1831.36275(31)  1864.85183     1.00000
2231    12.46300     3.80738  1824.26250(31)  1864.33999     1.00000
2232    12.46500     3.80678  1868.95675(32)  1863.82768     1.00000
2233    12.46700     3.80617  1864.21075(32)  1863.31489     1.00000
2234    12.46900     3.80556  1863.40300(32)  1862.80163     1.00000
2235    12.47100     3.80495  1827.65025(31)  1862.28790     1.00000
2236    12.47300     3.80434  1814.21950(31)  1861.77370     1.00000
2237    12.47500     3.80374  1889.29150(32)  1861.25903     1.00000
2238    12.47700     3.80313  1871.99625(32)  1860.74390     1.00000
2239    12.47900     3.80252  1859.44625(31)  1860.22830     1.00000
2240    12.48100     3.80192  1844.83300(32)  1859.71225     1.00000
2241    12.48300     3.80131  1890.70250(32)  1859.19574     1.00000
2242    12.48500     3.80070  1855.92575(32)  1858.67877     1.00000
2243    12.48700     3.80010  1838.97450(31)  1858.16135     1.00000
2244    12.48900     3.79949  1877.94550(32)  1857.64348     1.00000
2245    12.49100     3.79888  1862.95875(32)  1857.12516     1.00000
2246    12.49300     3.79828  1902.44800(32)  1856.60639     1.00000
2247    12.49500     3.79767  1857.60075(31)  1856.08718     1.00000
2248    12.49700     3.79707  1838.05300(31)  1855.56752     1.00000
2249    12.49900     3.79646  1850.66650(32)  1855.04743     1.00000
2250    12.50100     3.79586  1843.01750(31)  1854.52690     1.00000
2251    12.50300     3.79525  1854.54775(32)  1854.00594     1.00000
2252    12.50500     3.79465  1867.69075(32)  1853.48454     1.00000
2253    12.50700     3.79404  1881.55925(32)  1852.96271     1.00000
2254    12.50900     3.79344  1856.78250(32)  1852.44046     1.00000
2255    12.51100     3.79283  1871.55375(32)  1851.91778     1.00000
2256    12.51300     3.79223  1860.84525(31)  1851.39467     1.00000
2257    12.51500     3.79163  1801.13825(31)  1850.87115     1.00000
2258    12.51700     3.79102  1828.37200(31)  1850.34721     1.00000
2259    12.51900     3.79042  1881.62350(32)  1849.82285     1.00000
2260    12.52100     3.78982  1852.59325(31)  1849.29809     1.00000
2261    12.52300     3.78921  1803.59050(31)  1848.77291     1.00000
2262    12.52500     3.78861  1830.11300(31)  1848.24732     1.00000
2263    12.52700     3.78801  1830.41025(31)  1847.72133     1.00000
2264    12.52900     3.78741  1830.92700(31)  1847.19493     1.00000
2265    12.53100     3.78681  1864.63875(32)  1846.66814     1.00000
2266    12.53300     3.78620  1845.31900(31)  1846.14095     1.00000
2267    12.53500     3.78560  1825.27250(31)  1845.61336     1.00000
2268    12.53700     3.78500  1839.08250(32)  1845.08539     1.00000
2269    12.53900     3.78440  1832.96450(31)  1844.55702     1.00000
2270    12.54100     3.78380  1854.57925(32)  1844.02827     1.00000
2271    12.54300     3.78320  1885.34900(32)  1843.49913     1.00000
2272    12.54500     3.78260  1848.40200(32)  1842.96962     1.00000
2273    12.54700     3.78200  1888.65775(32)  1842.43973     1.00000
2274    12.54900     3.78140  1820.58800(31)  1841.90946     1.00000
2275    12.55100     3.78080  1822.69850(31)  1841.37882     1.00000
2276    12.55300     3.78020  1812.20800(31)  1840.84781     1.00000
2277    12.55500     3.77960  1813.45900(31)  1840.31644     1.00000
2278    12.55700     3.77900  1809.62850(31)  1839.78470     1.00000
2279    12.55900     3.77840  1802.48475(31)  1839.25261     1.00000
2280    12.56100     3.77780  1762.13700(31)  1838.72016     1.00000
2281    12.56300     3.77720  1864.00275(32)  1838.18735     1.00000
2282    12.56500     3.77660  1801.56575(31)  1837.65420     1.00000
2283    12.56700     3.77600  1840.96225(31)  1837.12070     1.00000
2284    12.56900     3.77540  1806.31475(31)  1836.58686     1.00000
2285    12.57100     3.77480  1829.02700(31)  1836.05268     1.00000
2286    12.57300     3.77421  1788.89275(31)  1835.51817     1.00000
2287    12.57500     3.77361  1802.47550(31)  1834.98332     1.00000
2288    12.57700     3.77301  1805.27850(31)  1834.44814     1.00000
2289    12.57900     3.77241  1803.99525(31)  1833.91264     1.00000
2290    12.58100     3.77182  1808.38875(31)  1833.37682     1.00000
2291    12.58300     3.77122  1838.21750(31)  1832.84068     1.00000
2292    12.58500     3.77062  1794.67225(31)  1832.30423     1.00000
2293    12.58700     3.77003  1821.10825(31)  1831.76747     1.00000
2294    12.58900     3.76943  1768.51750(31)  1831.23041     1.00000
2295    12.59100     3.76883  1814.40275(31)  1830.69305     1.00000
2296    12.59300     3.76824  1815.70650(31)  1830.15539     1.00000
2297    12.59500     3.76764  1800.46175(31)  1829.61744     1.00000
2298    12.59700     3.76704  1817.97900(31)  1829.07921     1.00000
2299    12.59900     3.76645  1857.93750(32)  1828.54069     1.00000
2300    12.60100     3.76585  1799.46100(31)  1828.00190     1.00000
2301    12.60300     3.76526  1834.91800(31)  1827.46283     1.00000
2302    12.60500     3.76466  1802.60625(31)  1826.92350     1.00000
2303    12.60700     3.76407  1786.58525(31)  1826.38391     1.00000
2304    12.60900     3.76347  1793.03675(31)  1825.84406     1.00000
2305    12.61100     3.76288  1787.11400(31)  1825.30396     1.00000
2306    12.61300     3.76229  1805.59550(31)  1824.76362     1.00000
2307    12.61500     3.76169  1817.88875(31)  1824.22304     1.00000
2308    12.61700     3.76110  1761.74825(31)  1823.68223     1.00000
2309    12.61900     3.76050  1783.75150(31)  1823.14119     1.00000
2310    12.62100     3.75991  1806.47600(31)  1822.59993     1.00000
2311    12.62300     3.75932  1800.84850(31)  1822.05847     1.00000
2312    12.62500     3.75872  1783.12850(31)  1821.51679     1.00000
2313    12.62700     3.75813  1813.97350(31)  1820.97492     1.00000
2314    12.62900     3.75754  1832.19925(31)  1820.43287     1.00000
2315    12.63100     3.75695  1798.15225(31)  1819.89063     1.00000
2316    12.63300     3.75635  1798.43350(31)  1819.34821     1.00000
2317    12.63500     3.75576  1795.31375(31)  1818.80563     1.00000
2318    12.63700     3.75517  1832.63600(31)  1818.26290     1.00000
2319    12.63900     3.75458  1806.65975(31)  1817.72002     1.00000
2320    12.64100     3.75399  1778.70175(31)  1817.17700     1.00000
2321    12.64300     3.75339  1823.94375(32)  1816.63386     1.00000
2322    12.64500     3.75280  1820.34425(31)  1816.09060     1.00000
2323    12.64700     3.75221  1842.10125(32)  1815.54724     1.00000
2324    12.64900     3.75162  1812.05800(31)  1815.00378     1.00000
2325    12.65100     3.75103  1782.94925(31)  1814.46025     1.00000
2326    12.65300     3.75044  1812.29550(31)  1813.91665     1.00000
2327    12.65500     3.74985  1808.64200(31)  1813.37299     1.00000
2328    12.65700     3.74926  1824.40650(31)  1812.82929     1.00000
2329    12.65900     3.74867  1833.66975(31)  1812.28557     1.00000
2330    12.66100     3.74808  1825.40950(31)  1811.74325     1.00000
2331    12.66300     3.74749  1813.54875(31)  1811.21458     1.00000
2332    12.66500     3.74690  1829.06225(31)  1810.72786     1.00000
2333    12.66700     3.74631  1803.68950(31)  1810.29609     1.00000
2334    12.66900     3.74572  1788.47900(31)  1809.93596     1.00000
2335    12.67100     3.74513  1822.57050(31)  1809.69233     1.00000
2336    12.67300     3.74454  1776.20925(31)  1809.63698     1.00000
2337    12.67500     3.74396  1770.66800(31)  1809.83726     1.00000
2338    12.67700     3.74337  1809.61650(31)  1810.40690     1.00000
2339    12.67900     3.74278  1789.50175(31)  1811.63447     1.00000
2340    12.68100     3.74219  1759.80775(31)  1814.05602     1.00000
2341    12.68300     3.74160  1776.60925(31)  1816.97757     1.00000
2342    12.68500     3.74102  1804.20975(31)  1817.96911     1.00000
2343    12.68700     3.74043  1821.58550(31)  1819.98469     1.00000
2344    12.68900     3.73984  1773.34700(31)  1823.72423     1.00000
2345    12.69100     3.73926  1811.02200(31)  1826.89692     1.00000
2346    12.69300     3.73867  1804.79950(31)  1826.57899     1.00000
2347    12.69500     3.73808  1806.52975(31)  1826.26473     1.00000
2348    12.69700     3.73750  1813.34100(31)  1825.95425     1.00000
2349    12.69900     3.73691  1809.56400(31)  1825.64766     1.00000
2350    12.70100     3.73632  1814.49050(31)  1825.34507     1.00000
2351    12.70300     3.73574  1782.94050(31)  1825.04662     1.00000
2352    12.70500     3.73515  1810.26275(31)  1824.75243     1.00000
2353    12.70700     3.73457  1772.46800(31)  1824.46265     1.00000
2354    12.70900     3.73398  1785.55975(31)  1824.17740     1.00000
2355    12.71100     3.73340  1816.55625(31)  1823.89685     1.00000
2356    12.71300     3.73281  1820.87700(31)  1823.62116     1.00000
2357    12.71500     3.73223  1758.08725(31)  1823.35049     1.00000
2358    12.71700     3.73164  1750.58500(31)  1823.08503     1.00000
2359    12.71900     3.73106  1825.56475(32)  1822.82496     1.00000
2360    12.72100     3.73047  1753.37725(31)  1822.57049     1.00000
2361    12.72300     3.72989  1779.93375(31)  1822.32182     1.00000
2362    12.72500     3.72931  1803.41675(31)  1822.07920     1.00000
2363    12.72700     3.72872  1844.94750(32)  1821.84286     1.00000
2364    12.72900     3.72814  1848.57150(31)  1821.61307     1.00000
2365    12.73100     3.72756  1821.44675(31)  1821.39012     1.00000
2366    12.73300     3.72697  1819.74075(31)  1821.17429     1.00000
2367    12.73500     3.72639  1785.79175(31)  1820.96593     1.00000
2368    12.73700     3.72581  1747.44900(31)  1820.76539     1.00000
2369    12.73900     3.72522  1738.22175(30)  1820.57305     1.00000
2370    12.74100     3.72464  1770.36875(31)  1820.38933     1.00000
2371    12.74300     3.72406  1806.87700(31)  1820.21469     1.00000
2372    12.74500     3.72348  1832.99250(32)  1820.04964     1.00000
2373    12.74700     3.72290  1827.24700(31)  1819.89473     1.00000
2374    12.74900     3.72231  1801.97225(31)  1819.75056     1.00000
2375    12.75100     3.72173  1747.35525(30)  1819.61781     1.00000
2376    12.75300     3.72115  1751.35300(31)  1819.49723     1.00000
2377    12.75500     3.72057  1786.94050(31)  1819.38966     1.00000
2378    12.75700     3.71999  1817.91350(31)  1819.29603     1.00000
2379    12.75900     3.71941  1785.65350(31)  1819.21740     1.00000
2380    12.76100     3.71883  1785.61850(31)  1819.15496     1.00000
2381    12.76300     3.71825  1796.53800(31)  1819.11007     1.00000
2382    12.76500     3.71767  1763.50875(31)  1819.08427     1.00000
2383    12.76700     3.71709  1779.79775(31)  1819.07935     1.00000
2384    12.76900     3.71651  1805.60450(31)  1819.09734     1.00000
2385    12.77100     3.71593  1818.60200(32)  1819.14063     1.00000
2386    12.77300     3.71535  1775.23375(31)  1819.21200     1.00000
2387    12.77500     3.71477  1796.25775(31)  1819.31472     1.00000
2388    12.77700     3.71419  1819.19275(31)  1819.45265     1.00000
2389    12.77900     3.71361  1861.96600(32)  1819.63041     1.00000
2390    12.78100     3.71303  1783.06875(31)  1819.85355     1.00000
2391    12.78300     3.71245  1786.39550(31)  1820.12882     1.00000
2392    12.78500     3.71188  1822.77400(31)  1820.46446     1.00000
2393    12.78700     3.71130  1838.80725(31)  1820.87068     1.00000
2394    12.78900     3.71072  1782.99375(31)  1821.36025     1.00000
2395    12.79100     3.71014  1780.24000(31)  1821.94935     1.00000
2396    12.79300     3.70956  1806.75475(31)  1822.65878     1.00000
2397    12.79500     3.70899  1785.29075(31)  1823.51566     1.00000
2398    12.79700     3.70841  1788.33975(31)  1824.55613     1.00000
2399    12.79900     3.70783  1824.98125(31)  1825.82977     1.00000
2400    12.80100     3.70726  1781.27950(31)  1827.40919     1.00000
2401    12.80300     3.70668  1809.67200(31)  1829.41514     1.00000
2402    12.80500     3.70610  1818.66675(31)  1832.08400     1.00000
2403    12.80700     3.70553  1792.12350(31)  1835.92045     1.00000
2404    12.80900     3.70495  1822.02700(31)  1841.95401     1.00000
2405    12.81100     3.70437  1866.05150(32)  1852.00900     1.00000
2406    12.81300     3.70380  1897.29075(32)  1868.74009     1.00000
2407    12.81500     3.70322  1894.48525(32)  1895.17500     1.00000
2408    12.81700     3.70265  1919.74250(32)  1933.99262     1.00000
2409    12.81900     3.70207  1984.60050(33)  1987.54093     1.00000
2410    12.82100     3.70150  2051.45625(33)  2059.23628     1.00000
2411    12.82300     3.70092  2149.13075(34)  2155.47472     1.00000
2412    12.82500     3.70035  2321.77725(35)  2285.76504     1.00000
2413    12.82700     3.69977  2435.98325(36)  2457.04868     1.00000
2414    12.82900     3.69920  2593.12575(37)  2658.87147     1.00000
2415    12.83100     3.69862  2773.84275(39)  2845.22964     1.00000
2416    12.83300     3.69805  2851.15250(39)  2934.59711     1.00000
2417    12.83500     3.69748  2745.21675(38)  2856.07362     1.00000
2418    12.83700     3.69690  2574.53275(37)  2625.79989     1.00000
2419    12.83900     3.69633  2339.25475(36)  2349.06853     1.00000
2420    12.84100     3.69576  2132.96825(34)  2124.17018     1.00000
2421    12.84300     3.69518  1989.87425(33)  1982.87715     1.00000
2422    12.84500     3.69461  1916.36075(32)  1909.32611     1.00000
2423    12.84700     3.69404  1906.59375(32)  1875.06944     1.00000
2424    12.84900     3.69346  1854.92650(31)  1858.91091     1.00000
2425    12.85100     3.69289  1885.37875(32)  1850.12896     1.00000
2426    12.85300     3.69232  1879.69575(32)  1844.50088     1.00000
2427    12.85500     3.69175  1823.49450(31)  1840.52518     1.00000
2428    12.85700     3.69118  1872.56825(32)  1837.60262     1.00000
2429    12.85900     3.69060  1830.58850(31)  1835.42333     1.00000
2430    12.86100     3.69003  1823.69350(31)  1833.79365     1.00000
2431    12.86300     3.68946  1833.93325(31)  1832.58228     1.00000
2432    12.86500     3.68889  1824.49750(31)  1831.69702     1.00000
2433    12.86700     3.68832  1844.89025(31)  1831.07161     1.00000
2434    12.86900     3.68775  1806.53250(31)  1830.65755     1.00000
2435    12.87100     3.68718  1795.50075(31)  1830.41877     1.00000
2436    12.87300     3.68661  1831.52850(32)  1830.32811     1.00000
2437    12.87500     3.68604  1853.24800(31)  1830.36485     1.00000
2438    12.87700     3.68547  1847.01025(32)  1830.51306     1.00000
2439    12.87900     3.68490  1852.71875(32)  1830.76041     1.00000
2440    12.88100     3.68433  1817.12550(31)  1831.09731     1.00000
2441    12.88300     3.68376  1851.11350(32)  1831.51630     1.00000
2442    12.88500     3.68319  1874.97150(32)  1832.01158     1.00000
2443    12.88700     3.68262  1837.53400(31)  1832.57866     1.00000
2444    12.88900     3.68205  1871.33000(32)  1833.21410     1.00000
2445    12.89100     3.68148  1886.83925(32)  1833.91535     1.00000
2446    12.89300     3.68091  1860.62325(32)  1834.68054     1.00000
2447    12.89500     3.68034  1882.60575(32)  1835.50840     1.00000
2448    12.89700     3.67978  1865.39775(32)  1836.39818     1.00000
2449    12.89900     3.67921  1880.81000(32)  1837.34953     1.00000
2450    12.90100     3.67864  1876.90725(32)  1838.36248     1.00000
2451    12.90300     3.67807  1865.36700(32)  1839.43740     1.00000
2452    12.90500     3.67750  1856.13175(31)  1840.57494     1.00000
2453    12.90700     3.67694  1910.63175(32)  1841.77602     1.00000
2454    12.90900     3.67637  1858.84600(31)  1843.04181     1.00000
2455    12.91100     3.67580  1864.42050(32)  1844.37371     1.00000
2456    12.91300     3.67524  1903.68600(32)  1845.77334     1.00000
2457    12.91500     3.67467  1849.79000(32)  1847.24252     1.00000
2458    12.91700     3.67410  1929.26325(32)  1848.78330     1.00000
2459    12.91900     3.67354  1866.18375(32)  1850.39790     1.00000
2460    12.92100     3.67297  1848.00825(32)  1852.08876     1.00000
2461    12.92300     3.67240  1880.76025(32)  1853.85855     1.00000
2462    12.92500     3.67184  1872.02600(32)  1855.71010     1.00000
2463    12.92700     3.67127  1825.29175(31)  1857.64649     1.00000
2464    12.92900     3.67071  1858.06350(32)  1859.67101     1.00000
2465    12.93100     3.67014  1851.58500(32)  1861.78718     1.00000
2466    12.93300     3.66958  1832.60975(31)  1863.99876     1.00000
2467    12.93500     3.66901  1857.43000(31)  1866.30975     1.00000
2468    12.93700     3.66845  1876.06225(32)  1868.72443     1.00000
2469    12.93900     3.66788  1862.36500(31)  1871.24736     1.00000
2470    12.94100     3.66732  1858.94325(32)  1873.88337     1.00000
2471    12.94300     3.66675  1857.30800(31)  1876.63765     1.00000
2472    12.94500     3.66619  1861.41400(32)  1879.51567     1.00000
2473    12.94700     3.66563  1871.23375(32)  1882.52330     1.00000
2474    12.94900     3.66506  1880.61425(32)  1885.66677     1.00000
2475    12.95100     3.66450  1850.84875(32)  1888.95271     1.00000
2476    12.95300     3.66393  1885.90250(32)  1892.38822     1.00000
2477    12.95500     3.66337  1898.79225(32)  1895.98083     1.00000
2478    12.95700     3.66281  1913.78250(32)  1899.73860     1.00000
2479    12.95900     3.66225  1904.87550(32)  1903.67014     1.00000
2480    12.96100     3.66168  1902.07450(32)  1907.78462     1.00000
2481    12.96300     3.66112  1920.34450(32)  1912.09186     1.00000
2482    12.96500     3.66056  1860.01650(32)  1916.60237     1.00000
2483    12.96700     3.66000  1872.65725(32)  1921.32740     1.00000
2484    12.96900     3.65943  1910.11650(32)  1926.27900     1.00000
2485    12.97100     3.65887  1899.05350(32)  1931.47008     1.00000
2486    12.97300     3.65831  1915.11425(32)  1936.91453     1.00000
2487    12.97500     3.65775  1952.25525(33)  1942.62726     1.00000
2488    12.97700     3.65719  1934.44500(32)  1948.62429     1.00000
2489    12.97900     3.65663  1896.40350(32)  1954.92289     1.00000
2490    12.98100     3.65606  1952.10250(32)  1961.54168     1.00000
2491    12.98300     3.65550  1932.40825(32)  1968.50071     1.00000
2492    12.98500     3.65494  1945.40650(32)  1975.82169     1.00000
2493    12.98700     3.65438  1929.20050(32)  1983.52806     1.00000
2494    12.98900     3.65382  1945.75450(32)  1991.64523     1.00000
2495    12.99100     3.65326  1920.08500(32)  2000.20075     1.00000
2496    12.99300     3.65270  1945.19375(32)  2009.22450     1.00000
2497    12.99500     3.65214  1949.51350(32)  2018.74900     1.00000
2498    12.99700     3.65158  1967.32925(33)  2028.80963     1.00000
2499    12.99900     3.65102  1954.22750(32)  2039.44500     1.00000
2500    13.00100     3.65046  1964.22000(33)  2050.69724     1.00000
2501    13.00300     3.64991  1992.16475(32)  2062.61244     1.00000
2502    13.00500     3.64935  1962.50825(33)  2075.24111     1.00000
2503    13.00700     3.64879  2029.25325(33)  2088.63867     1.00000
2504    13.00900     3.64823  2038.05800(33)  2102.86604     1.00000
2505    13.01100     3.64767  2031.54125(33)  2117.99035     1.00000
2506    13.01300     3.64711  2030.47600(33)  2134.08568     1.00000
2507    13.01500     3.64655  2066.25600(33)  2151.23392     1.00000
2508    13.01700     3.64600  2093.83725(34)  2169.52586     1.00000
2509    13.01900     3.64544  2067.58400(33)  2189.06231     1.00000
2510    13.02100     3.64488  2093.93775(34)  2209.95551     1.00000
2511    13.02300     3.64432  2110.80300(34)  2232.33068     1.00000
2512    13.02500     3.64377  2104.01025(34)  2256.32793     1.00000
2513    13.02700     3.64321  2229.75875(35)  2282.10439     1.00000
2514    13.02900     3.64265  2179.63250(34)  2309.83684     1.00000
2515    13.03100     3.64210  2221.96150(35)  2339.72465     1.00000
2516    13.03300     3.64154  2295.50250(35)  2371.99344     1.00000
2517    13.03500     3.64098  2266.68425(35)  2406.89935     1.00000
2518    13.03700     3.64043  2277.55075(35)  2444.73415     1.00000
2519    13.03900     3.63987  2298.44675(35)  2485.83140     1.00000
2520    13.04100     3.63932  2393.38750(36)  2530.57394     1.00000
2521    13.04300     3.63876  2377.07425(36)  2579.40294     1.00000
2522    13.04500     3.63820  2413.55075(36)  2632.82900     1.00000
2523    13.04700     3.63765  2422.76975(36)  2691.44584     1.00000
2524    13.04900     3.63709  2572.23125(37)  2755.94728     1.00000
2525    13.05100     3.63654  2599.50575(37)  2827.14845     1.00000
2526    13.05300     3.63598  2678.78350(38)  2906.01244     1.00000
2527    13.05500     3.63543  2748.79300(38)  2993.68436     1.00000
2528    13.05700     3.63488  2796.17125(39)  3091.53480     1.00000
2529    13.05900     3.63432  2869.24775(39)  3201.21633     1.00000
2530    13.06100     3.63377  2993.70700(40)  3324.73747     1.00000
2531    13.06300     3.63321  3133.02500(41)  3464.56105     1.00000
2532    13.06500     3.63266  3281.79075(42)  3623.73631     1.00000
2533    13.06700     3.63211  3434.80400(43)  3806.07990     1.00000
2534    13.06900     3.63155  3606.19650(44)  4016.42777     1.00000
2535    13.07100     3.63100  3792.95000(45)  4260.99534     1.00000
2536    13.07300     3.63045  4145.15375(47)  4547.91966     1.00000
2537    13.07500     3.62989  4429.28550(49)  4888.17704     1.00000
2538    13.07700     3.62934  4970.98650(52)  5297.47067     1.00000
2539    13.07900     3.62879  5535.37400(55)  5800.76962     1.00000
2540    13.08100     3.62824  6219.85400(58)  6443.16395     1.00000
2541    13.08300     3.62768  7207.70325(62)  7312.12720     1.00000
2542    13.08500     3.62713  8486.44500(68)  8572.91059     1.00000
2543    13.08700     3.62658 10551.47225(75) 10507.40067     1.00000
2544    13.08900     3.62603 13548.91075(86) 13534.00498     1.00000
2545    13.09100     3.62548 18135.72875(99) 18193.11459     1.00000
2546    13.09300     3.62492 25394.17650(118) 25132.44361     1.00000
2547    13.09500     3.62437 36139.20251(142) 35178.67499     1.00000
2548    13.09700     3.62382 51251.69526(169) 49505.77603     1.00000
2549    13.09900     3.62327 72236.06201(204) 69728.72820     1.00000
2550    13.10100     3.62272 100446.03777(241) 97636.35688     1.00000
2551    13.10300     3.62217 136802.65952(289) 134247.91924     1.00000
2552    13.10500     3.62162 180083.68802(335) 178130.90996     1.00000
2553    13.10700     3.62107 227136.49327(387) 223921.22584     1.00000
2554    13.10900     3.62052 269501.62952(426) 263289.90846     1.00000
2555    13.11100     3.61997 294638.16001(452) 289838.71277     1.00000
2556    13.11300     3.61942 303244.60250(459) 303376.70579     1.00000
2557    13.11500     3.61887 305323.80350(461) 304590.70950     1.00000
2558    13.11700     3.61832 293820.53974(449) 286638.04127     1.00000
2559    13.11900     3.61777 249486.56697(408) 242080.16433     1.00000
2560    13.12100     3.61722 176574.64621(332) 178180.16895     1.00000
2561    13.12300     3.61667 109061.65947(253) 114888.89108     1.00000
2562    13.12500     3.61613 66028.98748(193) 67504.88755     1.00000
2563    13.12700     3.61558 41846.94474(152) 38773.71256     1.00000
2564    13.12900     3.61503 28298.05074(125) 23829.08252     1.00000
2565    13.13100     3.61448 20250.66150(105) 16583.89575     1.00000
2566    13.13300     3.61393 15272.82925(91) 12871.07086     1.00000
2567    13.13500     3.61338 12060.69975(80) 10648.51565     1.00000
2568    13.13700     3.61284  9815.55075(73)  9109.80494     1.00000
2569    13.13900     3.61229  8312.01550(67)  7955.10287     1.00000
2570    13.14100     3.61174  7088.57725(62)  7054.72737     1.00000
2571    13.14300     3.61119  6245.45925(58)  6336.81039     1.00000
2572    13.14500     3.61065  5576.79575(55)  5754.65130     1.00000
2573    13.14700     3.61010  5015.53625(52)  5275.81718     1.00000
2574    13.14900     3.60955  4553.77850(49)  4877.06183     1.00000
2575    13.15100     3.60901  4183.63675(47)  4541.35171     1.00000
2576    13.15300     3.60846  3974.03250(46)  4255.97015     1.00000
2577    13.15500     3.60791  3696.74525(45)  4011.26506     1.00000
2578    13.15700     3.60737  3449.58475(43)  3799.80129     1.00000
2579    13.15900     3.60682  3351.33650(43)  3615.77483     1.00000
2580    13.16100     3.60628  3223.26250(42)  3454.60035     1.00000
2581    13.16300     3.60573  3078.47350(41)  3312.61558     1.00000
2582    13.16500     3.60519  2969.61125(40)  3186.86632     1.00000
2583    13.16700     3.60464  2859.24525(39)  3074.94788     1.00000
2584    13.16900     3.60410  2738.14700(38)  2974.88645     1.00000
2585    13.17100     3.60355  2672.78450(38)  2885.04938     1.00000
2586    13.17300     3.60301  2650.20450(38)  2804.07658     1.00000
2587    13.17500     3.60246  2559.45775(37)  2730.82761     1.00000
2588    13.17700     3.60192  2455.12225(36)  2664.34024     1.00000
2589    13.17900     3.60137  2461.73175(36)  2603.79802     1.00000
2590    13.18100     3.60083  2398.59125(36)  2548.50447     1.00000
2591    13.18300     3.60029  2338.85675(35)  2497.86251     1.00000
2592    13.18500     3.59974  2258.65000(35)  2451.35779     1.00000
2593    13.18700     3.59920  2243.88825(35)  2408.54538     1.00000
2594    13.18900     3.59866  2245.26150(35)  2369.03872     1.00000
2595    13.19100     3.59811  2213.83950(35)  2332.50066     1.00000
2596    13.19300     3.59757  2222.34575(35)  2298.63608     1.00000
2597    13.19500     3.59703  2184.79375(34)  2267.18574     1.00000
2598    13.19700     3.59648  2098.43825(34)  2237.92112     1.00000
2599    13.19900     3.59594  2056.27350(33)  2210.64017     1.00000
2600    13.20100     3.59540  2047.33225(33)  2185.16375     1.00000
2601    13.20300     3.59486  2081.29675(33)  2161.33250     1.00000
2602    13.20500     3.59431  2039.03500(33)  2139.00430     1.00000
2603    13.20700     3.59377  2023.21200(33)  2118.05210     1.00000
2604    13.20900     3.59323  2012.67800(33)  2098.36203     1.00000
2605    13.21100     3.59269  2038.14050(33)  2079.83176     1.00000
2606    13.21300     3.59215  1950.31050(32)  2062.36916     1.00000
2607    13.21500     3.59161  1900.33425(32)  2045.89106     1.00000
2608    13.21700     3.59107  1995.66275(33)  2030.32228     1.00000
2609    13.21900     3.59052  1951.31175(32)  2015.59467     1.00000
2610    13.22100     3.58998  1958.49575(32)  2001.64638     1.00000
2611    13.22300     3.58944  1933.37200(32)  1988.42112     1.00000
2612    13.22500     3.58890  1935.43225(32)  1975.86764     1.00000
2613    13.22700     3.58836  1925.52400(32)  1963.93911     1.00000
2614    13.22900     3.58782  1910.06300(32)  1952.59277     1.00000
2615    13.23100     3.58728  1861.08025(32)  1941.78941     1.00000
2616    13.23300     3.58674  1901.77450(32)  1931.49311     1.00000
2617    13.23500     3.58620  1888.83500(32)  1921.67087     1.00000
2618    13.23700     3.58566  1902.55200(32)  1912.29232     1.00000
2619    13.23900     3.58512  1856.12025(32)  1903.32941     1.00000
2620    13.24100     3.58459  1877.09625(32)  1894.75611     1.00000
2621    13.24300     3.58405  1879.35725(32)  1886.54853     1.00000
2622    13.24500     3.58351  1833.26875(31)  1878.68457     1.00000
2623    13.24700     3.58297  1800.07950(31)  1871.14373     1.00000
2624    13.24900     3.58243  1813.64200(31)  1863.90693     1.00000
2625    13.25100     3.58189  1834.45050(31)  1856.95636     1.00000
2626    13.25300     3.58135  1875.22975(32)  1850.27522     1.00000
2627    13.25500     3.58082  1861.36225(32)  1843.84709     1.00000
2628    13.25700     3.58028  1823.27000(31)  1837.65344     1.00000
2629    13.25900     3.57974  1817.32025(31)  1831.70360     1.00000
2630    13.26100     3.57920  1842.68625(31)  1825.94748     1.00000
2631    13.26300     3.57867  1819.20125(31)  1820.41931     1.00000
2632    13.26500     3.57813  1778.86400(31)  1815.08528     1.00000
2633    13.26700     3.57759  1815.76425(31)  1809.93538     1.00000
2634    13.26900     3.57705  1823.69375(31)  1804.96025     1.00000
2635    13.27100     3.57652  1768.59025(31)  1800.15109     1.00000
2636    13.27300     3.57598  1760.74025(31)  1795.49968     1.00000
2637    13.27500     3.57545  1723.23075(30)  1790.99828     1.00000
2638    13.27700     3.57491  1764.00425(31)  1786.63963     1.00000
2639    13.27900     3.57437  1758.66800(31)  1782.41690     1.00000
2640    13.28100     3.57384  1799.75825(31)  1778.32368     1.00000
2641    13.28300     3.57330  1775.93275(31)  1774.35391     1.00000
2642    13.28500     3.57277  1751.76200(31)  1770.50190     1.00000
2643    13.28700     3.57223  1741.70375(31)  1766.76228     1.00000
2644    13.28900     3.57170  1753.20000(31)  1763.12997     1.00000
2645    13.29100     3.57116  1763.43275(31)  1759.60020     1.00000
2646    13.29300     3.57063  1724.88925(30)  1756.16844     1.00000
2647    13.29500     3.57009  1772.69175(31)  1752.83042     1.00000
2648    13.29700     3.56956  1758.48675(31)  1749.58210     1.00000
2649    13.29900     3.56902  1751.19175(31)  1746.41965     1.00000
2650    13.30100     3.56849  1740.75875(31)  1743.33945     1.00000
2651    13.30300     3.56795  1740.22200(31)  1740.33807     1.00000
2652    13.30500     3.56742  1740.34675(31)  1737.41224     1.00000
2653    13.30700     3.56689  1766.73300(31)  1734.55889     1.00000
2654    13.30900     3.56635  1795.60050(31)  1731.77507     1.00000
2655    13.31100     3.56582  1767.00850(31)  1729.05800     1.00000
2656    13.31300     3.56529  1762.26900(31)  1726.40504     1.00000
2657    13.31500     3.56475  1756.54775(31)  1723.81367     1.00000
2658    13.31700     3.56422  1746.88525(31)  1721.28150     1.00000
2659    13.31900     3.56369  1749.56575(31)  1718.80625     1.00000
2660    13.32100     3.56315  1724.55325(30)  1716.38575     1.00000
2661    13.32300     3.56262  1698.70425(30)  1714.01793     1.00000
2662    13.32500     3.56209  1712.23325(30)  1711.70083     1.00000
2663    13.32700     3.56156  1724.99575(30)  1709.43258     1.00000
2664    13.32900     3.56102  1717.08275(31)  1707.21137     1.00000
2665    13.33100     3.56049  1706.19300(30)  1705.03550     1.00000
2666    13.33300     3.55996  1709.35275(30)  1702.90335     1.00000
2667    13.33500     3.55943  1708.85925(30)  1700.81334     1.00000
2668    13.33700     3.55890  1723.51350(31)  1698.76399     1.00000
2669    13.33900     3.55837  1721.64100(30)  1696.75388     1.00000
2670    13.34100     3.55784  1709.22050(30)  1694.78165     1.00000
2671    13.34300     3.55731  1680.53525(30)  1692.84600     1.00000
2672    13.34500     3.55677  1691.49050(30)  1690.94567     1.00000
2673    13.34700     3.55624  1689.17225(30)  1689.07947     1.00000
2674    13.34900     3.55571  1643.37500(30)  1687.24627     1.00000
2675    13.35100     3.55518  1654.41050(30)  1685.44496     1.00000
2676    13.35300     3.55465  1657.29000(30)  1683.67450     1.00000
2677    13.35500     3.55412  1692.64600(30)  1681.93388     1.00000
2678    13.35700     3.55359  1683.44675(30)  1680.22214     1.00000
2679    13.35900     3.55306  1676.98975(30)  1678.53834     1.00000
2680    13.36100     3.55253  1677.48350(30)  1676.88160     1.00000
2681    13.36300     3.55201  1695.78950(30)  1675.25107     1.00000
2682    13.36500     3.55148  1655.82725(30)  1673.64592     1.00000
2683    13.36700     3.55095  1648.61400(30)  1672.06537     1.00000
2684    13.36900     3.55042  1659.99675(30)  1670.50867     1.00000
2685    13.37100     3.54989  1687.31225(30)  1668.97507     1.00000
2686    13.37300     3.54936  1661.66775(30)  1667.46389     1.00000
2687    13.37500     3.54883  1676.03500(30)  1665.97445     1.00000
2688    13.37700     3.54830  1655.49975(30)  1664.50610     1.00000
2689    13.37900     3.54778  1624.48675(29)  1663.05822     1.00000
2690    13.38100     3.54725  1589.73800(29)  1661.63021     1.00000
2691    13.38300     3.54672  1637.58150(30)  1660.22149     1.00000
2692    13.38500     3.54619  1610.69475(29)  1658.83151     1.00000
2693    13.38700     3.54567  1602.54525(29)  1657.45972     1.00000
2694    13.38900     3.54514  1624.74700(30)  1656.10561     1.00000
2695    13.39100     3.54461  1640.04700(30)  1654.76868     1.00000
2696    13.39300     3.54409  1618.96800(30)  1653.44845     1.00000
2697    13.39500     3.54356  1618.03225(29)  1652.14446     1.00000
2698    13.39700     3.54303  1611.74975(30)  1650.85626     1.00000
2699    13.39900     3.54251  1646.15625(30)  1649.58341     1.00000
2700    13.40100     3.54198  1642.72325(30)  1648.32550     1.00000
2701    13.40300     3.54145  1638.73225(30)  1647.08214     1.00000
2702    13.40500     3.54093  1640.65425(30)  1645.85292     1.00000
2703    13.40700     3.54040  1640.57475(30)  1644.63747     1.00000
2704    13.40900     3.53988  1625.21000(30)  1643.43543     1.00000
2705    13.41100     3.53935  1598.10050(29)  1642.24645     1.00000
2706    13.41300     3.53882  1629.92000(30)  1641.07019     1.00000
2707    13.41500     3.53830  1629.55050(30)  1639.90633     1.00000
2708    13.41700     3.53777  1636.18250(30)  1638.75454     1.00000
2709    13.41900     3.53725  1602.22300(29)  1637.61452     1.00000
2710    13.42100     3.53672  1603.36825(29)  1636.48597     1.00000
2711    13.42300     3.53620  1587.73575(29)  1635.36860     1.00000
2712    13.42500     3.53568  1607.32400(29)  1634.26214     1.00000
2713    13.42700     3.53515  1628.92275(30)  1633.16632     1.00000
2714    13.42900     3.53463  1644.46400(30)  1632.08088     1.00000
2715    13.43100     3.53410  1658.94275(30)  1631.00556     1.00000
2716    13.43300     3.53358  1665.50550(30)  1629.94012     1.00000
2717    13.43500     3.53306  1637.38650(30)  1628.88432     1.00000
2718    13.43700     3.53253  1646.83875(30)  1627.83794     1.00000
2719    13.43900     3.53201  1617.86650(29)  1626.80075     1.00000
2720    13.44100     3.53149  1623.07000(30)  1625.77253     1.00000
2721    13.44300     3.53096  1601.53850(29)  1624.75309     1.00000
2722    13.44500     3.53044  1583.94550(29)  1623.74220     1.00000
2723    13.44700     3.52992  1551.17475(29)  1622.73968     1.00000
2724    13.44900     3.52940  1566.65050(29)  1621.74534     1.00000
2725    13.45100     3.52887  1552.08825(29)  1620.75899     1.00000
2726    13.45300     3.52835  1609.49625(29)  1619.78045     1.00000
2727    13.45500     3.52783  1610.80700(29)  1618.80954     1.00000
2728    13.45700     3.52731  1581.81400(29)  1617.84611     1.00000
2729    13.45900     3.52679  1622.00800(29)  1616.88997     1.00000
2730    13.46100     3.52626  1597.80075(29)  1615.94098     1.00000
2731    13.46300     3.52574  1619.23875(29)  1614.99898     1.00000
2732    13.46500     3.52522  1583.93575(29)  1614.06381     1.00000
2733    13.46700     3.52470  1603.63300(29)  1613.13534     1.00000
2734    13.46900     3.52418  1618.75550(30)  1612.21341     1.00000
2735    13.47100     3.52366  1586.69275(29)  1611.29790     1.00000
2736    13.47300     3.52314  1592.36675(29)  1610.38866     1.00000
2737    13.47500     3.52262  1630.36450(30)  1609.48556     1.00000
2738    13.47700     3.52210  1590.62350(29)  1608.58848     1.00000
2739    13.47900     3.52158  1608.04825(29)  1607.69730     1.00000
2740    13.48100     3.52106  1571.50750(29)  1606.81189     1.00000
2741    13.48300     3.52054  1601.48700(29)  1605.93214     1.00000
2742    13.48500     3.52002  1600.53250(29)  1605.05794     1.00000
2743    13.48700     3.51950  1582.18800(29)  1604.18916     1.00000
2744    13.48900     3.51898  1581.11025(29)  1603.32572     1.00000
2745    13.49100     3.51846  1587.73875(29)  1602.46749     1.00000
2746    13.49300     3.51794  1593.68025(29)  1601.61438     1.00000
2747    13.49500     3.51742  1580.03400(29)  1600.76629     1.00000
2748    13.49700     3.51690  1605.76650(29)  1599.92313     1.00000
2749    13.49900     3.51638  1605.70850(30)  1599.08479     1.00000
2750    13.50100     3.51586  1572.29800(29)  1598.25119     1.00000
2751    13.50300     3.51535  1587.01775(29)  1597.42224     1.00000
2752    13.50500     3.51483  1549.79675(29)  1596.59784     1.00000
2753    13.50700     3.51431  1571.91225(29)  1595.77793     1.00000
2754    13.50900     3.51379  1623.78300(30)  1594.96240     1.00000
2755    13.51100     3.51327  1558.93450(29)  1594.15119     1.00000
2756    13.51300     3.51276  1557.24075(29)  1593.34422     1.00000
2757    13.51500     3.51224  1562.20025(29)  1592.54140     1.00000
2758    13.51700     3.51172  1568.86900(29)  1591.74266     1.00000
2759    13.51900     3.51120  1583.77550(29)  1590.94646     1.00000
2760    13.52100     3.51069  1544.37050(29)  1590.14044     1.00000
2761    13.52300     3.51017  1557.54225(29)  1589.29692     1.00000
2762    13.52500     3.50965  1534.03675(29)  1588.40375     1.00000
2763    13.52700     3.50914  1581.87625(29)  1587.44675     1.00000
2764    13.52900     3.50862  1546.28575(29)  1586.38731     1.00000
2765    13.53100     3.50811  1574.57725(29)  1585.15261     1.00000
2766    13.53300     3.50759  1591.12850(29)  1583.67862     1.00000
2767    13.53500     3.50707  1542.14325(29)  1581.85725     1.00000
2768    13.53700     3.50656  1543.81025(29)  1579.40687     1.00000
2769    13.53900     3.50604  1575.10650(29)  1576.42716     1.00000
2770    13.54100     3.50553  1585.05875(29)  1571.83733     1.00000
2771    13.54300     3.50501  1572.48325(29)  1569.84126     1.00000
2772    13.54500     3.50450  1564.27400(29)  1566.97509     1.00000
2773    13.54700     3.50398  1558.15275(29)  1563.59195     1.00000
2774    13.54900     3.50347  1525.97500(29)  1557.79366     1.00000
2775    13.55100     3.50295  1558.26950(29)  1557.25173     1.00000
2776    13.55300     3.50244  1550.79675(29)  1556.71014     1.00000
2777    13.55500     3.50192  1526.68725(29)  1556.16889     1.00000
2778    13.55700     3.50141  1527.59125(28)  1555.62797     1.00000
2779    13.55900     3.50089  1543.56425(29)  1555.08740     1.00000
2780    13.56100     3.50038  1544.56875(29)  1554.54716     1.00000
2781    13.56300     3.49987  1543.08625(29)  1554.00727     1.00000
2782    13.56500     3.49935  1543.05600(29)  1553.46772     1.00000
2783    13.56700     3.49884  1514.30025(29)  1552.92852     1.00000
2784    13.56900     3.49833  1515.07400(29)  1552.38967     1.00000
2785    13.57100     3.49781  1509.09150(28)  1551.85116     1.00000
2786    13.57300     3.49730  1527.90075(29)  1551.31301     1.00000
2787    13.57500     3.49679  1522.80275(29)  1550.77521     1.00000
2788    13.57700     3.49627  1552.11475(29)  1550.23776     1.00000
2789    13.57900     3.49576  1508.08575(28)  1549.70066     1.00000
2790    13.58100     3.49525  1576.28950(29)  1549.16393     1.00000
2791    13.58300     3.49474  1543.24875(29)  1548.62755     1.00000
2792    13.58500     3.49423  1536.46525(29)  1548.09153     1.00000
2793    13.58700     3.49371  1555.47450(29)  1547.55588     1.00000
2794    13.58900     3.49320  1521.12700(29)  1547.02059     1.00000
2795    13.59100     3.49269  1493.90700(28)  1546.48566     1.00000
2796    13.59300     3.49218  1508.18675(29)  1545.95110     1.00000
2797    13.59500     3.49167  1516.62450(28)  1545.41691     1.00000
2798    13.59700     3.49116  1506.00725(29)  1544.88309     1.00000
2799    13.59900     3.49065  1498.76550(28)  1544.34964     1.00000
2800    13.60100     3.49013  1495.47050(28)  1543.81657     1.00000
2801    13.60300     3.48962  1527.24250(29)  1543.28387     1.00000
2802    13.60500     3.48911  1542.71350(29)  1542.75154     1.00000
2803    13.60700     3.48860  1542.73525(29)  1542.21960     1.00000
2804    13.60900     3.48809  1539.78050(29)  1541.68804     1.00000
2805    13.61100     3.48758  1518.15975(29)  1541.15686     1.00000
2806    13.61300     3.48707  1527.48300(29)  1540.62606     1.00000
2807    13.61500     3.48656  1530.84800(29)  1540.09565     1.00000
2808    13.61700     3.48605  1529.59675(29)  1539.56562     1.00000
2809    13.61900     3.48554  1500.67475(29)  1539.03599     1.00000
2810    13.62100     3.48503  1538.80900(29)  1538.50674     1.00000
2811    13.62300     3.48452  1547.66075(29)  1537.97789     1.00000
2812    13.62500     3.48402  1509.69175(28)  1537.44944     1.00000
2813    13.62700     3.48351  1497.55850(28)  1536.92138     1.00000
2814    13.62900     3.48300  1524.16175(29)  1536.39372     1.00000
2815    13.63100     3.48249  1545.80300(29)  1535.86646     1.00000
2816    13.63300     3.48198  1539.58075(29)  1535.33960     1.00000
2817    13.63500     3.48147  1528.65875(29)  1534.81314     1.00000
2818    13.63700     3.48096  1517.41450(29)  1534.28709     1.00000
2819    13.63900     3.48046  1529.11750(29)  1533.76145     1.00000
2820    13.64100     3.47995  1498.56300(28)  1533.23622     1.00000
2821    13.64300     3.47944  1504.31250(28)  1532.71140     1.00000
2822    13.64500     3.47893  1504.69600(28)  1532.18700     1.00000
2823    13.64700     3.47843  1536.10900(29)  1531.66301     1.00000
2824    13.64900     3.47792  1533.60875(29)  1531.13944     1.00000
2825    13.65100     3.47741  1520.35525(29)  1530.61628     1.00000
2826    13.65300     3.47690  1513.91525(29)  1530.09355     1.00000
2827    13.65500     3.47640  1519.19175(28)  1529.57124     1.00000
2828    13.65700     3.47589  1510.91225(29)  1529.04936     1.00000
2829    13.65900     3.47538  1505.24075(28)  1528.52791     1.00000
2830    13.66100     3.47488  1516.83300(29)  1528.00688     1.00000
2831    13.66300     3.47437  1509.53350(28)  1527.48629     1.00000
2832    13.66500     3.47387  1516.26300(29)  1526.96613     1.00000
2833    13.66700     3.47336  1481.73100(28)  1526.44641     1.00000
2834    13.66900     3.47285  1498.66475(28)  1525.92713     1.00000
2835    13.67100     3.47235  1507.12825(28)  1525.40828     1.00000
2836    13.67300     3.47184  1493.50800(28)  1524.88988     1.00000
2837    13.67500     3.47134  1504.95075(28)  1524.37192     1.00000
2838    13.67700     3.47083  1513.94675(29)  1523.85441     1.00000
2839    13.67900     3.47033  1526.19700(29)  1523.33735     1.00000
2840    13.68100     3.46982  1503.91275(28)  1522.82074     1.00000
2841    13.68300     3.46932  1515.44350(29)  1522.30459     1.00000
2842    13.68500     3.46881  1495.69975(28)  1521.78889     1.00000
2843    13.68700     3.46831  1494.07150(28)  1521.27365     1.00000
2844    13.68900     3.46780  1512.41250(28)  1520.75887     1.00000
2845    13.69100     3.46730  1498.84650(28)  1520.24455     1.00000
2846    13.69300     3.46680  1461.05300(28)  1519.73070     1.00000
2847    13.69500     3.46629  1491.06700(28)  1519.21732     1.00000
2848    13.69700     3.46579  1458.60400(28)  1518.70440     1.00000
2849    13.69900     3.46528  1462.79175(28)  1518.19196     1.00000
2850    13.70100     3.46478  1469.46750(28)  1517.67999     1.00000
2851    13.70300     3.46428  1488.58050(28)  1517.16851     1.00000
2852    13.70500     3.46377  1472.10275(28)  1516.65750     1.00000
2853    13.70700     3.46327  1485.24450(28)  1516.14697     1.00000
2854    13.70900     3.46277  1518.22975(29)  1515.63693     1.00000
2855    13.71100     3.46227  1475.10725(28)  1515.12738     1.00000
2856    13.71300     3.46176  1485.49175(28)  1514.61832     1.00000
2857    13.71500     3.46126  1469.99500(28)  1514.10975     1.00000
2858    13.71700     3.46076  1537.03100(29)  1513.60168     1.00000
2859    13.71900     3.46026  1481.81300(28)  1513.09410     1.00000
2860    13.72100     3.45975  1492.70675(28)  1512.58703     1.00000
2861    13.72300     3.45925  1519.71550(28)  1512.08046     1.00000
2862    13.72500     3.45875  1497.78550(29)  1511.57440     1.00000
2863    13.72700     3.45825  1500.07525(28)  1511.06884     1.00000
2864    13.72900     3.45775  1504.92800(29)  1510.56380     1.00000
2865    13.73100     3.45725  1470.88800(28)  1510.05928     1.00000
2866    13.73300     3.45675  1506.52900(29)  1509.55527     1.00000
2867    13.73500     3.45625  1484.72150(28)  1509.05179     1.00000
2868    13.73700     3.45574  1514.03250(28)  1508.54882     1.00000
2869    13.73900     3.45524  1460.08250(28)  1508.04639     1.00000
2870    13.74100     3.45474  1482.69450(28)  1507.54449     1.00000
2871    13.74300     3.45424  1477.58400(28)  1507.04312     1.00000
2872    13.74500     3.45374  1485.95200(28)  1506.54228     1.00000
2873    13.74700     3.45324  1466.80550(28)  1506.04199     1.00000
2874    13.74900     3.45274  1458.45650(28)  1505.54224     1.00000
2875    13.75100     3.45224  1459.24275(28)  1505.04303     1.00000
2876    13.75300     3.45174  1498.44525(28)  1504.54438     1.00000
2877    13.75500     3.45124  1518.67650(29)  1504.04627     1.00000
2878    13.75700     3.45074  1467.67500(28)  1503.54873     1.00000
2879    13.75900     3.45025  1485.80650(28)  1503.05174     1.00000
2880    13.76100     3.44975  1483.30575(28)  1502.55531     1.00000
2881    13.76300     3.44925  1453.02100(28)  1502.05946     1.00000
2882    13.76500     3.44875  1478.66850(28)  1501.56417     1.00000
2883    13.76700     3.44825  1485.93400(28)  1501.06945     1.00000
2884    13.76900     3.44775  1471.94400(28)  1500.57532     1.00000
2885    13.77100     3.44725  1446.04225(28)  1500.08176     1.00000
2886    13.77300     3.44676  1455.56350(28)  1499.58879     1.00000
2887    13.77500     3.44626  1467.06450(28)  1499.09640     1.00000
2888    13.77700     3.44576  1443.01425(28)  1498.60461     1.00000
2889    13.77900     3.44526  1462.60825(28)  1498.11342     1.00000
2890    13.78100     3.44476  1436.46350(28)  1497.62282     1.00000
2891    13.78300     3.44427  1434.91925(28)  1497.13283     1.00000
2892    13.78500     3.44377  1474.81150(28)  1496.64345     1.00000
2893    13.78700     3.44327  1489.07525(28)  1496.15468     1.00000
2894    13.78900     3.44277  1473.22850(28)  1495.66652     1.00000
2895    13.79100     3.44228  1468.99000(28)  1495.17899     1.00000
2896    13.79300     3.44178  1469.12325(28)  1494.69208     1.00000
2897    13.79500     3.44128  1465.27350(28)  1494.20580     1.00000
2898    13.79700     3.44079  1467.11000(28)  1493.72015     1.00000
2899    13.79900     3.44029  1467.56100(28)  1493.23514     1.00000
2900    13.80100     3.43980  1503.72625(28)  1492.75077     1.00000
2901    13.80300     3.43930  1481.65850(28)  1492.26705     1.00000
2902    13.80500     3.43880  1462.96475(28)  1491.78399     1.00000
2903    13.80700     3.43831  1452.19125(28)  1491.30157     1.00000
2904    13.80900     3.43781  1456.81900(28)  1490.81982     1.00000
2905    13.81100     3.43732  1489.90225(28)  1490.33874     1.00000
2906    13.81300     3.43682  1477.36575(28)  1489.85833     1.00000
2907    13.81500     3.43633  1486.89200(28)  1489.37859     1.00000
2908    13.81700     3.43583  1408.26350(27)  1488.89953     1.00000
2909    13.81900     3.43534  1440.09100(28)  1488.42116     1.00000
2910    13.82100     3.43484  1457.57150(28)  1487.94349     1.00000
2911    13.82300     3.43435  1430.66075(28)  1487.46650     1.00000
2912    13.82500     3.43385  1467.42450(28)  1486.99023     1.00000
2913    13.82700     3.43336  1454.97300(28)  1486.51465     1.00000
2914    13.82900     3.43286  1475.96150(28)  1486.03980     1.00000
2915    13.83100     3.43237  1464.52650(28)  1485.56566     1.00000
2916    13.83300     3.43188  1452.24925(28)  1485.09225     1.00000
2917    13.83500     3.43138  1453.32425(28)  1484.61956     1.00000
2918    13.83700     3.43089  1447.07175(28)  1484.14762     1.00000
2919    13.83900     3.43040  1480.19600(28)  1483.67641     1.00000
2920    13.84100     3.42990  1471.40550(28)  1483.20596     1.00000
2921    13.84300     3.42941  1453.18100(28)  1482.73626     1.00000
2922    13.84500     3.42892  1467.29700(28)  1482.26733     1.00000
2923    13.84700     3.42842  1455.70200(28)  1481.79916     1.00000
2924    13.84900     3.42793  1450.06250(28)  1481.33176     1.00000
2925    13.85100     3.42744  1491.11050(28)  1480.86515     1.00000
2926    13.85300     3.42695  1498.39850(28)  1480.39933     1.00000
2927    13.85500     3.42645  1479.70825(28)  1479.93430     1.00000
2928    13.85700     3.42596  1457.16000(28)  1479.47007     1.00000
2929    13.85900     3.42547  1449.27575(28)  1479.00666     1.00000
2930    13.86100     3.42498  1460.10050(28)  1478.54406     1.00000
2931    13.86300     3.42449  1443.51325(28)  1478.08228     1.00000
2932    13.86500     3.42399  1421.03825(28)  1477.62134     1.00000
2933    13.86700     3.42350  1420.76550(28)  1477.16124     1.00000
2934    13.86900     3.42301  1424.00100(28)  1476.70198     1.00000
2935    13.87100     3.42252  1470.04200(28)  1476.24358     1.00000
2936    13.87300     3.42203  1444.67700(28)  1475.78604     1.00000
2937    13.87500     3.42154  1444.42225(28)  1475.32938     1.00000
2938    13.87700     3.42105  1452.13475(28)  1474.87360     1.00000
2939    13.87900     3.42056  1429.23250(28)  1474.41870     1.00000
2940    13.88100     3.42007  1448.66875(28)  1473.96470     1.00000
2941    13.88300     3.41958  1419.15675(28)  1473.51161     1.00000
2942    13.88500     3.41909  1478.85150(28)  1473.05944     1.00000
2943    13.88700     3.41860  1469.29000(28)  1472.60819     1.00000
2944    13.88900     3.41811  1448.46000(28)  1472.15788     1.00000
2945    13.89100     3.41762  1447.27325(28)  1471.70851     1.00000
2946    13.89300     3.41713  1422.44475(28)  1471.26009     1.00000
2947    13.89500     3.41664  1462.57525(28)  1470.81264     1.00000
2948    13.89700     3.41615  1443.48950(28)  1470.36616     1.00000
2949    13.89900     3.41566  1451.52700(28)  1469.92067     1.00000
2950    13.90100     3.41517  1463.43075(28)  1469.47617     1.00000
2951    13.90300     3.41468  1460.93725(28)  1469.03268     1.00000
2952    13.90500     3.41419  1420.86950(28)  1468.59021     1.00000
2953    13.90700     3.41370  1454.06350(28)  1468.14877     1.00000
2954    13.90900     3.41322  1468.55125(28)  1467.70836     1.00000
2955    13.91100     3.41273  1450.22750(28)  1467.26901     1.00000
2956    13.91300     3.41224  1448.09225(28)  1466.83072     1.00000
2957    13.91500     3.41175  1449.86925(28)  1466.39351     1.00000
2958    13.91700     3.41126  1452.24250(28)  1465.95739     1.00000
2959    13.91900     3.41078  1455.00925(28)  1465.52237     1.00000
2960    13.92100     3.41029  1529.35150(29)  1465.08846     1.00000
2961    13.92300     3.40980  1453.81575(28)  1464.65569     1.00000
2962    13.92500     3.40931  1449.80275(28)  1464.22405     1.00000
2963    13.92700     3.40883  1461.39875(28)  1463.79357     1.00000
2964    13.92900     3.40834  1479.01300(28)  1463.36426     1.00000
2965    13.93100     3.40785  1474.83675(28)  1462.93613     1.00000
2966    13.93300     3.40737  1440.14225(28)  1462.50920     1.00000
2967    13.93500     3.40688  1426.46875(28)  1462.08349     1.00000
2968    13.93700     3.40639  1450.22975(28)  1461.65900     1.00000
2969    13.93900     3.40591  1485.84575(28)  1461.23576     1.00000
2970    13.94100     3.40542  1481.36750(28)  1460.81378     1.00000
2971    13.94300     3.40493  1480.38400(28)  1460.39308     1.00000
2972    13.94500     3.40445  1463.58800(28)  1459.97368     1.00000
2973    13.94700     3.40396  1434.54975(28)  1459.55558     1.00000
2974    13.94900     3.40348  1439.32100(28)  1459.13882     1.00000
2975    13.95100     3.40299  1431.39575(28)  1458.72340     1.00000
2976    13.95300     3.40251  1435.20600(28)  1458.30935     1.00000
2977    13.95500     3.40202  1487.80150(28)  1457.89669     1.00000
2978    13.95700     3.40154  1452.24900(28)  1457.48543     1.00000
2979    13.95900     3.40105  1433.99225(28)  1457.07559     1.00000
2980    13.96100     3.40057  1397.47950(27)  1456.66720     1.00000
2981    13.96300     3.40008  1421.57075(28)  1456.26027     1.00000
2982    13.96500     3.39960  1467.83675(28)  1455.85483     1.00000
2983    13.96700     3.39911  1444.77900(28)  1455.45090     1.00000
2984    13.96900     3.39863  1447.48400(28)  1455.04850     1.00000
2985    13.97100     3.39814  1423.36325(28)  1454.64766     1.00000
2986    13.97300     3.39766  1441.28050(28)  1454.24839     1.00000
2987    13.97500     3.39718  1455.65450(28)  1453.85072     1.00000
2988    13.97700     3.39669  1454.76800(28)  1453.45467     1.00000
2989    13.97900     3.39621  1470.02425(28)  1453.06028     1.00000
2990    13.98100     3.39573  1446.33475(28)  1452.66756     1.00000
2991    13.98300     3.39524  1409.64950(27)  1452.27654     1.00000
2992    13.98500     3.39476  1410.86700(28)  1451.88725     1.00000
2993    13.98700     3.39428  1412.46975(27)  1451.49972     1.00000
2994    13.98900     3.39379  1401.33300(28)  1451.11398     1.00000
2995    13.99100     3.39331  1411.08025(27)  1450.73005     1.00000
2996    13.99300     3.39283  1427.91575(28)  1450.34796     1.00000
2997    13.99500     3.39235  1425.66575(28)  1449.96775     1.00000
2998    13.99700     3.39186  1420.88100(28)  1449.58945     1.00000
2999    13.99900     3.39138  1400.03675(27)  1449.21308     1.00000
3000    14.00100     3.39090  1407.21375(28)  1448.83869     1.00000
3001    14.00300     3.39042  1412.44575(28)  1448.46631     1.00000
3002    14.00500     3.38994  1434.75775(28)  1448.09596     1.00000
3003    14.00700     3.38945  1420.73500(28)  1447.72769     1.00000
3004    14.00900     3.38897  1426.23575(28)  1447.36154     1.00000
3005    14.01100     3.38849  1419.10800(28)  1446.99753     1.00000
3006    14.01300     3.38801  1457.05500(28)  1446.63572     1.00000
3007    14.01500     3.38753  1433.89625(28)  1446.27614     1.00000
3008    14.01700     3.38705  1425.54675(27)  1445.91883     1.00000
3009    14.01900     3.38657  1424.60700(28)  1445.56383     1.00000
3010    14.02100     3.38609  1398.64025(27)  1445.21119     1.00000
3011    14.02300     3.38561  1433.31775(28)  1444.86095     1.00000
3012    14.02500     3.38513  1407.40050(27)  1444.51316     1.00000
3013    14.02700     3.38465  1395.10050(27)  1444.16786     1.00000
3014    14.02900     3.38416  1414.25400(27)  1443.82510     1.00000
3015    14.03100     3.38368  1424.25625(28)  1443.48494     1.00000
3016    14.03300     3.38321  1434.24050(28)  1443.14742     1.00000
3017    14.03500     3.38273  1421.95750(28)  1442.81259     1.00000
3018    14.03700     3.38225  1413.43100(28)  1442.48052     1.00000
3019    14.03900     3.38177  1455.01250(28)  1442.15125     1.00000
3020    14.04100     3.38129  1419.37975(28)  1441.82485     1.00000
3021    14.04300     3.38081  1434.32525(28)  1441.50137     1.00000
3022    14.04500     3.38033  1420.91900(28)  1441.18087     1.00000
3023    14.04700     3.37985  1423.25425(28)  1440.86343     1.00000
3024    14.04900     3.37937  1412.43700(28)  1440.54909     1.00000
3025    14.05100     3.37889  1422.19050(28)  1440.23793     1.00000
3026    14.05300     3.37841  1435.40750(28)  1439.93002     1.00000
3027    14.05500     3.37794  1443.63625(28)  1439.62543     1.00000
3028    14.05700     3.37746  1441.14425(28)  1439.32423     1.00000
3029    14.05900     3.37698  1467.00525(28)  1439.02650     1.00000
3030    14.06100     3.37650  1452.88350(28)  1438.73232     1.00000
3031    14.06300     3.37602  1420.46700(28)  1438.44175     1.00000
3032    14.06500     3.37555  1414.49075(28)  1438.15490     1.00000
3033    14.06700     3.37507  1421.58575(28)  1437.87184     1.00000
3034    14.06900     3.37459  1409.30550(27)  1437.59266     1.00000
3035    14.07100     3.37411  1395.57325(27)  1437.31745     1.00000
3036    14.07300     3.37364  1412.49175(28)  1437.04632     1.00000
3037    14.07500     3.37316  1427.28975(28)  1436.77934     1.00000
3038    14.07700     3.37268  1416.86275(27)  1436.51663     1.00000
3039    14.07900     3.37221  1390.24725(27)  1436.25829     1.00000
3040    14.08100     3.37173  1387.14650(27)  1436.00443     1.00000
3041    14.08300     3.37125  1396.52525(27)  1435.75515     1.00000
3042    14.08500     3.37078  1402.15750(27)  1435.51058     1.00000
3043    14.08700     3.37030  1392.42175(28)  1435.27082     1.00000
3044    14.08900     3.36983  1444.55150(28)  1435.03601     1.00000
3045    14.09100     3.36935  1426.80050(28)  1434.80627     1.00000
3046    14.09300     3.36887  1445.62050(28)  1434.58173     1.00000
3047    14.09500     3.36840  1428.58675(28)  1434.36253     1.00000
3048    14.09700     3.36792  1408.87225(28)  1434.14881     1.00000
3049    14.09900     3.36745  1434.42175(28)  1433.94072     1.00000
3050    14.10100     3.36697  1393.56325(27)  1433.73840     1.00000
3051    14.10300     3.36650  1407.63900(27)  1433.54202     1.00000
3052    14.10500     3.36602  1435.20675(28)  1433.35174     1.00000
3053    14.10700     3.36555  1441.37750(28)  1433.16772     1.00000
3054    14.10900     3.36507  1404.98525(28)  1432.99014     1.00000
3055    14.11100     3.36460  1428.88025(28)  1432.81919     1.00000
3056    14.11300     3.36412  1420.05450(28)  1432.65505     1.00000
3057    14.11500     3.36365  1417.59900(27)  1432.49791     1.00000
3058    14.11700     3.36318  1454.92250(28)  1432.34799     1.00000
3059    14.11900     3.36270  1401.34950(27)  1432.20548     1.00000
3060    14.12100     3.36223  1403.01100(28)  1432.07062     1.00000
3061    14.12300     3.36175  1410.61875(28)  1431.94363     1.00000
3062    14.12500     3.36128  1416.34550(28)  1431.82474     1.00000
3063    14.12700     3.36081  1422.70525(28)  1431.71420     1.00000
3064    14.12900     3.36033  1422.00700(28)  1431.61228     1.00000
3065    14.13100     3.35986  1461.08200(28)  1431.51922     1.00000
3066    14.13300     3.35939  1404.06475(27)  1431.43532     1.00000
3067    14.13500     3.35891  1422.97375(28)  1431.36087     1.00000
3068    14.13700     3.35844  1429.09300(28)  1431.29615     1.00000
3069    14.13900     3.35797  1443.55125(28)  1431.24150     1.00000
3070    14.14100     3.35750  1413.52950(27)  1431.19723     1.00000
3071    14.14300     3.35702  1428.18700(28)  1431.16368     1.00000
3072    14.14500     3.35655  1424.21025(27)  1431.14121     1.00000
3073    14.14700     3.35608  1432.90875(28)  1431.13020     1.00000
3074    14.14900     3.35561  1454.61825(28)  1431.13102     1.00000
3075    14.15100     3.35514  1415.73350(28)  1431.14409     1.00000
3076    14.15300     3.35466  1454.34300(28)  1431.16982     1.00000
3077    14.15500     3.35419  1477.53100(28)  1431.20866     1.00000
3078    14.15700     3.35372  1436.77375(28)  1431.26107     1.00000
3079    14.15900     3.35325  1419.28875(28)  1431.32753     1.00000
3080    14.16100     3.35278  1442.81925(28)  1431.40855     1.00000
3081    14.16300     3.35231  1457.24875(28)  1431.50465     1.00000
3082    14.16500     3.35184  1469.18050(28)  1431.61639     1.00000
3083    14.16700     3.35137  1441.88575(28)  1431.74434     1.00000
3084    14.16900     3.35089  1441.00075(28)  1431.88912     1.00000
3085    14.17100     3.35042  1410.10875(28)  1432.05136     1.00000
3086    14.17300     3.34995  1416.68350(28)  1432.23172     1.00000
3087    14.17500     3.34948  1418.78875(27)  1432.43091     1.00000
3088    14.17700     3.34901  1439.25975(28)  1432.64967     1.00000
3089    14.17900     3.34854  1414.85025(27)  1432.88875     1.00000
3090    14.18100     3.34807  1418.80750(28)  1433.14899     1.00000
3091    14.18300     3.34760  1433.06775(28)  1433.43122     1.00000
3092    14.18500     3.34713  1438.54575(28)  1433.73634     1.00000
3093    14.18700     3.34667  1449.32525(28)  1434.06531     1.00000
3094    14.18900     3.34620  1461.16250(28)  1434.41910     1.00000
3095    14.19100     3.34573  1483.32500(28)  1434.79878     1.00000
3096    14.19300     3.34526  1462.00650(28)  1435.20544     1.00000
3097    14.19500     3.34479  1417.24575(28)  1435.64024     1.00000
3098    14.19700     3.34432  1432.15850(28)  1436.10441     1.00000
3099    14.19900     3.34385  1463.57625(28)  1436.59926     1.00000
3100    14.20100     3.34338  1462.36275(28)  1437.12614     1.00000
3101    14.20300     3.34291  1457.36125(28)  1437.68650     1.00000
3102    14.20500     3.34245  1486.65500(28)  1438.28187     1.00000
3103    14.20700     3.34198  1469.93800(28)  1438.91388     1.00000
3104    14.20900     3.34151  1460.87300(28)  1439.58424     1.00000
3105    14.21100     3.34104  1452.39225(28)  1440.29476     1.00000
3106    14.21300     3.34057  1422.81200(27)  1441.04736     1.00000
3107    14.21500     3.34011  1461.30625(28)  1441.84410     1.00000
3108    14.21700     3.33964  1494.65525(28)  1442.68714     1.00000
3109    14.21900     3.33917  1455.31750(28)  1443.57879     1.00000
3110    14.22100     3.33870  1439.58975(28)  1444.52149     1.00000
3111    14.22300     3.33824  1470.70925(28)  1445.51785     1.00000
3112    14.22500     3.33777  1440.61825(28)  1446.57066     1.00000
3113    14.22700     3.33730  1451.46550(28)  1447.68286     1.00000
3114    14.22900     3.33684  1473.70250(28)  1448.85761     1.00000
3115    14.23100     3.33637  1479.88000(28)  1450.09829     1.00000
3116    14.23300     3.33590  1461.12025(28)  1451.40848     1.00000
3117    14.23500     3.33544  1473.70050(28)  1452.79203     1.00000
3118    14.23700     3.33497  1527.52350(29)  1454.25305     1.00000
3119    14.23900     3.33451  1524.03900(29)  1455.79596     1.00000
3120    14.24100     3.33404  1502.28950(28)  1457.42547     1.00000
3121    14.24300     3.33357  1526.08675(28)  1459.14664     1.00000
3122    14.24500     3.33311  1523.66900(29)  1460.96493     1.00000
3123    14.24700     3.33264  1473.93850(28)  1462.88618     1.00000
3124    14.24900     3.33218  1489.55675(28)  1464.91669     1.00000
3125    14.25100     3.33171  1524.69975(29)  1467.06323     1.00000
3126    14.25300     3.33125  1497.93275(28)  1469.33311     1.00000
3127    14.25500     3.33078  1489.33875(28)  1471.73423     1.00000
3128    14.25700     3.33032  1498.58625(28)  1474.27511     1.00000
3129    14.25900     3.32985  1510.63375(28)  1476.96498     1.00000
3130    14.26100     3.32939  1492.53075(28)  1479.81384     1.00000
3131    14.26300     3.32892  1511.51750(29)  1482.83251     1.00000
3132    14.26500     3.32846  1540.90950(29)  1486.03276     1.00000
3133    14.26700     3.32800  1576.10925(29)  1489.42739     1.00000
3134    14.26900     3.32753  1541.46425(29)  1493.03032     1.00000
3135    14.27100     3.32707  1540.84375(29)  1496.85673     1.00000
3136    14.27300     3.32660  1583.25050(29)  1500.92317     1.00000
3137    14.27500     3.32614  1536.87800(29)  1505.24777     1.00000
3138    14.27700     3.32568  1555.29200(29)  1509.85033     1.00000
3139    14.27900     3.32521  1580.02675(29)  1514.75259     1.00000
3140    14.28100     3.32475  1597.82925(29)  1519.97840     1.00000
3141    14.28300     3.32429  1574.76450(29)  1525.55400     1.00000
3142    14.28500     3.32382  1611.59700(29)  1531.50827     1.00000
3143    14.28700     3.32336  1594.44025(29)  1537.87309     1.00000
3144    14.28900     3.32290  1621.18700(29)  1544.68368     1.00000
3145    14.29100     3.32244  1619.87825(30)  1551.97903     1.00000
3146    14.29300     3.32197  1638.89850(30)  1559.80236     1.00000
3147    14.29500     3.32151  1680.38925(30)  1568.20172     1.00000
3148    14.29700     3.32105  1658.52625(30)  1577.23055     1.00000
3149    14.29900     3.32059  1693.04450(30)  1586.94844     1.00000
3150    14.30100     3.32012  1675.11475(30)  1597.42200     1.00000
3151    14.30300     3.31966  1710.26775(30)  1608.72572     1.00000
3152    14.30500     3.31920  1737.73175(31)  1620.94318     1.00000
3153    14.30700     3.31874  1725.68225(30)  1634.16826     1.00000
3154    14.30900     3.31828  1739.88675(31)  1648.50667     1.00000
3155    14.31100     3.31782  1774.66175(31)  1664.07759     1.00000
3156    14.31300     3.31736  1810.40875(31)  1681.01572     1.00000
3157    14.31500     3.31689  1814.17075(31)  1699.47350     1.00000
3158    14.31700     3.31643  1855.03425(32)  1719.62378     1.00000
3159    14.31900     3.31597  1857.85500(32)  1741.66278     1.00000
3160    14.32100     3.31551  1872.09850(32)  1765.81359     1.00000
3161    14.32300     3.31505  1922.54875(32)  1792.33008     1.00000
3162    14.32500     3.31459  1919.29325(32)  1821.50125     1.00000
3163    14.32700     3.31413  1984.77800(33)  1853.65615     1.00000
3164    14.32900     3.31367  2028.81425(33)  1889.16916     1.00000
3165    14.33100     3.31321  2019.50200(33)  1928.46545     1.00000
3166    14.33300     3.31275  2089.99875(33)  1972.02650     1.00000
3167    14.33500     3.31229  2096.92525(34)  2020.39500     1.00000
3168    14.33700     3.31183  2142.01650(34)  2074.17821     1.00000
3169    14.33900     3.31137  2161.84425(34)  2134.04877     1.00000
3170    14.34100     3.31091  2228.70725(34)  2200.74049     1.00000
3171    14.34300     3.31045  2263.08050(35)  2275.03652     1.00000
3172    14.34500     3.30999  2380.49825(36)  2357.74585     1.00000
3173    14.34700     3.30953  2411.47625(36)  2449.66273     1.00000
3174    14.34900     3.30908  2459.79850(36)  2551.50282     1.00000
3175    14.35100     3.30862  2610.69900(38)  2663.80999     1.00000
3176    14.35300     3.30816  2754.28025(38)  2786.82890     1.00000
3177    14.35500     3.30770  2843.84725(39)  2920.33513     1.00000
3178    14.35700     3.30724  3003.73750(40)  3063.42812     1.00000
3179    14.35900     3.30678  3127.14725(41)  3214.30987     1.00000
3180    14.36100     3.30633  3329.35825(42)  3370.06728     1.00000
3181    14.36300     3.30587  3569.02150(44)  3526.50666     1.00000
3182    14.36500     3.30541  3786.02750(45)  3678.11613     1.00000
3183    14.36700     3.30495  4021.54925(47)  3818.16776     1.00000
3184    14.36900     3.30449  4242.40750(48)  3938.84530     1.00000
3185    14.37100     3.30404  4615.71450(50)  4032.19579     1.00000
3186    14.37300     3.30358  4804.54825(51)  4091.51488     1.00000
3187    14.37500     3.30312  4933.55800(51)  4111.75030     1.00000
3188    14.37700     3.30266  4843.49525(51)  4090.70873     1.00000
3189    14.37900     3.30221  4522.62725(49)  4029.58125     1.00000
3190    14.38100     3.30175  4206.79450(48)  3932.82928     1.00000
3191    14.38300     3.30129  3782.32325(45)  3807.43102     1.00000
3192    14.38500     3.30084  3587.45050(44)  3661.71430     1.00000
3193    14.38700     3.30038  3259.17775(42)  3504.12195     1.00000
3194    14.38900     3.29993  3057.73425(41)  3342.21894     1.00000
3195    14.39100     3.29947  2853.48825(39)  3182.10146     1.00000
3196    14.39300     3.29901  2688.79075(38)  3028.20666     1.00000
3197    14.39500     3.29856  2586.58775(37)  2883.41755     1.00000
3198    14.39700     3.29810  2551.27100(37)  2749.32939     1.00000
3199    14.39900     3.29765  2460.09250(36)  2626.56613     1.00000
3200    14.40100     3.29719  2371.08525(36)  2515.07709     1.00000
3201    14.40300     3.29673  2336.00250(36)  2414.38086     1.00000
3202    14.40500     3.29628  2260.58250(35)  2323.74877     1.00000
3203    14.40700     3.29582  2189.46800(34)  2242.33403     1.00000
3204    14.40900     3.29537  2111.84275(34)  2169.25712     1.00000
3205    14.41100     3.29491  2093.26275(34)  2103.65890     1.00000
3206    14.41300     3.29446  2071.71550(33)  2044.73101     1.00000
3207    14.41500     3.29400  2053.12525(33)  1991.73121     1.00000
3208    14.41700     3.29355  1978.07600(33)  1943.98897     1.00000
3209    14.41900     3.29310  1939.79500(32)  1900.90528     1.00000
3210    14.42100     3.29264  1922.50875(32)  1861.94895     1.00000
3211    14.42300     3.29219  1906.92950(32)  1826.65131     1.00000
3212    14.42500     3.29173  1858.15400(32)  1794.60011     1.00000
3213    14.42700     3.29128  1837.32800(31)  1765.43335     1.00000
3214    14.42900     3.29083  1842.45450(32)  1738.83348     1.00000
3215    14.43100     3.29037  1796.46000(31)  1714.52188     1.00000
3216    14.43300     3.28992  1834.22325(31)  1692.25400     1.00000
3217    14.43500     3.28946  1769.99325(31)  1671.81500     1.00000
3218    14.43700     3.28901  1735.34950(31)  1653.01588     1.00000
3219    14.43900     3.28856  1671.21175(30)  1635.69015     1.00000
3220    14.44100     3.28811  1662.79575(30)  1619.69093     1.00000
3221    14.44300     3.28765  1657.38450(30)  1604.88836     1.00000
3222    14.44500     3.28720  1632.16200(30)  1591.16744     1.00000
3223    14.44700     3.28675  1600.30025(29)  1578.42617     1.00000
3224    14.44900     3.28629  1605.49950(29)  1566.57387     1.00000
3225    14.45100     3.28584  1578.16900(29)  1555.52975     1.00000
3226    14.45300     3.28539  1590.36525(29)  1545.22176     1.00000
3227    14.45500     3.28494  1555.11825(29)  1535.58545     1.00000
3228    14.45700     3.28449  1609.35825(30)  1526.56309     1.00000
3229    14.45900     3.28403  1556.03225(29)  1518.10288     1.00000
3230    14.46100     3.28358  1549.19900(29)  1510.15824     1.00000
3231    14.46300     3.28313  1525.37050(29)  1502.68721     1.00000
3232    14.46500     3.28268  1559.03925(29)  1495.65192     1.00000
3233    14.46700     3.28223  1532.37625(29)  1489.01816     1.00000
3234    14.46900     3.28178  1561.88775(29)  1482.75493     1.00000
3235    14.47100     3.28132  1547.27725(29)  1476.83413     1.00000
3236    14.47300     3.28087  1510.07900(28)  1471.23022     1.00000
3237    14.47500     3.28042  1473.01750(28)  1465.91996     1.00000
3238    14.47700     3.27997  1468.49900(28)  1460.88217     1.00000
3239    14.47900     3.27952  1495.06250(28)  1456.09755     1.00000
3240    14.48100     3.27907  1509.56625(29)  1451.54842     1.00000
3241    14.48300     3.27862  1455.27500(28)  1447.21861     1.00000
3242    14.48500     3.27817  1466.06225(28)  1443.09330     1.00000
3243    14.48700     3.27772  1466.11625(28)  1439.15890     1.00000
3244    14.48900     3.27727  1448.63600(28)  1435.40289     1.00000
3245    14.49100     3.27682  1437.95250(28)  1431.81379     1.00000
3246    14.49300     3.27637  1473.71200(28)  1428.38098     1.00000
3247    14.49500     3.27592  1440.14375(28)  1425.09470     1.00000
3248    14.49700     3.27547  1449.56175(28)  1421.94590     1.00000
3249    14.49900     3.27502  1462.15675(28)  1418.92624     1.00000
3250    14.50100     3.27457  1455.82025(28)  1416.02800     1.00000
3251    14.50300     3.27412  1420.61200(28)  1413.24400     1.00000
3252    14.50500     3.27367  1393.77250(27)  1410.56759     1.00000
3253    14.50700     3.27323  1412.70900(28)  1407.99262     1.00000
3254    14.50900     3.27278  1390.64925(27)  1405.51333     1.00000
3255    14.51100     3.27233  1438.88550(28)  1403.12440     1.00000
3256    14.51300     3.27188  1431.98550(28)  1400.82085     1.00000
3257    14.51500     3.27143  1386.94825(27)  1398.59803     1.00000
3258    14.51700     3.27098  1432.50100(28)  1396.45164     1.00000
3259    14.51900     3.27053  1437.39100(28)  1394.37762     1.00000
3260    14.52100     3.27009  1406.08750(27)  1392.37219     1.00000
3261    14.52300     3.26964  1399.08350(27)  1390.43182     1.00000
3262    14.52500     3.26919  1414.51075(28)  1388.55321     1.00000
3263    14.52700     3.26874  1401.31750(27)  1386.73325     1.00000
3264    14.52900     3.26830  1401.97125(27)  1384.96903     1.00000
3265    14.53100     3.26785  1400.86925(27)  1383.25782     1.00000
3266    14.53300     3.26740  1381.59550(27)  1381.59705     1.00000
3267    14.53500     3.26695  1389.14950(28)  1379.98432     1.00000
3268    14.53700     3.26651  1368.82950(27)  1378.41735     1.00000
3269    14.53900     3.26606  1357.10875(27)  1376.89402     1.00000
3270    14.54100     3.26561  1383.20925(27)  1375.41229     1.00000
3271    14.54300     3.26517  1380.19825(27)  1373.97029     1.00000
3272    14.54500     3.26472  1376.05800(27)  1372.56622     1.00000
3273    14.54700     3.26427  1390.70050(27)  1371.19839     1.00000
3274    14.54900     3.26383  1406.78475(27)  1369.86521     1.00000
3275    14.55100     3.26338  1387.50425(27)  1368.56516     1.00000
3276    14.55300     3.26293  1377.64225(27)  1367.29683     1.00000
3277    14.55500     3.26249  1359.21975(27)  1366.05886     1.00000
3278    14.55700     3.26204  1364.73100(27)  1364.84998     1.00000
3279    14.55900     3.26160  1361.88825(27)  1363.66897     1.00000
3280    14.56100     3.26115  1362.38950(27)  1362.51469     1.00000
3281    14.56300     3.26071  1403.34300(27)  1361.38605     1.00000
3282    14.56500     3.26026  1365.93425(27)  1360.28202     1.00000
3283    14.56700     3.25982  1386.67300(27)  1359.20161     1.00000
3284    14.56900     3.25937  1407.55950(28)  1358.14390     1.00000
3285    14.57100     3.25893  1408.78925(27)  1357.10800     1.00000
3286    14.57300     3.25848  1407.79050(28)  1356.09307     1.00000
3287    14.57500     3.25804  1460.09175(28)  1355.09830     1.00000
3288    14.57700     3.25759  1476.62375(28)  1354.12294     1.00000
3289    14.57900     3.25715  1506.52600(28)  1353.16626     1.00000
3290    14.58100     3.25670  1493.05850(28)  1352.22757     1.00000
3291    14.58300     3.25626  1457.54375(28)  1351.30620     1.00000
3292    14.58500     3.25581  1401.57975(28)  1350.40153     1.00000
3293    14.58700     3.25537  1394.80525(27)  1349.51297     1.00000
3294    14.58900     3.25493  1406.92150(27)  1348.63993     1.00000
3295    14.59100     3.25448  1419.12875(28)  1347.78188     1.00000
3296    14.59300     3.25404  1368.52375(27)  1346.93828     1.00000
3297    14.59500     3.25360  1381.61575(27)  1346.10865     1.00000
3298    14.59700     3.25315  1365.39600(27)  1345.29250     1.00000
3299    14.59900     3.25271  1378.58350(27)  1344.48938     1.00000
3300    14.60100     3.25227  1349.90725(27)  1343.69885     1.00000
3301    14.60300     3.25182  1376.58750(27)  1342.92049     1.00000
3302    14.60500     3.25138  1343.47000(27)  1342.15391     1.00000
3303    14.60700     3.25094  1337.80325(27)  1341.39872     1.00000
3304    14.60900     3.25049  1353.57150(27)  1340.65456     1.00000
3305    14.61100     3.25005  1332.26350(27)  1339.92106     1.00000
3306    14.61300     3.24961  1295.63075(26)  1339.19791     1.00000
3307    14.61500     3.24917  1338.54825(27)  1338.48476     1.00000
3308    14.61700     3.24872  1341.52000(27)  1337.78132     1.00000
3309    14.61900     3.24828  1327.58150(27)  1337.08728     1.00000
3310    14.62100     3.24784  1358.40650(27)  1336.40236     1.00000
3311    14.62300     3.24740  1373.54875(27)  1335.72629     1.00000
3312    14.62500     3.24696  1343.25600(27)  1335.05879     1.00000
3313    14.62700     3.24652  1335.86475(27)  1334.39962     1.00000
3314    14.62900     3.24607  1313.50775(27)  1333.74853     1.00000
3315    14.63100     3.24563  1295.54975(26)  1333.10529     1.00000
3316    14.63300     3.24519  1304.61975(27)  1332.46967     1.00000
3317    14.63500     3.24475  1360.27350(27)  1331.84146     1.00000
3318    14.63700     3.24431  1340.02250(27)  1331.22044     1.00000
3319    14.63900     3.24387  1373.40575(27)  1330.60642     1.00000
3320    14.64100     3.24343  1308.07750(26)  1329.99920     1.00000
3321    14.64300     3.24299  1329.37500(27)  1329.39860     1.00000
3322    14.64500     3.24255  1336.77950(27)  1328.80443     1.00000
3323    14.64700     3.24211  1353.75725(27)  1328.21653     1.00000
3324    14.64900     3.24167  1328.99500(27)  1327.63471     1.00000
3325    14.65100     3.24123  1376.18400(27)  1327.05884     1.00000
3326    14.65300     3.24079  1338.11000(27)  1326.48874     1.00000
3327    14.65500     3.24035  1314.70875(27)  1325.92427     1.00000
3328    14.65700     3.23991  1334.45950(27)  1325.36529     1.00000
3329    14.65900     3.23947  1343.41400(27)  1324.81164     1.00000
3330    14.66100     3.23903  1350.65850(27)  1324.26321     1.00000
3331    14.66300     3.23859  1329.55225(27)  1323.71986     1.00000
3332    14.66500     3.23815  1324.61350(27)  1323.18147     1.00000
3333    14.66700     3.23771  1304.84650(27)  1322.64790     1.00000
3334    14.66900     3.23727  1295.06975(26)  1322.11905     1.00000
3335    14.67100     3.23683  1317.65400(27)  1321.59480     1.00000
3336    14.67300     3.23639  1333.08025(27)  1321.07504     1.00000
3337    14.67500     3.23595  1341.49025(27)  1320.55967     1.00000
3338    14.67700     3.23552  1296.68675(26)  1320.04858     1.00000
3339    14.67900     3.23508  1302.91450(27)  1319.54167     1.00000
3340    14.68100     3.23464  1298.00000(26)  1319.03885     1.00000
3341    14.68300     3.23420  1341.19525(27)  1318.54002     1.00000
3342    14.68500     3.23376  1330.05125(27)  1318.04510     1.00000
3343    14.68700     3.23333  1346.04125(27)  1317.55399     1.00000
3344    14.68900     3.23289  1343.85875(27)  1317.06662     1.00000
3345    14.69100     3.23245  1321.87050(27)  1316.58289     1.00000
3346    14.69300     3.23201  1289.90400(26)  1316.10274     1.00000
3347    14.69500     3.23157  1294.21000(26)  1315.62608     1.00000
3348    14.69700     3.23114  1280.93550(26)  1315.15283     1.00000
3349    14.69900     3.23070  1307.54925(26)  1314.68294     1.00000
3350    14.70100     3.23026  1327.08100(27)  1314.21632     1.00000
3351    14.70300     3.22983  1326.86025(27)  1313.75291     1.00000
3352    14.70500     3.22939  1317.94775(27)  1313.29264     1.00000
3353    14.70700     3.22895  1312.69375(27)  1312.83546     1.00000
3354    14.70900     3.22852  1313.97275(27)  1312.38129     1.00000
3355    14.71100     3.22808  1327.73550(27)  1311.93007     1.00000
3356    14.71300     3.22764  1294.31575(26)  1311.48175     1.00000
3357    14.71500     3.22721  1303.14575(26)  1311.03628     1.00000
3358    14.71700     3.22677  1299.69200(27)  1310.59359     1.00000
3359    14.71900     3.22633  1315.60450(27)  1310.15363     1.00000
3360    14.72100     3.22590  1300.32900(27)  1309.71635     1.00000
3361    14.72300     3.22546  1294.01275(26)  1309.28171     1.00000
3362    14.72500     3.22503  1293.88450(26)  1308.84964     1.00000
3363    14.72700     3.22459  1293.66425(26)  1308.42011     1.00000
3364    14.72900     3.22416  1296.94425(26)  1307.99306     1.00000
3365    14.73100     3.22372  1281.90800(26)  1307.56845     1.00000
3366    14.73300     3.22329  1295.29450(26)  1307.14625     1.00000
3367    14.73500     3.22285  1316.62375(27)  1306.72639     1.00000
3368    14.73700     3.22242  1340.38675(27)  1306.30885     1.00000
3369    14.73900     3.22198  1317.08225(27)  1305.89359     1.00000
3370    14.74100     3.22155  1297.33025(26)  1305.48055     1.00000
3371    14.74300     3.22111  1295.52750(26)  1305.06972     1.00000
3372    14.74500     3.22068  1318.42800(27)  1304.66104     1.00000
3373    14.74700     3.22024  1307.72175(26)  1304.25448     1.00000
3374    14.74900     3.21981  1304.45550(26)  1303.85001     1.00000
3375    14.75100     3.21937  1291.39550(26)  1303.44759     1.00000
3376    14.75300     3.21894  1293.18700(26)  1303.04719     1.00000
3377    14.75500     3.21851  1303.09675(26)  1302.64878     1.00000
3378    14.75700     3.21807  1271.26550(26)  1302.25232     1.00000
3379    14.75900     3.21764  1297.93325(26)  1301.85779     1.00000
3380    14.76100     3.21721  1277.32425(26)  1301.46515     1.00000
3381    14.76300     3.21677  1297.72475(26)  1301.07438     1.00000
3382    14.76500     3.21634  1303.52550(27)  1300.68544     1.00000
3383    14.76700     3.21591  1292.80300(26)  1300.29830     1.00000
3384    14.76900     3.21547  1274.94525(26)  1299.91295     1.00000
3385    14.77100     3.21504  1268.22050(26)  1299.52936     1.00000
3386    14.77300     3.21461  1306.94700(27)  1299.14749     1.00000
3387    14.77500     3.21417  1291.23300(26)  1298.76733     1.00000
3388    14.77700     3.21374  1268.76600(26)  1298.38884     1.00000
3389    14.77900     3.21331  1254.67675(26)  1298.01201     1.00000
3390    14.78100     3.21288  1288.78525(26)  1297.63681     1.00000
3391    14.78300     3.21244  1263.52175(26)  1297.26322     1.00000
3392    14.78500     3.21201  1251.66825(26)  1296.89121     1.00000
3393    14.78700     3.21158  1264.35950(26)  1296.52077     1.00000
3394    14.78900     3.21115  1296.29075(26)  1296.15191     1.00000
3395    14.79100     3.21072  1286.12500(26)  1295.78480     1.00000
3396    14.79300     3.21028  1306.30650(26)  1295.41961     1.00000
3397    14.79500     3.20985  1259.25675(26)  1295.05641     1.00000
3398    14.79700     3.20942  1286.54000(26)  1294.69536     1.00000
3399    14.79900     3.20899  1304.67125(27)  1294.33670     1.00000
3400    14.80100     3.20856  1277.64325(26)  1293.98098     1.00000
3401    14.80300     3.20813  1237.31075(26)  1293.62979     1.00000
3402    14.80500     3.20770  1247.84625(26)  1293.28601     1.00000
3403    14.80700     3.20727  1243.30575(26)  1292.94462     1.00000
3404    14.80900     3.20684  1263.72400(26)  1292.59050     1.00000
3405    14.81100     3.20640  1266.80275(26)  1292.23773     1.00000
3406    14.81300     3.20597  1289.27600(26)  1291.88629     1.00000
3407    14.81500     3.20554  1304.58025(27)  1291.53616     1.00000
3408    14.81700     3.20511  1268.14650(26)  1291.18734     1.00000
3409    14.81900     3.20468  1281.75450(26)  1290.83979     1.00000
3410    14.82100     3.20425  1291.90175(26)  1290.49352     1.00000
3411    14.82300     3.20382  1291.61000(26)  1290.14850     1.00000
3412    14.82500     3.20339  1273.79675(26)  1289.80473     1.00000
3413    14.82700     3.20296  1259.62950(26)  1289.46218     1.00000
3414    14.82900     3.20253  1269.61275(26)  1289.12085     1.00000
3415    14.83100     3.20210  1288.56600(26)  1288.78072     1.00000
3416    14.83300     3.20168  1328.44000(27)  1288.44178     1.00000
3417    14.83500     3.20125  1342.35625(27)  1288.10402     1.00000
3418    14.83700     3.20082  1321.23725(27)  1287.76743     1.00000
3419    14.83900     3.20039  1297.99525(26)  1287.43198     1.00000
3420    14.84100     3.19996  1297.66225(26)  1287.09768     1.00000
3421    14.84300     3.19953  1281.27825(26)  1286.76451     1.00000
3422    14.84500     3.19910  1288.83275(26)  1286.43246     1.00000
3423    14.84700     3.19867  1292.38450(26)  1286.10152     1.00000
3424    14.84900     3.19824  1273.07150(26)  1285.77167     1.00000
3425    14.85100     3.19782  1296.01675(26)  1285.44292     1.00000
3426    14.85300     3.19739  1300.47250(27)  1285.11524     1.00000
3427    14.85500     3.19696  1304.47400(27)  1284.78863     1.00000
3428    14.85700     3.19653  1275.46050(26)  1284.46307     1.00000
3429    14.85900     3.19610  1260.72350(26)  1284.13857     1.00000
3430    14.86100     3.19568  1256.04600(26)  1283.81510     1.00000
3431    14.86300     3.19525  1292.27950(27)  1283.49266     1.00000
3432    14.86500     3.19482  1285.65100(26)  1283.17125     1.00000
3433    14.86700     3.19439  1270.78250(26)  1282.85084     1.00000
3434    14.86900     3.19397  1253.30650(26)  1282.53144     1.00000
3435    14.87100     3.19354  1283.70025(26)  1282.21304     1.00000
3436    14.87300     3.19311  1269.61225(26)  1281.89562     1.00000
3437    14.87500     3.19269  1311.23400(26)  1281.57918     1.00000
3438    14.87700     3.19226  1276.61750(26)  1281.26371     1.00000
3439    14.87900     3.19183  1292.11475(26)  1280.94921     1.00000
3440    14.88100     3.19141  1277.92750(26)  1280.63566     1.00000
3441    14.88300     3.19098  1278.56450(26)  1280.32306     1.00000
3442    14.88500     3.19055  1275.11450(26)  1280.01140     1.00000
3443    14.88700     3.19013  1267.69650(26)  1279.70068     1.00000
3444    14.88900     3.18970  1262.16375(26)  1279.39088     1.00000
3445    14.89100     3.18927  1248.76150(26)  1279.08201     1.00000
3446    14.89300     3.18885  1240.67000(26)  1278.77405     1.00000
3447    14.89500     3.18842  1285.14150(26)  1278.46699     1.00000
3448    14.89700     3.18800  1265.80075(26)  1278.16084     1.00000
3449    14.89900     3.18757  1244.87600(26)  1277.85558     1.00000
3450    14.90100     3.18715  1275.56575(26)  1277.55122     1.00000
3451    14.90300     3.18672  1287.58150(26)  1277.24773     1.00000
3452    14.90500     3.18630  1275.18000(26)  1276.94512     1.00000
3453    14.90700     3.18587  1274.83525(26)  1276.64339     1.00000
3454    14.90900     3.18545  1274.62050(26)  1276.34252     1.00000
3455    14.91100     3.18502  1256.40700(26)  1276.04251     1.00000
3456    14.91300     3.18460  1256.85450(26)  1275.74336     1.00000
3457    14.91500     3.18417  1263.98400(26)  1275.44505     1.00000
3458    14.91700     3.18375  1302.82875(27)  1275.14759     1.00000
3459    14.91900     3.18332  1288.05200(26)  1274.85098     1.00000
3460    14.92100     3.18290  1321.96800(27)  1274.55519     1.00000
3461    14.92300     3.18247  1266.05500(26)  1274.26024     1.00000
3462    14.92500     3.18205  1273.41825(26)  1273.96611     1.00000
3463    14.92700     3.18163  1296.67825(27)  1273.67281     1.00000
3464    14.92900     3.18120  1308.09350(26)  1273.38032     1.00000
3465    14.93100     3.18078  1265.31975(26)  1273.08864     1.00000
3466    14.93300     3.18036  1259.57850(26)  1272.79777     1.00000
3467    14.93500     3.17993  1289.21475(26)  1272.50771     1.00000
3468    14.93700     3.17951  1269.83700(26)  1272.21844     1.00000
3469    14.93900     3.17909  1281.97625(26)  1271.92997     1.00000
3470    14.94100     3.17866  1293.58975(26)  1271.64230     1.00000
3471    14.94300     3.17824  1263.41575(26)  1271.35541     1.00000
3472    14.94500     3.17782  1280.27375(26)  1271.06930     1.00000
3473    14.94700     3.17739  1262.38200(26)  1270.78398     1.00000
3474    14.94900     3.17697  1254.80225(26)  1270.49944     1.00000
3475    14.95100     3.17655  1284.17825(26)  1270.21567     1.00000
3476    14.95300     3.17613  1308.44725(27)  1269.93267     1.00000
3477    14.95500     3.17570  1268.94600(26)  1269.65043     1.00000
3478    14.95700     3.17528  1249.17675(26)  1269.36897     1.00000
3479    14.95900     3.17486  1248.90075(26)  1269.08826     1.00000
3480    14.96100     3.17444  1241.44500(26)  1268.80831     1.00000
3481    14.96300     3.17402  1250.44725(26)  1268.52912     1.00000
3482    14.96500     3.17359  1259.62950(26)  1268.25069     1.00000
3483    14.96700     3.17317  1242.89375(26)  1267.97300     1.00000
3484    14.96900     3.17275  1263.86300(26)  1267.69606     1.00000
3485    14.97100     3.17233  1285.03400(26)  1267.41986     1.00000
3486    14.97300     3.17191  1288.56250(26)  1267.14441     1.00000
3487    14.97500     3.17149  1267.39425(26)  1266.86970     1.00000
3488    14.97700     3.17106  1274.29025(26)  1266.59573     1.00000
3489    14.97900     3.17064  1273.41375(26)  1266.32249     1.00000
3490    14.98100     3.17022  1261.94075(26)  1266.04998     1.00000
3491    14.98300     3.16980  1273.70875(26)  1265.77821     1.00000
3492    14.98500     3.16938  1257.45425(26)  1265.50717     1.00000
3493    14.98700     3.16896  1268.61575(26)  1265.23686     1.00000
3494    14.98900     3.16854  1312.93175(26)  1264.96727     1.00000
3495    14.99100     3.16812  1306.01350(27)  1264.69841     1.00000
3496    14.99300     3.16770  1271.87475(26)  1264.43027     1.00000
3497    14.99500     3.16728  1315.05350(27)  1264.16285     1.00000
3498    14.99700     3.16686  1320.33200(27)  1263.89616     1.00000
3499    14.99900     3.16644  1312.36325(27)  1263.63018     1.00000
3500    15.00100     3.16602  1334.00350(27)  1263.36492     1.00000
3501    15.00300     3.16560  1356.07650(27)  1263.10038     1.00000
3502    15.00500     3.16518  1378.24975(27)  1262.83655     1.00000
3503    15.00700     3.16476  1354.85425(27)  1262.57344     1.00000
3504    15.00900     3.16434  1356.74000(27)  1262.31104     1.00000
3505    15.01100     3.16392  1339.52000(27)  1262.04936     1.00000
3506    15.01300     3.16350  1365.93000(27)  1261.78839     1.00000
3507    15.01500     3.16309  1314.92075(27)  1261.52813     1.00000
3508    15.01700     3.16267  1345.35200(27)  1261.26858     1.00000
3509    15.01900     3.16225  1301.57975(26)  1261.00975     1.00000
3510    15.02100     3.16183  1300.31650(27)  1260.75163     1.00000
3511    15.02300     3.16141  1287.52350(26)  1260.49421     1.00000
3512    15.02500     3.16099  1268.79075(26)  1260.23751     1.00000
3513    15.02700     3.16057  1308.17725(26)  1259.98153     1.00000
3514    15.02900     3.16016  1283.68450(26)  1259.72625     1.00000
3515    15.03100     3.15974  1287.27200(26)  1259.47169     1.00000
3516    15.03300     3.15932  1296.11825(27)  1259.21784     1.00000
3517    15.03500     3.15890  1268.30075(26)  1258.96470     1.00000
3518    15.03700     3.15848  1300.06100(26)  1258.71228     1.00000
3519    15.03900     3.15807  1274.80700(26)  1258.46058     1.00000
3520    15.04100     3.15765  1282.01950(26)  1258.20959     1.00000
3521    15.04300     3.15723  1249.59225(26)  1257.95933     1.00000
3522    15.04500     3.15681  1274.51500(26)  1257.70978     1.00000
3523    15.04700     3.15640  1291.96075(26)  1257.46095     1.00000
3524    15.04900     3.15598  1268.94075(26)  1257.21285     1.00000
3525    15.05100     3.15556  1289.14500(26)  1256.96547     1.00000
3526    15.05300     3.15515  1250.05575(26)  1256.71882     1.00000
3527    15.05500     3.15473  1236.98725(26)  1256.47291     1.00000
3528    15.05700     3.15431  1279.26175(26)  1256.22813     1.00000
3529    15.05900     3.15390  1275.42500(26)  1255.98566     1.00000
3530    15.06100     3.15348  1260.55000(26)  1255.74606     1.00000
3531    15.06300     3.15306  1227.23025(26)  1255.51008     1.00000
3532    15.06500     3.15265  1234.62175(26)  1255.27911     1.00000
3533    15.06700     3.15223  1222.29975(26)  1255.05641     1.00000
3534    15.06900     3.15182  1260.86700(26)  1254.85324     1.00000
3535    15.07100     3.15140  1262.57375(26)  1254.67288     1.00000
3536    15.07300     3.15098  1269.83825(26)  1254.44628     1.00000
3537    15.07500     3.15057  1241.51200(26)  1254.20811     1.00000
3538    15.07700     3.15015  1256.58500(26)  1253.97071     1.00000
3539    15.07900     3.14974  1254.87725(26)  1253.73409     1.00000
3540    15.08100     3.14932  1251.67900(26)  1253.49826     1.00000
3541    15.08300     3.14891  1283.26250(26)  1253.26323     1.00000
3542    15.08500     3.14849  1289.03225(26)  1253.02900     1.00000
3543    15.08700     3.14808  1301.47750(26)  1252.79557     1.00000
3544    15.08900     3.14766  1311.26650(27)  1252.56297     1.00000
3545    15.09100     3.14725  1279.23225(26)  1252.33119     1.00000
3546    15.09300     3.14683  1233.95050(26)  1252.10025     1.00000
3547    15.09500     3.14642  1325.03150(27)  1251.87015     1.00000
3548    15.09700     3.14600  1336.98425(27)  1251.64091     1.00000
3549    15.09900     3.14559  1307.60725(26)  1251.41254     1.00000
3550    15.10100     3.14518  1311.49750(27)  1251.18505     1.00000
3551    15.10300     3.14476  1306.53150(27)  1250.95846     1.00000
3552    15.10500     3.14435  1274.50750(26)  1250.73277     1.00000
3553    15.10700     3.14393  1271.99875(26)  1250.50814     1.00000
3554    15.10900     3.14352  1282.64525(26)  1250.28516     1.00000
3555    15.11100     3.14311  1283.34725(26)  1250.06433     1.00000
3556    15.11300     3.14269  1289.11625(26)  1249.84605     1.00000
3557    15.11500     3.14228  1295.00475(26)  1249.63104     1.00000
3558    15.11700     3.14187  1297.37275(26)  1249.42084     1.00000
3559    15.11900     3.14145  1270.72350(26)  1249.22039     1.00000
3560    15.12100     3.14104  1297.48825(26)  1249.03412     1.00000
3561    15.12300     3.14063  1315.08925(27)  1248.83798     1.00000
3562    15.12500     3.14021  1297.95125(26)  1248.62251     1.00000
3563    15.12700     3.13980  1305.55275(26)  1248.45033     1.00000
3564    15.12900     3.13939  1306.96650(26)  1248.43813     1.00000
3565    15.13100     3.13898  1338.43900(27)  1248.62365     1.00000
3566    15.13300     3.13856  1266.62800(26)  1249.06484     1.00000
3567    15.13500     3.13815  1286.51175(26)  1249.85581     1.00000
3568    15.13700     3.13774  1284.49300(26)  1251.16932     1.00000
3569    15.13900     3.13733  1294.87525(26)  1253.41594     1.00000
3570    15.14100     3.13691  1301.90825(26)  1258.03164     1.00000
3571    15.14300     3.13650  1296.61925(26)  1265.17853     1.00000
3572    15.14500     3.13609  1280.93950(26)  1265.69631     1.00000
3573    15.14700     3.13568  1285.86225(26)  1265.69900     1.00000
3574    15.14900     3.13527  1298.10475(26)  1265.78950     1.00000
3575    15.15100     3.13486  1289.23925(26)  1265.98685     1.00000
3576    15.15300     3.13444  1299.05800(26)  1266.32378     1.00000
3577    15.15500     3.13403  1257.77450(26)  1266.85511     1.00000
3578    15.15700     3.13362  1252.49125(26)  1267.69061     1.00000
3579    15.15900     3.13321  1282.92450(26)  1269.13596     1.00000
3580    15.16100     3.13280  1317.28225(27)  1271.80756     1.00000
3581    15.16300     3.13239  1299.68850(26)  1274.86728     1.00000
3582    15.16500     3.13198  1323.39825(27)  1274.95048     1.00000
3583    15.16700     3.13157  1287.30800(26)  1275.03982     1.00000
3584    15.16900     3.13116  1282.74750(26)  1275.13551     1.00000
3585    15.17100     3.13075  1295.16850(26)  1275.23781     1.00000
3586    15.17300     3.13034  1312.45350(26)  1275.34698     1.00000
3587    15.17500     3.12993  1299.36475(26)  1275.46330     1.00000
3588    15.17700     3.12952  1299.93300(26)  1275.58708     1.00000
3589    15.17900     3.12911  1332.63825(27)  1275.71866     1.00000
3590    15.18100     3.12870  1346.69075(27)  1275.85842     1.00000
3591    15.18300     3.12829  1355.21125(27)  1276.00677     1.00000
3592    15.18500     3.12788  1349.83550(27)  1276.16414     1.00000
3593    15.18700     3.12747  1361.40975(27)  1276.33105     1.00000
3594    15.18900     3.12706  1322.71050(27)  1276.50805     1.00000
3595    15.19100     3.12665  1308.60750(27)  1276.69574     1.00000
3596    15.19300     3.12624  1283.94125(26)  1276.89484     1.00000
3597    15.19500     3.12583  1276.08000(26)  1277.10610     1.00000
3598    15.19700     3.12542  1309.53325(27)  1277.33040     1.00000
3599    15.19900     3.12501  1303.97750(26)  1277.56874     1.00000
3600    15.20100     3.12460  1275.46850(26)  1277.82223     1.00000
3601    15.20300     3.12420  1338.14800(27)  1278.09217     1.00000
3602    15.20500     3.12379  1282.54525(26)  1278.38004     1.00000
3603    15.20700     3.12338  1299.55075(26)  1278.68753     1.00000
3604    15.20900     3.12297  1276.83125(26)  1279.01665     1.00000
3605    15.21100     3.12256  1293.22475(26)  1279.36970     1.00000
3606    15.21300     3.12215  1274.03300(26)  1279.74940     1.00000
3607    15.21500     3.12175  1282.33900(26)  1280.15899     1.00000
3608    15.21700     3.12134  1301.67575(27)  1280.60228     1.00000
3609    15.21900     3.12093  1336.39875(27)  1281.08389     1.00000
3610    15.22100     3.12052  1303.53800(26)  1281.60937     1.00000
3611    15.22300     3.12012  1328.24475(26)  1282.18552     1.00000
3612    15.22500     3.11971  1334.60925(27)  1282.82069     1.00000
3613    15.22700     3.11930  1323.96800(27)  1283.52527     1.00000
3614    15.22900     3.11889  1331.81500(27)  1284.31233     1.00000
3615    15.23100     3.11849  1322.49200(27)  1285.19850     1.00000
3616    15.23300     3.11808  1263.34950(26)  1286.20523     1.00000
3617    15.23500     3.11767  1312.46325(27)  1287.36064     1.00000
3618    15.23700     3.11727  1292.72250(26)  1288.70236     1.00000
3619    15.23900     3.11686  1304.15025(26)  1290.28264     1.00000
3620    15.24100     3.11645  1308.11025(26)  1292.17922     1.00000
3621    15.24300     3.11605  1322.05725(27)  1294.52190     1.00000
3622    15.24500     3.11564  1306.23975(26)  1297.55570     1.00000
3623    15.24700     3.11523  1312.03000(27)  1301.77066     1.00000
3624    15.24900     3.11483  1324.49775(27)  1308.11465     1.00000
3625    15.25100     3.11442  1365.84500(27)  1318.24956     1.00000
3626    15.25300     3.11402  1371.33550(27)  1334.73191     1.00000
3627    15.25500     3.11361  1378.64425(27)  1360.97763     1.00000
3628    15.25700     3.11320  1428.29225(28)  1401.04418     1.00000
3629    15.25900     3.11280  1527.45250(29)  1459.56851     1.00000
3630    15.26100     3.11239  1541.77050(29)  1541.79311     1.00000
3631    15.26300     3.11199  1639.93225(30)  1652.04185     1.00000
3632    15.26500     3.11158  1690.64275(30)  1788.31740     1.00000
3633    15.26700     3.11118  1814.10100(31)  1933.48160     1.00000
3634    15.26900     3.11077  1919.15975(32)  2049.35969     1.00000
3635    15.27100     3.11037  1986.91125(33)  2085.66543     1.00000
3636    15.27300     3.10996  1912.82875(32)  2012.01110     1.00000
3637    15.27500     3.10956  1799.47650(31)  1851.84111     1.00000
3638    15.27700     3.10915  1646.83875(30)  1669.85351     1.00000
3639    15.27900     3.10875  1466.11100(28)  1520.43527     1.00000
3640    15.28100     3.10834  1422.93875(28)  1421.69283     1.00000
3641    15.28300     3.10794  1419.97375(28)  1366.11177     1.00000
3642    15.28500     3.10753  1372.32350(27)  1337.95162     1.00000
3643    15.28700     3.10713  1348.56375(27)  1323.96821     1.00000
3644    15.28900     3.10673  1339.66250(27)  1316.42480     1.00000
3645    15.29100     3.10632  1312.95500(26)  1311.77082     1.00000
3646    15.29300     3.10592  1304.06575(27)  1308.58785     1.00000
3647    15.29500     3.10551  1348.49900(27)  1306.30237     1.00000
3648    15.29700     3.10511  1345.82700(27)  1304.63806     1.00000
3649    15.29900     3.10471  1288.53825(26)  1303.43124     1.00000
3650    15.30100     3.10430  1294.51600(26)  1302.57241     1.00000
3651    15.30300     3.10390  1257.44475(26)  1301.98441     1.00000
3652    15.30500     3.10350  1293.46825(26)  1301.61140     1.00000
3653    15.30700     3.10309  1310.35125(27)  1301.41216     1.00000
3654    15.30900     3.10269  1345.24375(27)  1301.35579     1.00000
3655    15.31100     3.10229  1303.65350(26)  1301.41880     1.00000
3656    15.31300     3.10189  1304.79725(26)  1301.58311     1.00000
3657    15.31500     3.10148  1313.51850(27)  1301.83466     1.00000
3658    15.31700     3.10108  1303.71875(26)  1302.16240     1.00000
3659    15.31900     3.10068  1264.81525(26)  1302.55760     1.00000
3660    15.32100     3.10028  1300.29575(26)  1303.01331     1.00000
3661    15.32300     3.09987  1334.56850(27)  1303.52396     1.00000
3662    15.32500     3.09947  1292.40500(26)  1304.08509     1.00000
3663    15.32700     3.09907  1283.61575(26)  1304.69312     1.00000
3664    15.32900     3.09867  1303.39950(26)  1305.34516     1.00000
3665    15.33100     3.09827  1318.23050(27)  1306.03890     1.00000
3666    15.33300     3.09786  1325.89975(27)  1306.77252     1.00000
3667    15.33500     3.09746  1357.80250(27)  1307.54456     1.00000
3668    15.33700     3.09706  1318.45675(27)  1308.35392     1.00000
3669    15.33900     3.09666  1314.14650(27)  1309.19975     1.00000
3670    15.34100     3.09626  1355.18925(27)  1310.08145     1.00000
3671    15.34300     3.09586  1329.09625(27)  1310.99861     1.00000
3672    15.34500     3.09546  1331.56100(27)  1311.95099     1.00000
3673    15.34700     3.09506  1336.83975(27)  1312.93854     1.00000
3674    15.34900     3.09465  1316.11025(27)  1313.96130     1.00000
3675    15.35100     3.09425  1356.88975(27)  1315.01945     1.00000
3676    15.35300     3.09385  1355.33650(27)  1316.11330     1.00000
3677    15.35500     3.09345  1326.09400(27)  1317.24323     1.00000
3678    15.35700     3.09305  1302.43575(27)  1318.40972     1.00000
3679    15.35900     3.09265  1325.76825(27)  1319.61336     1.00000
3680    15.36100     3.09225  1345.66825(27)  1320.85479     1.00000
3681    15.36300     3.09185  1311.31875(26)  1322.13474     1.00000
3682    15.36500     3.09145  1327.49250(27)  1323.45404     1.00000
3683    15.36700     3.09105  1333.34525(27)  1324.81355     1.00000
3684    15.36900     3.09065  1375.60650(27)  1326.21423     1.00000
3685    15.37100     3.09025  1350.61400(27)  1327.65711     1.00000
3686    15.37300     3.08985  1330.90000(27)  1329.14327     1.00000
3687    15.37500     3.08945  1334.34925(27)  1330.67390     1.00000
3688    15.37700     3.08905  1363.65625(27)  1332.25022     1.00000
3689    15.37900     3.08865  1363.41150(27)  1333.87355     1.00000
3690    15.38100     3.08825  1378.01475(27)  1335.54528     1.00000
3691    15.38300     3.08786  1357.17200(27)  1337.26686     1.00000
3692    15.38500     3.08746  1370.18875(27)  1339.03985     1.00000
3693    15.38700     3.08706  1325.88500(27)  1340.86585     1.00000
3694    15.38900     3.08666  1339.78925(27)  1342.74658     1.00000
3695    15.39100     3.08626  1344.77425(27)  1344.68383     1.00000
3696    15.39300     3.08586  1323.62775(27)  1346.67948     1.00000
3697    15.39500     3.08546  1353.94100(27)  1348.73552     1.00000
3698    15.39700     3.08506  1343.64775(27)  1350.85401     1.00000
3699    15.39900     3.08467  1347.23075(27)  1353.03715     1.00000
3700    15.40100     3.08427  1350.59300(27)  1355.28722     1.00000
3701    15.40300     3.08387  1358.53350(27)  1357.60663     1.00000
3702    15.40500     3.08347  1374.30275(27)  1359.99790     1.00000
3703    15.40700     3.08307  1366.33700(27)  1362.46369     1.00000
3704    15.40900     3.08268  1407.41350(28)  1365.00677     1.00000
3705    15.41100     3.08228  1396.74150(27)  1367.63007     1.00000
3706    15.41300     3.08188  1387.82200(27)  1370.33668     1.00000
3707    15.41500     3.08148  1383.67825(27)  1373.12981     1.00000
3708    15.41700     3.08109  1398.86750(28)  1376.01287     1.00000
3709    15.41900     3.08069  1404.57975(27)  1378.98943     1.00000
3710    15.42100     3.08029  1387.82300(27)  1382.06326     1.00000
3711    15.42300     3.07990  1416.06700(28)  1385.23831     1.00000
3712    15.42500     3.07950  1379.09650(27)  1388.51875     1.00000
3713    15.42700     3.07910  1393.37425(27)  1391.90898     1.00000
3714    15.42900     3.07870  1394.61325(27)  1395.41362     1.00000
3715    15.43100     3.07831  1427.82000(28)  1399.03757     1.00000
3716    15.43300     3.07791  1406.31475(28)  1402.78599     1.00000
3717    15.43500     3.07752  1399.81075(27)  1406.66430     1.00000
3718    15.43700     3.07712  1410.11600(27)  1410.67826     1.00000
3719    15.43900     3.07672  1418.49625(28)  1414.83396     1.00000
3720    15.44100     3.07633  1420.71375(28)  1419.13781     1.00000
3721    15.44300     3.07593  1454.13650(28)  1423.59662     1.00000
3722    15.44500     3.07553  1447.81700(28)  1428.21760     1.00000
3723    15.44700     3.07514  1447.93575(28)  1433.00836     1.00000
3724    15.44900     3.07474  1438.43525(28)  1437.97702     1.00000
3725    15.45100     3.07435  1426.11200(28)  1443.13215     1.00000
3726    15.45300     3.07395  1425.95300(28)  1448.48287     1.00000
3727    15.45500     3.07356  1432.93875(28)  1454.03886     1.00000
3728    15.45700     3.07316  1465.68650(28)  1459.81044     1.00000
3729    15.45900     3.07277  1459.16225(28)  1465.80855     1.00000
3730    15.46100     3.07237  1461.48450(28)  1472.04488     1.00000
3731    15.46300     3.07198  1451.31675(28)  1478.53187     1.00000
3732    15.46500     3.07158  1468.42925(28)  1485.28278     1.00000
3733    15.46700     3.07119  1450.76500(28)  1492.31180     1.00000
3734    15.46900     3.07079  1451.87350(28)  1499.63406     1.00000
3735    15.47100     3.07040  1468.46975(28)  1507.26576     1.00000
3736    15.47300     3.07000  1455.63825(28)  1515.22423     1.00000
3737    15.47500     3.06961  1478.28975(28)  1523.52805     1.00000
3738    15.47700     3.06921  1512.40675(29)  1532.19715     1.00000
3739    15.47900     3.06882  1503.29900(28)  1541.25293     1.00000
3740    15.48100     3.06843  1522.65050(29)  1550.71837     1.00000
3741    15.48300     3.06803  1502.39525(28)  1560.61824     1.00000
3742    15.48500     3.06764  1502.60950(29)  1570.97916     1.00000
3743    15.48700     3.06724  1533.31800(29)  1581.82990     1.00000
3744    15.48900     3.06685  1497.71050(28)  1593.20147     1.00000
3745    15.49100     3.06646  1531.19250(29)  1605.12743     1.00000
3746    15.49300     3.06606  1583.09900(29)  1617.64407     1.00000
3747    15.49500     3.06567  1561.31450(29)  1630.79074     1.00000
3748    15.49700     3.06528  1593.48325(29)  1644.61014     1.00000
3749    15.49900     3.06488  1620.32800(30)  1659.14867     1.00000
3750    15.50100     3.06449  1595.14050(29)  1674.45683     1.00000
3751    15.50300     3.06410  1611.85775(29)  1690.58965     1.00000
3752    15.50500     3.06371  1657.98700(30)  1707.60723     1.00000
3753    15.50700     3.06331  1630.34300(30)  1725.57524     1.00000
3754    15.50900     3.06292  1663.98175(30)  1744.56563     1.00000
3755    15.51100     3.06253  1679.91750(30)  1764.65733     1.00000
3756    15.51300     3.06214  1676.21950(30)  1785.93706     1.00000
3757    15.51500     3.06174  1690.69725(30)  1808.50035     1.00000
3758    15.51700     3.06135  1725.44775(30)  1832.45255     1.00000
3759    15.51900     3.06096  1727.91000(31)  1857.91017     1.00000
3760    15.52100     3.06057  1784.78325(31)  1885.00226     1.00000
3761    15.52300     3.06017  1804.01550(31)  1913.87211     1.00000
3762    15.52500     3.05978  1788.16375(31)  1944.67916     1.00000
3763    15.52700     3.05939  1787.75900(31)  1977.60131     1.00000
3764    15.52900     3.05900  1880.37650(32)  2012.83750     1.00000
3765    15.53100     3.05861  1838.86150(31)  2050.61084     1.00000
3766    15.53300     3.05822  1892.04425(32)  2091.17217     1.00000
3767    15.53500     3.05783  1928.03225(32)  2134.80442     1.00000
3768    15.53700     3.05743  1984.33375(33)  2181.82766     1.00000
3769    15.53900     3.05704  2030.29850(33)  2232.60516     1.00000
3770    15.54100     3.05665  2056.16775(33)  2287.55061     1.00000
3771    15.54300     3.05626  2099.65400(33)  2347.13690     1.00000
3772    15.54500     3.05587  2184.74550(34)  2411.90661     1.00000
3773    15.54700     3.05548  2222.94900(34)  2482.48480     1.00000
3774    15.54900     3.05509  2288.74425(35)  2559.59480     1.00000
3775    15.55100     3.05470  2347.79300(35)  2644.07737     1.00000
3776    15.55300     3.05431  2396.26125(36)  2736.91470     1.00000
3777    15.55500     3.05392  2496.40250(37)  2839.26021     1.00000
3778    15.55700     3.05353  2605.44050(37)  2952.47606     1.00000
3779    15.55900     3.05314  2630.86675(38)  3078.18084     1.00000
3780    15.56100     3.05275  2784.82200(39)  3218.31031     1.00000
3781    15.56300     3.05236  2926.88650(40)  3375.19612     1.00000
3782    15.56500     3.05197  3086.83700(41)  3551.66843     1.00000
3783    15.56700     3.05158  3207.33600(42)  3751.19140     1.00000
3784    15.56900     3.05119  3371.70175(43)  3978.04430     1.00000
3785    15.57100     3.05080  3606.66125(44)  4237.56682     1.00000
3786    15.57300     3.05041  3854.75500(45)  4536.49638     1.00000
3787    15.57500     3.05002  4194.05525(48)  4883.43997     1.00000
3788    15.57700     3.04963  4490.11775(49)  5289.54904     1.00000
3789    15.57900     3.04924  5004.19275(52)  5769.52371     1.00000
3790    15.58100     3.04885  5587.08300(55)  6343.24829     1.00000
3791    15.58300     3.04846  6331.98600(59)  7038.95252     1.00000
3792    15.58500     3.04808  7119.83575(62)  7900.55099     1.00000
3793    15.58700     3.04769  8390.44300(68)  9005.70903     1.00000
3794    15.58900     3.04730  9991.71425(74) 10506.40708     1.00000
3795    15.59100     3.04691 12456.85625(82) 12704.12327     1.00000
3796    15.59300     3.04652 15897.13900(93) 16156.96483     1.00000
3797    15.59500     3.04613 21355.12626(108) 21785.49429     1.00000
3798    15.59700     3.04574 30166.59676(129) 30917.22885     1.00000
3799    15.59900     3.04536 44402.37227(157) 45229.35595     1.00000
3800    15.60100     3.04497 66207.22977(194) 66667.85914     1.00000
3801    15.60300     3.04458 97169.30528(238) 97440.55833     1.00000
3802    15.60500     3.04419 138324.09104(290) 139664.70989     1.00000
3803    15.60700     3.04381 190646.79205(346) 193672.11358     1.00000
3804    15.60900     3.04342 250688.99381(410) 254657.07491     1.00000
3805    15.61100     3.04303 311499.75455(464) 309478.12079     1.00000
3806    15.61300     3.04264 348424.28351(502) 337869.03086     1.00000
3807    15.61500     3.04226 334251.45846(486) 323224.51188     1.00000
3808    15.61700     3.04187 270610.75293(429) 269342.04852     1.00000
3809    15.61900     3.04148 198588.07369(355) 201450.79327     1.00000
3810    15.62100     3.04109 149537.27747(303) 145709.72620     1.00000
3811    15.62300     3.04071 125320.78649(274) 114463.22202     1.00000
3812    15.62500     3.04032 120563.28475(269) 107879.35957     1.00000
3813    15.62700     3.03993 129170.97876(279) 120053.55431     1.00000
3814    15.62900     3.03955 145027.64077(298) 142480.01033     1.00000
3815    15.63100     3.03916 162338.55877(317) 164510.19040     1.00000
3816    15.63300     3.03877 171908.92650(328) 173952.76631     1.00000
3817    15.63500     3.03839 160431.91673(316) 161887.65148     1.00000
3818    15.63700     3.03800 126728.13846(276) 130385.64685     1.00000
3819    15.63900     3.03762 86513.48271(224) 92037.75079     1.00000
3820    15.64100     3.03723 55543.13923(176) 59050.45366     1.00000
3821    15.64300     3.03684 36104.58599(142) 36319.54614     1.00000
3822    15.64500     3.03646 24761.50724(116) 22953.55568     1.00000
3823    15.64700     3.03607 17690.48874(98) 15843.35744     1.00000
3824    15.64900     3.03569 13240.55075(84) 12108.63083     1.00000
3825    15.65100     3.03530 10435.83375(75)  9961.56614     1.00000
3826    15.65300     3.03492  8505.11900(68)  8542.42207     1.00000
3827    15.65500     3.03453  7189.26075(62)  7496.54705     1.00000
3828    15.65700     3.03415  6206.95150(58)  6678.86817     1.00000
3829    15.65900     3.03376  5477.23550(54)  6020.07330     1.00000
3830    15.66100     3.03338  4831.26125(51)  5479.28949     1.00000
3831    15.66300     3.03299  4346.03825(48)  5028.96785     1.00000
3832    15.66500     3.03261  4011.04325(47)  4649.40849     1.00000
3833    15.66700     3.03222  3681.63325(45)  4326.10510     1.00000
3834    15.66900     3.03184  3427.93150(43)  4048.15662     1.00000
3835    15.67100     3.03145  3226.92800(42)  3807.23037     1.00000
3836    15.67300     3.03107  3041.95700(41)  3596.85992     1.00000
3837    15.67500     3.03068  2883.90950(39)  3411.95893     1.00000
3838    15.67700     3.03030  2751.93350(39)  3248.47755     1.00000
3839    15.67900     3.02991  2618.90850(37)  3103.15551     1.00000
3840    15.68100     3.02953  2567.50450(37)  2973.34183     1.00000
3841    15.68300     3.02915  2443.20675(36)  2856.86117     1.00000
3842    15.68500     3.02876  2379.06325(36)  2751.91368     1.00000
3843    15.68700     3.02838  2274.04250(35)  2656.99869     1.00000
3844    15.68900     3.02800  2228.76200(35)  2570.85619     1.00000
3845    15.69100     3.02761  2193.35175(34)  2492.42132     1.00000
3846    15.69300     3.02723  2120.24475(34)  2420.78873     1.00000
3847    15.69500     3.02685  2059.63650(33)  2355.18439     1.00000
3848    15.69700     3.02646  2004.38150(33)  2294.94306     1.00000
3849    15.69900     3.02608  1998.21450(33)  2239.49031     1.00000
3850    15.70100     3.02570  2036.10900(33)  2188.32777     1.00000
3851    15.70300     3.02531  2006.23225(33)  2141.02128     1.00000
3852    15.70500     3.02493  2013.98900(33)  2097.19107     1.00000
3853    15.70700     3.02455  1963.90025(33)  2056.50373     1.00000
3854    15.70900     3.02416  1912.38800(32)  2018.66551     1.00000
3855    15.71100     3.02378  1918.98625(32)  1983.41673     1.00000
3856    15.71300     3.02340  1897.89500(32)  1950.52708     1.00000
3857    15.71500     3.02302  1801.70175(31)  1919.79173     1.00000
3858    15.71700     3.02263  1801.35350(31)  1891.02797     1.00000
3859    15.71900     3.02225  1797.35175(31)  1864.07239     1.00000
3860    15.72100     3.02187  1744.63325(31)  1838.77847     1.00000
3861    15.72300     3.02149  1707.67375(30)  1815.01449     1.00000
3862    15.72500     3.02111  1683.63025(30)  1792.66159     1.00000
3863    15.72700     3.02072  1674.52175(30)  1771.61247     1.00000
3864    15.72900     3.02034  1664.46250(30)  1751.77010     1.00000
3865    15.73100     3.01996  1652.46425(30)  1733.04647     1.00000
3866    15.73300     3.01958  1641.81050(30)  1715.36148     1.00000
3867    15.73500     3.01920  1596.13925(29)  1698.64197     1.00000
3868    15.73700     3.01882  1590.63275(29)  1682.82013     1.00000
3869    15.73900     3.01844  1564.71375(29)  1667.83672     1.00000
3870    15.74100     3.01806  1591.06275(29)  1653.62975     1.00000
3871    15.74300     3.01767  1560.91800(29)  1640.17517     1.00000
3872    15.74500     3.01729  1554.82450(29)  1627.40850     1.00000
3873    15.74700     3.01691  1559.44175(29)  1615.28708     1.00000
3874    15.74900     3.01653  1512.87225(29)  1603.77169     1.00000
3875    15.75100     3.01615  1532.04800(29)  1592.82619     1.00000
3876    15.75300     3.01577  1542.68825(29)  1582.41729     1.00000
3877    15.75500     3.01539  1537.07350(29)  1572.51426     1.00000
3878    15.75700     3.01501  1533.80350(29)  1563.08870     1.00000
3879    15.75900     3.01463  1518.92875(29)  1554.11437     1.00000
3880    15.76100     3.01425  1478.25575(28)  1545.56695     1.00000
3881    15.76300     3.01387  1515.45850(29)  1537.42395     1.00000
3882    15.76500     3.01349  1468.51325(28)  1529.66448     1.00000
3883    15.76700     3.01311  1463.96950(28)  1522.26918     1.00000
3884    15.76900     3.01273  1493.82750(28)  1515.22008     1.00000
3885    15.77100     3.01235  1500.66550(28)  1508.50048     1.00000
3886    15.77300     3.01197  1474.74000(28)  1502.09487     1.00000
3887    15.77500     3.01159  1451.63350(28)  1495.98882     1.00000
3888    15.77700     3.01121  1465.03075(28)  1490.16908     1.00000
3889    15.77900     3.01083  1493.13900(29)  1484.62390     1.00000
3890    15.78100     3.01045  1474.78800(28)  1479.34229     1.00000
3891    15.78300     3.01007  1490.25150(28)  1474.31394     1.00000
3892    15.78500     3.00970  1464.01500(28)  1469.52954     1.00000
3893    15.78700     3.00932  1486.81475(28)  1464.98103     1.00000
3894    15.78900     3.00894  1476.66500(28)  1460.66273     1.00000
3895    15.79100     3.00856  1442.14325(28)  1456.57666     1.00000
3896    15.79300     3.00818  1498.04000(28)  1452.71904     1.00000
3897    15.79500     3.00780  1456.51900(28)  1449.02327     1.00000
3898    15.79700     3.00742  1453.44075(28)  1445.50633     1.00000
3899    15.79900     3.00705  1423.61325(28)  1442.17793     1.00000
3900    15.80100     3.00667  1473.29025(28)  1439.03264     1.00000
3901    15.80300     3.00629  1462.25150(28)  1436.06546     1.00000
3902    15.80500     3.00591  1436.95575(28)  1433.27180     1.00000
3903    15.80700     3.00553  1430.30675(28)  1430.64751     1.00000
3904    15.80900     3.00516  1459.00175(28)  1428.18881     1.00000
3905    15.81100     3.00478  1441.00975(28)  1425.89264     1.00000
3906    15.81300     3.00440  1433.46800(28)  1423.75687     1.00000
3907    15.81500     3.00402  1443.69950(28)  1421.77935     1.00000
3908    15.81700     3.00365  1392.56100(27)  1419.95827     1.00000
3909    15.81900     3.00327  1422.54475(28)  1418.29257     1.00000
3910    15.82100     3.00289  1425.77075(28)  1416.78240     1.00000
3911    15.82300     3.00251  1454.77850(28)  1415.43138     1.00000
3912    15.82500     3.00214  1443.26125(28)  1414.25041     1.00000
3913    15.82700     3.00176  1454.01025(28)  1413.22884     1.00000
3914    15.82900     3.00138  1429.19150(28)  1412.29609     1.00000
3915    15.83100     3.00101  1406.55300(27)  1411.50991     1.00000
3916    15.83300     3.00063  1438.45400(28)  1410.87051     1.00000
3917    15.83500     3.00025  1470.91900(28)  1410.37848     1.00000
3918    15.83700     2.99988  1432.38000(27)  1410.03470     1.00000
3919    15.83900     2.99950  1456.02775(28)  1409.84037     1.00000
3920    15.84100     2.99912  1447.43575(28)  1409.79709     1.00000
3921    15.84300     2.99875  1419.65650(28)  1409.90682     1.00000
3922    15.84500     2.99837  1419.36700(28)  1410.17201     1.00000
3923    15.84700     2.99800  1431.37525(28)  1410.59596     1.00000
3924    15.84900     2.99762  1424.71050(28)  1411.18176     1.00000
3925    15.85100     2.99724  1452.05575(28)  1411.92861     1.00000
3926    15.85300     2.99687  1451.47600(28)  1412.84339     1.00000
3927    15.85500     2.99649  1438.40375(28)  1413.93060     1.00000
3928    15.85700     2.99612  1465.73675(28)  1415.19509     1.00000
3929    15.85900     2.99574  1437.48750(28)  1416.64221     1.00000
3930    15.86100     2.99537  1445.13900(28)  1418.27790     1.00000
3931    15.86300     2.99499  1487.20775(28)  1420.10865     1.00000
3932    15.86500     2.99462  1446.29850(28)  1422.14162     1.00000
3933    15.86700     2.99424  1436.85075(28)  1424.38461     1.00000
3934    15.86900     2.99387  1469.67600(28)  1426.84619     1.00000
3935    15.87100     2.99349  1499.80675(28)  1429.53567     1.00000
3936    15.87300     2.99312  1469.51250(28)  1432.46324     1.00000
3937    15.87500     2.99274  1475.58775(28)  1435.64000     1.00000
3938    15.87700     2.99237  1457.36050(28)  1439.07805     1.00000
3939    15.87900     2.99199  1468.63975(28)  1442.79057     1.00000
3940    15.88100     2.99162  1451.89300(28)  1446.79193     1.00000
3941    15.88300     2.99124  1461.97050(28)  1451.09779     1.00000
3942    15.88500     2.99087  1491.93725(28)  1455.72519     1.00000
3943    15.88700     2.99050  1523.24675(29)  1460.69278     1.00000
3944    15.88900     2.99012  1497.97575(28)  1466.02085     1.00000
3945    15.89100     2.98975  1498.25450(28)  1471.73160     1.00000
3946    15.89300     2.98937  1466.73900(28)  1477.84926     1.00000
3947    15.89500     2.98900  1495.44500(28)  1484.40036     1.00000
3948    15.89700     2.98863  1525.24800(29)  1491.41393     1.00000
3949    15.89900     2.98825  1536.18950(29)  1498.92181     1.00000
3950    15.90100     2.98788  1518.73700(28)  1506.95893     1.00000
3951    15.90300     2.98751  1544.23000(29)  1515.56367     1.00000
3952    15.90500     2.98713  1591.88750(29)  1524.77828     1.00000
3953    15.90700     2.98676  1568.84250(29)  1534.64929     1.00000
3954    15.90900     2.98639  1531.74050(29)  1545.22807     1.00000
3955    15.91100     2.98601  1579.47450(29)  1556.57138     1.00000
3956    15.91300     2.98564  1591.13725(29)  1568.74209     1.00000
3957    15.91500     2.98527  1611.29475(29)  1581.80993     1.00000
3958    15.91700     2.98489  1631.02125(30)  1595.85235     1.00000
3959    15.91900     2.98452  1607.90100(29)  1610.95564     1.00000
3960    15.92100     2.98415  1680.98325(30)  1627.21604     1.00000
3961    15.92300     2.98378  1659.73500(30)  1644.74115     1.00000
3962    15.92500     2.98340  1634.82750(30)  1663.65153     1.00000
3963    15.92700     2.98303  1703.30375(30)  1684.08261     1.00000
3964    15.92900     2.98266  1722.35075(30)  1706.18683     1.00000
3965    15.93100     2.98229  1781.56775(31)  1730.13624     1.00000
3966    15.93300     2.98192  1769.35150(31)  1756.12552     1.00000
3967    15.93500     2.98154  1837.79350(31)  1784.37556     1.00000
3968    15.93700     2.98117  1847.82850(32)  1815.13765     1.00000
3969    15.93900     2.98080  1879.11650(32)  1848.69854     1.00000
3970    15.94100     2.98043  1889.42275(32)  1885.38640     1.00000
3971    15.94300     2.98006  1904.59875(32)  1925.57790     1.00000
3972    15.94500     2.97969  2012.05575(33)  1969.70688     1.00000
3973    15.94700     2.97932  2053.76675(33)  2018.27446     1.00000
3974    15.94900     2.97894  2076.37475(33)  2071.86152     1.00000
3975    15.95100     2.97857  2132.88975(34)  2131.14352     1.00000
3976    15.95300     2.97820  2183.13175(34)  2196.90857     1.00000
3977    15.95500     2.97783  2268.00300(35)  2270.07916     1.00000
3978    15.95700     2.97746  2362.10000(36)  2351.73846     1.00000
3979    15.95900     2.97709  2472.28200(37)  2443.16210     1.00000
3980    15.96100     2.97672  2545.21550(37)  2545.85616     1.00000
3981    15.96300     2.97635  2635.17775(38)  2661.60250     1.00000
3982    15.96500     2.97598  2845.70225(39)  2792.51200     1.00000
3983    15.96700     2.97561  2961.73975(40)  2941.08569     1.00000
3984    15.96900     2.97524  3126.98925(41)  3110.28241     1.00000
3985    15.97100     2.97487  3391.08850(43)  3303.58904     1.00000
3986    15.97300     2.97450  3560.93700(44)  3525.08418     1.00000
3987    15.97500     2.97413  3830.10775(46)  3779.47865     1.00000
3988    15.97700     2.97376  4121.05275(47)  4072.10259     1.00000
3989    15.97900     2.97339  4594.79850(50)  4408.79052     1.00000
3990    15.98100     2.97302  4960.61050(52)  4795.59139     1.00000
3991    15.98300     2.97265  5440.88275(54)  5238.20593     1.00000
3992    15.98500     2.97228  5916.59750(56)  5741.03978     1.00000
3993    15.98700     2.97191  6529.83975(59)  6305.77766     1.00000
3994    15.98900     2.97154  7219.67725(62)  6929.44996     1.00000
3995    15.99100     2.97117  7863.18500(65)  7602.09117     1.00000
3996    15.99300     2.97080  8702.56000(69)  8304.28689     1.00000
3997    15.99500     2.97043  9397.44500(71)  9005.18311     1.00000
3998    15.99700     2.97006  9980.94000(74)  9661.90226     1.00000
3999    15.99900     2.96970 10455.57725(75) 10221.67988     1.00000
4000    16.00100     2.96933 10902.34200(77) 10628.01863     1.00000
4001    16.00300     2.96896 10935.28575(77) 10831.11198     1.00000
4002    16.00500     2.96859 10835.66725(77) 10800.42110     1.00000
4003    16.00700     2.96822 10661.18400(76) 10534.65297     1.00000
4004    16.00900     2.96785 10171.63650(75) 10063.90867     1.00000
4005    16.01100     2.96748  9511.40425(72)  9442.05676     1.00000
4006    16.01300     2.96712  8799.24700(69)  8732.66494     1.00000
4007    16.01500     2.96675  8064.59450(66)  7994.91174     1.00000
4008    16.01700     2.96638  7306.97700(63)  7274.57939     1.00000
4009    16.01900     2.96601  6640.84825(60)  6601.38164     1.00000
4010    16.02100     2.96564  6046.98850(57)  5990.83303     1.00000
4011    16.02300     2.96528  5396.62650(54)  5448.04861     1.00000
4012    16.02500     2.96491  5107.71150(52)  4971.57695     1.00000
4013    16.02700     2.96454  4663.01250(50)  4556.40284     1.00000
4014    16.02900     2.96417  4229.19900(48)  4195.97110     1.00000
4015    16.03100     2.96381  3919.86100(46)  3883.40424     1.00000
4016    16.03300     2.96344  3659.88325(44)  3612.15769     1.00000
4017    16.03500     2.96307  3413.69450(43)  3376.32285     1.00000
4018    16.03700     2.96270  3191.06900(41)  3170.72651     1.00000
4019    16.03900     2.96234  3000.41750(40)  2990.92176     1.00000
4020    16.04100     2.96197  2817.29375(39)  2833.12751     1.00000
4021    16.04300     2.96160  2675.39325(38)  2694.14841     1.00000
4022    16.04500     2.96124  2628.34025(38)  2571.29208     1.00000
4023    16.04700     2.96087  2478.60175(37)  2462.29184     1.00000
4024    16.04900     2.96050  2383.32200(36)  2365.23820     1.00000
4025    16.05100     2.96014  2331.89350(35)  2278.51993     1.00000
4026    16.05300     2.95977  2200.22425(34)  2200.77437     1.00000
4027    16.05500     2.95940  2104.72925(34)  2130.84591     1.00000
4028    16.05700     2.95904  2141.96450(34)  2067.75155     1.00000
4029    16.05900     2.95867  2042.44875(33)  2010.65243     1.00000
4030    16.06100     2.95831  1988.76975(33)  1958.83030     1.00000
4031    16.06300     2.95794  1953.91500(32)  1911.66815     1.00000
4032    16.06500     2.95757  1897.93125(32)  1868.63411     1.00000
4033    16.06700     2.95721  1821.78450(31)  1829.26821     1.00000
4034    16.06900     2.95684  1771.44500(31)  1793.17136     1.00000
4035    16.07100     2.95648  1790.17075(31)  1759.99840     1.00000
4036    16.07300     2.95611  1751.18900(31)  1729.39744     1.00000
4037    16.07500     2.95575  1767.55125(31)  1700.99459     1.00000
4038    16.07700     2.95538  1678.68500(30)  1674.51959     1.00000
4039    16.07900     2.95502  1648.97175(30)  1649.71272     1.00000
4040    16.08100     2.95465  1627.83875(30)  1626.30334     1.00000
4041    16.08300     2.95429  1596.73775(29)  1603.96509     1.00000
4042    16.08500     2.95392  1593.09150(29)  1582.15659     1.00000
4043    16.08700     2.95356  1512.07275(28)  1559.34162     1.00000
4044    16.08900     2.95319  1536.94525(29)  1542.17533     1.00000
4045    16.09100     2.95283  1558.47100(29)  1519.02544     1.00000
4046    16.09300     2.95246  1554.25825(29)  1504.29165     1.00000
4047    16.09500     2.95210  1536.37725(29)  1490.39905     1.00000
4048    16.09700     2.95173  1507.92425(28)  1477.25272     1.00000
4049    16.09900     2.95137  1515.52725(29)  1464.76089     1.00000
4050    16.10100     2.95100  1452.76525(28)  1452.82151     1.00000
4051    16.10300     2.95064  1442.12100(28)  1441.30258     1.00000
4052    16.10500     2.95028  1419.01950(28)  1429.96991     1.00000
4053    16.10700     2.94991  1434.78500(28)  1418.13386     1.00000
4054    16.10900     2.94955  1460.66200(28)  1408.68818     1.00000
4055    16.11100     2.94919  1419.14075(28)  1396.47475     1.00000
4056    16.11300     2.94882  1396.56750(27)  1388.36929     1.00000
4057    16.11500     2.94846  1404.68975(27)  1380.68526     1.00000
4058    16.11700     2.94809  1363.91950(27)  1373.39437     1.00000
4059    16.11900     2.94773  1387.46650(27)  1366.47067     1.00000
4060    16.12100     2.94737  1384.85825(27)  1359.89035     1.00000
4061    16.12300     2.94700  1356.91075(27)  1353.63152     1.00000
4062    16.12500     2.94664  1347.09550(27)  1347.67402     1.00000
4063    16.12700     2.94628  1340.44425(27)  1341.99931     1.00000
4064    16.12900     2.94592  1362.99675(27)  1336.59025     1.00000
4065    16.13100     2.94555  1350.24300(27)  1331.43104     1.00000
4066    16.13300     2.94519  1331.18575(27)  1326.50706     1.00000
4067    16.13500     2.94483  1362.90575(27)  1321.80479     1.00000
4068    16.13700     2.94446  1310.20775(27)  1317.31173     1.00000
4069    16.13900     2.94410  1310.43825(26)  1313.01626     1.00000
4070    16.14100     2.94374  1299.87275(27)  1308.90764     1.00000
4071    16.14300     2.94338  1307.19350(27)  1304.97588     1.00000
4072    16.14500     2.94302  1322.35200(27)  1301.21173     1.00000
4073    16.14700     2.94265  1344.69100(27)  1297.60657     1.00000
4074    16.14900     2.94229  1310.34350(26)  1294.15242     1.00000
4075    16.15100     2.94193  1317.90425(27)  1290.84185     1.00000
4076    16.15300     2.94157  1302.54175(27)  1287.66795     1.00000
4077    16.15500     2.94121  1311.50525(27)  1284.62432     1.00000
4078    16.15700     2.94084  1247.57600(26)  1281.70500     1.00000
4079    16.15900     2.94048  1309.63375(27)  1278.90446     1.00000
4080    16.16100     2.94012  1255.52175(26)  1276.21758     1.00000
4081    16.16300     2.93976  1266.04825(26)  1273.63961     1.00000
4082    16.16500     2.93940  1303.53325(26)  1271.16616     1.00000
4083    16.16700     2.93904  1263.70250(26)  1268.79318     1.00000
4084    16.16900     2.93868  1277.52450(26)  1266.51696     1.00000
4085    16.17100     2.93831  1297.93125(26)  1264.33407     1.00000
4086    16.17300     2.93795  1256.12450(26)  1262.24141     1.00000
4087    16.17500     2.93759  1281.98175(26)  1260.23617     1.00000
4088    16.17700     2.93723  1253.24175(26)  1258.31580     1.00000
4089    16.17900     2.93687  1249.26825(26)  1256.47806     1.00000
4090    16.18100     2.93651  1223.39875(26)  1254.72098     1.00000
4091    16.18300     2.93615  1255.72950(26)  1253.04288     1.00000
4092    16.18500     2.93579  1287.40375(26)  1251.44237     1.00000
4093    16.18700     2.93543  1242.51100(26)  1249.91836     1.00000
4094    16.18900     2.93507  1252.95100(26)  1248.47004     1.00000
4095    16.19100     2.93471  1275.67500(26)  1247.09697     1.00000
4096    16.19300     2.93435  1282.41425(26)  1245.79901     1.00000
4097    16.19500     2.93399  1265.71750(26)  1244.57643     1.00000
4098    16.19700     2.93363  1262.28025(26)  1243.42988     1.00000
4099    16.19900     2.93327  1223.45650(26)  1242.36046     1.00000
4100    16.20100     2.93291  1257.23150(26)  1241.36978     1.00000
4101    16.20300     2.93255  1248.95175(26)  1240.45999     1.00000
4102    16.20500     2.93219  1236.22575(26)  1239.63391     1.00000
4103    16.20700     2.93183  1251.43575(26)  1238.89504     1.00000
4104    16.20900     2.93147  1250.75325(26)  1238.24779     1.00000
4105    16.21100     2.93111  1221.26500(26)  1237.69752     1.00000
4106    16.21300     2.93075  1241.18550(26)  1237.25078     1.00000
4107    16.21500     2.93039  1277.83300(26)  1236.91553     1.00000
4108    16.21700     2.93004  1257.63625(26)  1236.70141     1.00000
4109    16.21900     2.92968  1252.00000(26)  1236.62011     1.00000
4110    16.22100     2.92932  1231.50550(26)  1236.68584     1.00000
4111    16.22300     2.92896  1227.65125(26)  1236.91590     1.00000
4112    16.22500     2.92860  1218.87275(26)  1237.33150     1.00000
4113    16.22700     2.92824  1290.12625(27)  1237.95872     1.00000
4114    16.22900     2.92788  1269.33600(26)  1238.82995     1.00000
4115    16.23100     2.92753  1259.00400(26)  1239.98567     1.00000
4116    16.23300     2.92717  1254.41400(26)  1241.47699     1.00000
4117    16.23500     2.92681  1287.64975(26)  1243.36913     1.00000
4118    16.23700     2.92645  1304.33375(26)  1245.74647     1.00000
4119    16.23900     2.92609  1281.15250(26)  1248.71984     1.00000
4120    16.24100     2.92573  1280.57800(26)  1252.43840     1.00000
4121    16.24300     2.92538  1289.39400(26)  1257.11170     1.00000
4122    16.24500     2.92502  1304.73150(26)  1263.05838     1.00000
4123    16.24700     2.92466  1329.41400(27)  1270.82166     1.00000
4124    16.24900     2.92430  1318.19100(27)  1281.42719     1.00000
4125    16.25100     2.92395  1333.31100(27)  1296.87742     1.00000
4126    16.25300     2.92359  1359.61825(27)  1320.91813     1.00000
4127    16.25500     2.92323  1427.93750(28)  1359.94848     1.00000
4128    16.25700     2.92287  1504.53325(28)  1423.74990     1.00000
4129    16.25900     2.92252  1641.50450(30)  1525.65589     1.00000
4130    16.26100     2.92216  1767.51450(31)  1682.08814     1.00000
4131    16.26300     2.92180  1966.41725(32)  1911.51465     1.00000
4132    16.26500     2.92145  2192.19650(35)  2230.67749     1.00000
4133    16.26700     2.92109  2552.55625(37)  2642.56106     1.00000
4134    16.26900     2.92073  2924.90425(40)  3113.67875     1.00000
4135    16.27100     2.92038  3317.66825(42)  3551.21282     1.00000
4136    16.27300     2.92002  3658.42950(44)  3807.26662     1.00000
4137    16.27500     2.91966  3683.33750(45)  3746.31122     1.00000
4138    16.27700     2.91931  3336.07075(42)  3361.70684     1.00000
4139    16.27900     2.91895  2852.38000(39)  2807.73138     1.00000
4140    16.28100     2.91860  2440.31075(36)  2278.43981     1.00000
4141    16.28300     2.91824  2100.15125(34)  1885.97896     1.00000
4142    16.28500     2.91788  1886.58950(32)  1647.99770     1.00000
4143    16.28700     2.91753  1721.05875(30)  1532.94458     1.00000
4144    16.28900     2.91717  1679.84525(30)  1502.96041     1.00000
4145    16.29100     2.91682  1660.73700(30)  1535.68577     1.00000
4146    16.29300     2.91646  1747.97775(31)  1627.50751     1.00000
4147    16.29500     2.91610  1908.21750(32)  1788.17610     1.00000
4148    16.29700     2.91575  2153.06275(34)  2034.49406     1.00000
4149    16.29900     2.91539  2361.88475(36)  2382.86000     1.00000
4150    16.30100     2.91504  2745.26700(38)  2833.84504     1.00000
4151    16.30300     2.91468  3222.68450(42)  3345.86992     1.00000
4152    16.30500     2.91433  3662.49075(44)  3810.57350     1.00000
4153    16.30700     2.91397  3947.43050(46)  4061.08269     1.00000
4154    16.30900     2.91362  3857.31825(45)  3952.91024     1.00000
4155    16.31100     2.91326  3388.61225(43)  3494.87228     1.00000
4156    16.31300     2.91291  2798.82650(39)  2870.99935     1.00000
4157    16.31500     2.91255  2229.83850(35)  2292.58440     1.00000
4158    16.31700     2.91220  1889.10925(32)  1870.93225     1.00000
4159    16.31900     2.91184  1717.31950(31)  1615.22478     1.00000
4160    16.32100     2.91149  1576.67475(29)  1483.81113     1.00000
4161    16.32300     2.91114  1522.55675(29)  1427.86421     1.00000
4162    16.32500     2.91078  1491.67825(28)  1411.08681     1.00000
4163    16.32700     2.91043  1440.82825(28)  1410.36102     1.00000
4164    16.32900     2.91007  1447.62575(28)  1409.80312     1.00000
4165    16.33100     2.90972  1397.39400(27)  1397.96827     1.00000
4166    16.33300     2.90937  1366.00400(27)  1370.61203     1.00000
4167    16.33500     2.90901  1333.46725(27)  1333.03841     1.00000
4168    16.33700     2.90866  1288.57175(26)  1295.38669     1.00000
4169    16.33900     2.90830  1256.67500(26)  1265.00807     1.00000
4170    16.34100     2.90795  1227.52300(26)  1243.82602     1.00000
4171    16.34300     2.90760  1182.24450(25)  1230.24658     1.00000
4172    16.34500     2.90724  1247.71350(26)  1221.64771     1.00000
4173    16.34700     2.90689  1197.96325(25)  1215.85626     1.00000
4174    16.34900     2.90654  1212.62725(26)  1211.55305     1.00000
4175    16.35100     2.90618  1197.88725(25)  1208.08059     1.00000
4176    16.35300     2.90583  1210.64350(25)  1205.13869     1.00000
4177    16.35500     2.90548  1221.70075(26)  1202.58215     1.00000
4178    16.35700     2.90513  1212.11425(26)  1200.32742     1.00000
4179    16.35900     2.90477  1178.24225(25)  1198.31786     1.00000
4180    16.36100     2.90442  1181.49700(25)  1196.51141     1.00000
4181    16.36300     2.90407  1174.12800(25)  1194.87554     1.00000
4182    16.36500     2.90372  1186.55825(25)  1193.38455     1.00000
4183    16.36700     2.90336  1204.81775(26)  1192.01780     1.00000
4184    16.36900     2.90301  1170.66200(25)  1190.75847     1.00000
4185    16.37100     2.90266  1190.75050(25)  1189.59274     1.00000
4186    16.37300     2.90231  1185.91700(25)  1188.50909     1.00000
4187    16.37500     2.90195  1153.66725(25)  1187.49786     1.00000
4188    16.37700     2.90160  1185.12300(25)  1186.55089     1.00000
4189    16.37900     2.90125  1203.88525(25)  1185.66120     1.00000
4190    16.38100     2.90090  1184.48500(25)  1184.82282     1.00000
4191    16.38300     2.90055  1215.48400(26)  1184.03061     1.00000
4192    16.38500     2.90020  1154.73650(25)  1183.28007     1.00000
4193    16.38700     2.89984  1178.72575(25)  1182.56732     1.00000
4194    16.38900     2.89949  1191.95550(25)  1181.88894     1.00000
4195    16.39100     2.89914  1206.77925(25)  1181.24191     1.00000
4196    16.39300     2.89879  1189.42325(25)  1180.62358     1.00000
4197    16.39500     2.89844  1186.87075(25)  1180.03159     1.00000
4198    16.39700     2.89809  1183.23300(25)  1179.46385     1.00000
4199    16.39900     2.89774  1186.72475(25)  1178.91848     1.00000
4200    16.40100     2.89739  1183.72575(25)  1178.39380     1.00000
4201    16.40300     2.89703  1166.79350(25)  1177.88830     1.00000
4202    16.40500     2.89668  1159.34075(25)  1177.40062     1.00000
4203    16.40700     2.89633  1203.89275(25)  1176.92956     1.00000
4204    16.40900     2.89598  1196.39975(25)  1176.47599     1.00000
4205    16.41100     2.89563  1166.20150(25)  1176.08157     1.00000
4206    16.41300     2.89528  1180.43800(25)  1175.78506     1.00000
4207    16.41500     2.89493  1174.61250(25)  1175.61096     1.00000
4208    16.41700     2.89458  1180.02450(25)  1175.68679     1.00000
4209    16.41900     2.89423  1151.38750(25)  1176.16941     1.00000
4210    16.42100     2.89388  1178.67725(25)  1177.29040     1.00000
4211    16.42300     2.89353  1193.24125(25)  1179.72735     1.00000
4212    16.42500     2.89318  1172.96275(25)  1183.54204     1.00000
4213    16.42700     2.89283  1145.46925(25)  1185.33647     1.00000
4214    16.42900     2.89248  1182.53800(25)  1189.21429     1.00000
4215    16.43100     2.89213  1168.33000(25)  1195.01377     1.00000
4216    16.43300     2.89178  1207.19825(25)  1194.87250     1.00000
4217    16.43500     2.89143  1215.60000(26)  1194.74083     1.00000
4218    16.43700     2.89108  1207.69250(26)  1194.61844     1.00000
4219    16.43900     2.89073  1201.49950(25)  1194.50507     1.00000
4220    16.44100     2.89038  1192.89475(25)  1194.40044     1.00000
4221    16.44300     2.89004  1169.81550(25)  1194.30432     1.00000
4222    16.44500     2.88969  1168.78175(25)  1194.21649     1.00000
4223    16.44700     2.88934  1155.00700(25)  1194.13674     1.00000
4224    16.44900     2.88899  1197.01825(25)  1194.06488     1.00000
4225    16.45100     2.88864  1173.98300(25)  1194.00075     1.00000
4226    16.45300     2.88829  1197.73425(26)  1193.94419     1.00000
4227    16.45500     2.88794  1214.55875(25)  1193.89543     1.00000
4228    16.45700     2.88759  1163.31000(25)  1193.85552     1.00000
4229    16.45900     2.88725  1177.82875(25)  1193.82533     1.00000
4230    16.46100     2.88690  1182.57500(25)  1193.80549     1.00000
4231    16.46300     2.88655  1200.87975(25)  1193.79729     1.00000
4232    16.46500     2.88620  1208.27125(26)  1193.80351     1.00000
4233    16.46700     2.88585  1192.79675(25)  1193.83261     1.00000
4234    16.46900     2.88550  1174.43225(25)  1193.89729     1.00000
4235    16.47100     2.88516  1181.87775(25)  1193.96587     1.00000
4236    16.47300     2.88481  1199.75575(25)  1193.98045     1.00000
4237    16.47500     2.88446  1206.98875(25)  1194.00158     1.00000
4238    16.47700     2.88411  1197.70475(25)  1194.02920     1.00000
4239    16.47900     2.88377  1179.35400(25)  1194.06329     1.00000
4240    16.48100     2.88342  1192.91700(25)  1194.10380     1.00000
4241    16.48300     2.88307  1168.47825(25)  1194.15072     1.00000
4242    16.48500     2.88272  1173.41975(25)  1194.20401     1.00000
4243    16.48700     2.88238  1198.38200(25)  1194.26367     1.00000
4244    16.48900     2.88203  1178.77025(25)  1194.32968     1.00000
4245    16.49100     2.88168  1183.43000(25)  1194.40204     1.00000
4246    16.49300     2.88133  1191.73675(25)  1194.48075     1.00000
4247    16.49500     2.88099  1170.39650(25)  1194.56580     1.00000
4248    16.49700     2.88064  1185.06650(25)  1194.65722     1.00000
4249    16.49900     2.88029  1205.84050(25)  1194.75501     1.00000
4250    16.50100     2.87995  1208.45150(25)  1194.85919     1.00000
4251    16.50300     2.87960  1222.01025(26)  1194.96979     1.00000
4252    16.50500     2.87925  1195.91100(25)  1195.08682     1.00000
4253    16.50700     2.87891  1169.82300(25)  1195.21033     1.00000
4254    16.50900     2.87856  1181.73950(25)  1195.34034     1.00000
4255    16.51100     2.87821  1198.43675(25)  1195.47690     1.00000
4256    16.51300     2.87787  1202.50925(25)  1195.62004     1.00000
4257    16.51500     2.87752  1209.65525(25)  1195.76982     1.00000
4258    16.51700     2.87718  1189.45600(25)  1195.92609     1.00000
4259    16.51900     2.87683  1184.17575(25)  1196.08793     1.00000
4260    16.52100     2.87648  1163.44850(25)  1196.25452     1.00000
4261    16.52300     2.87614  1178.28175(25)  1196.42538     1.00000
4262    16.52500     2.87579  1185.11150(25)  1196.59987     1.00000
4263    16.52700     2.87545  1190.68975(25)  1196.77695     1.00000
4264    16.52900     2.87510  1201.06350(26)  1196.95466     1.00000
4265    16.53100     2.87476  1181.18750(25)  1197.12857     1.00000
4266    16.53300     2.87441  1182.32650(25)  1197.28390     1.00000
4267    16.53500     2.87407  1198.76050(25)  1197.47207     1.00000
4268    16.53700     2.87372  1233.07275(26)  1197.59166     1.00000
4269    16.53900     2.87338  1222.46325(26)  1197.82667     1.00000
4270    16.54100     2.87303  1217.50100(26)  1198.06929     1.00000
4271    16.54300     2.87269  1195.02500(25)  1198.31962     1.00000
4272    16.54500     2.87234  1195.69200(25)  1198.57777     1.00000
4273    16.54700     2.87200  1218.04050(26)  1198.84386     1.00000
4274    16.54900     2.87165  1196.74675(25)  1199.11799     1.00000
4275    16.55100     2.87131  1200.21800(26)  1199.40030     1.00000
4276    16.55300     2.87096  1174.13150(25)  1199.69091     1.00000
4277    16.55500     2.87062  1201.68725(26)  1199.98995     1.00000
4278    16.55700     2.87027  1200.28700(25)  1200.29756     1.00000
4279    16.55900     2.86993  1232.16275(26)  1200.61387     1.00000
4280    16.56100     2.86959  1222.34075(26)  1200.93905     1.00000
4281    16.56300     2.86924  1207.02700(26)  1201.27323     1.00000
4282    16.56500     2.86890  1218.32400(26)  1201.61659     1.00000
4283    16.56700     2.86855  1217.48925(26)  1201.96927     1.00000
4284    16.56900     2.86821  1165.66275(25)  1202.33145     1.00000
4285    16.57100     2.86787  1203.88050(25)  1202.70331     1.00000
4286    16.57300     2.86752  1221.96550(26)  1203.08502     1.00000
4287    16.57500     2.86718  1196.86225(25)  1203.47678     1.00000
4288    16.57700     2.86683  1157.73725(25)  1203.87878     1.00000
4289    16.57900     2.86649  1158.31425(25)  1204.29121     1.00000
4290    16.58100     2.86615  1175.56975(25)  1204.71430     1.00000
4291    16.58300     2.86580  1256.47425(26)  1205.14824     1.00000
4292    16.58500     2.86546  1223.06550(26)  1205.59326     1.00000
4293    16.58700     2.86512  1222.59400(25)  1206.04960     1.00000
4294    16.58900     2.86478  1208.93725(26)  1206.51749     1.00000
4295    16.59100     2.86443  1210.24425(25)  1206.99717     1.00000
4296    16.59300     2.86409  1186.95475(25)  1207.48890     1.00000
4297    16.59500     2.86375  1212.43700(25)  1207.99294     1.00000
4298    16.59700     2.86340  1199.45975(25)  1208.50955     1.00000
4299    16.59900     2.86306  1217.98525(26)  1209.03904     1.00000
4300    16.60100     2.86272  1209.11000(26)  1209.58167     1.00000
4301    16.60300     2.86238  1205.66450(25)  1210.13775     1.00000
4302    16.60500     2.86203  1179.50325(25)  1210.70759     1.00000
4303    16.60700     2.86169  1182.31525(25)  1211.29151     1.00000
4304    16.60900     2.86135  1211.61875(25)  1211.88984     1.00000
4305    16.61100     2.86101  1232.36575(26)  1212.50293     1.00000
4306    16.61300     2.86067  1192.78475(25)  1213.13113     1.00000
4307    16.61500     2.86032  1175.05175(25)  1213.77480     1.00000
4308    16.61700     2.85998  1215.58525(25)  1214.43433     1.00000
4309    16.61900     2.85964  1222.81875(26)  1215.11010     1.00000
4310    16.62100     2.85930  1196.99100(25)  1215.80252     1.00000
4311    16.62300     2.85896  1233.33900(26)  1216.51203     1.00000
4312    16.62500     2.85862  1212.07275(25)  1217.23904     1.00000
4313    16.62700     2.85827  1222.54900(26)  1217.98401     1.00000
4314    16.62900     2.85793  1219.08875(26)  1218.74741     1.00000
4315    16.63100     2.85759  1224.78775(26)  1219.52972     1.00000
4316    16.63300     2.85725  1226.06675(26)  1220.33144     1.00000
4317    16.63500     2.85691  1215.12325(25)  1221.15309     1.00000
4318    16.63700     2.85657  1226.04225(26)  1221.99521     1.00000
4319    16.63900     2.85623  1193.64000(25)  1222.85836     1.00000
4320    16.64100     2.85589  1218.01525(25)  1223.74311     1.00000
4321    16.64300     2.85555  1214.12775(25)  1224.65007     1.00000
4322    16.64500     2.85520  1208.59775(25)  1225.57985     1.00000
4323    16.64700     2.85486  1232.19650(26)  1226.53310     1.00000
4324    16.64900     2.85452  1213.08025(26)  1227.51050     1.00000
4325    16.65100     2.85418  1220.64225(25)  1228.51273     1.00000
4326    16.65300     2.85384  1206.84700(26)  1229.54051     1.00000
4327    16.65500     2.85350  1220.58350(26)  1230.59460     1.00000
4328    16.65700     2.85316  1205.15100(25)  1231.67577     1.00000
4329    16.65900     2.85282  1244.31325(26)  1232.78484     1.00000
4330    16.66100     2.85248  1209.48600(26)  1233.92263     1.00000
4331    16.66300     2.85214  1223.00500(26)  1235.09003     1.00000
4332    16.66500     2.85180  1244.97000(26)  1236.28794     1.00000
4333    16.66700     2.85146  1207.97450(25)  1237.51730     1.00000
4334    16.66900     2.85112  1230.90800(26)  1238.77910     1.00000
4335    16.67100     2.85078  1236.03050(26)  1240.07435     1.00000
4336    16.67300     2.85044  1209.12475(25)  1241.40413     1.00000
4337    16.67500     2.85010  1230.72875(26)  1242.76954     1.00000
4338    16.67700     2.84976  1240.18950(26)  1244.17173     1.00000
4339    16.67900     2.84943  1239.71575(26)  1245.61190     1.00000
4340    16.68100     2.84909  1222.40975(26)  1247.09132     1.00000
4341    16.68300     2.84875  1266.23425(26)  1248.61127     1.00000
4342    16.68500     2.84841  1216.76000(25)  1250.17313     1.00000
4343    16.68700     2.84807  1226.55300(26)  1251.77832     1.00000
4344    16.68900     2.84773  1251.15050(26)  1253.42831     1.00000
4345    16.69100     2.84739  1202.12950(26)  1255.12466     1.00000
4346    16.69300     2.84705  1237.20200(26)  1256.86899     1.00000
4347    16.69500     2.84671  1272.34450(26)  1258.66297     1.00000
4348    16.69700     2.84638  1238.64725(26)  1260.50839     1.00000
4349    16.69900     2.84604  1265.06600(26)  1262.40708     1.00000
4350    16.70100     2.84570  1262.40250(26)  1264.36097     1.00000
4351    16.70300     2.84536  1257.23100(26)  1266.37209     1.00000
4352    16.70500     2.84502  1243.59775(26)  1268.44256     1.00000
4353    16.70700     2.84468  1226.38900(26)  1270.57457     1.00000
4354    16.70900     2.84435  1247.72775(26)  1272.77047     1.00000
4355    16.71100     2.84401  1258.16600(26)  1275.03292     1.00000
4356    16.71300     2.84367  1251.76150(26)  1277.36673     1.00000
4357    16.71500     2.84333  1260.84900(26)  1279.78028     1.00000
4358    16.71700     2.84299  1269.82800(26)  1282.28021     1.00000
4359    16.71900     2.84266  1264.06475(26)  1284.87434     1.00000
4360    16.72100     2.84232  1258.93625(26)  1287.57558     1.00000
4361    16.72300     2.84198  1251.20975(26)  1290.41498     1.00000
4362    16.72500     2.84164  1266.81075(26)  1293.45093     1.00000
4363    16.72700     2.84131  1288.16050(26)  1296.60913     1.00000
4364    16.72900     2.84097  1295.57950(26)  1299.60123     1.00000
4365    16.73100     2.84063  1269.15350(26)  1302.69179     1.00000
4366    16.73300     2.84030  1246.85050(26)  1305.88499     1.00000
4367    16.73500     2.83996  1264.56100(26)  1309.18529     1.00000
4368    16.73700     2.83962  1266.70925(26)  1312.59735     1.00000
4369    16.73900     2.83928  1276.19525(26)  1316.12612     1.00000
4370    16.74100     2.83895  1270.64600(26)  1319.77680     1.00000
4371    16.74300     2.83861  1301.02925(26)  1323.55476     1.00000
4372    16.74500     2.83827  1312.69775(27)  1327.46510     1.00000
4373    16.74700     2.83794  1294.27775(26)  1331.51341     1.00000
4374    16.74900     2.83760  1315.05300(26)  1335.70575     1.00000
4375    16.75100     2.83726  1304.44875(27)  1340.04836     1.00000
4376    16.75300     2.83693  1345.71375(27)  1344.54736     1.00000
4377    16.75500     2.83659  1316.02200(27)  1349.20765     1.00000
4378    16.75700     2.83626  1313.68825(26)  1354.02767     1.00000
4379    16.75900     2.83592  1317.43475(27)  1359.05718     1.00000
4380    16.76100     2.83558  1317.68050(27)  1364.23127     1.00000
4381    16.76300     2.83525  1315.57075(27)  1369.67015     1.00000
4382    16.76500     2.83491  1312.94650(27)  1375.32388     1.00000
4383    16.76700     2.83458  1299.49750(26)  1381.20370     1.00000
4384    16.76900     2.83424  1323.84825(27)  1387.32164     1.00000
4385    16.77100     2.83391  1323.00925(27)  1393.69053     1.00000
4386    16.77300     2.83357  1344.83775(27)  1400.32408     1.00000
4387    16.77500     2.83323  1365.32375(27)  1407.23693     1.00000
4388    16.77700     2.83290  1357.50100(27)  1414.44467     1.00000
4389    16.77900     2.83256  1389.25825(27)  1421.96344     1.00000
4390    16.78100     2.83223  1382.39050(27)  1429.81056     1.00000
4391    16.78300     2.83189  1384.62850(27)  1438.00486     1.00000
4392    16.78500     2.83156  1400.19625(28)  1446.56646     1.00000
4393    16.78700     2.83122  1389.37075(27)  1455.51655     1.00000
4394    16.78900     2.83089  1388.27450(27)  1464.87649     1.00000
4395    16.79100     2.83055  1407.92750(27)  1474.66343     1.00000
4396    16.79300     2.83022  1458.39275(28)  1484.93439     1.00000
4397    16.79500     2.82988  1429.09275(28)  1495.66043     1.00000
4398    16.79700     2.82955  1403.90500(27)  1506.98623     1.00000
4399    16.79900     2.82922  1457.33125(28)  1518.88099     1.00000
4400    16.80100     2.82888  1459.65450(28)  1531.38321     1.00000
4401    16.80300     2.82855  1492.63725(28)  1544.53468     1.00000
4402    16.80500     2.82821  1444.99850(28)  1558.38084     1.00000
4403    16.80700     2.82788  1465.43425(28)  1572.97125     1.00000
4404    16.80900     2.82754  1524.16100(29)  1588.35991     1.00000
4405    16.81100     2.82721  1492.48550(28)  1604.60583     1.00000
4406    16.81300     2.82688  1511.28325(28)  1621.77346     1.00000
4407    16.81500     2.82654  1548.14175(29)  1639.93301     1.00000
4408    16.81700     2.82621  1581.18550(29)  1659.16554     1.00000
4409    16.81900     2.82588  1592.76750(29)  1679.55118     1.00000
4410    16.82100     2.82554  1661.25800(30)  1701.19092     1.00000
4411    16.82300     2.82521  1679.61275(30)  1724.18561     1.00000
4412    16.82500     2.82488  1646.18700(30)  1748.65053     1.00000
4413    16.82700     2.82454  1722.99650(30)  1774.71355     1.00000
4414    16.82900     2.82421  1751.86000(31)  1802.51673     1.00000
4415    16.83100     2.82388  1766.11600(31)  1832.21833     1.00000
4416    16.83300     2.82354  1872.19525(32)  1863.99507     1.00000
4417    16.83500     2.82321  1922.34675(32)  1898.04472     1.00000
4418    16.83700     2.82288  1988.46075(33)  1934.58930     1.00000
4419    16.83900     2.82254  2151.71650(34)  1973.87867     1.00000
4420    16.84100     2.82221  2346.43375(36)  2016.19483     1.00000
4421    16.84300     2.82188  2526.91450(37)  2061.85704     1.00000
4422    16.84500     2.82155  2762.94175(39)  2111.22795     1.00000
4423    16.84700     2.82121  3000.06100(40)  2164.72085     1.00000
4424    16.84900     2.82088  3254.44950(42)  2222.80839     1.00000
4425    16.85100     2.82055  3420.48375(43)  2286.03324     1.00000
4426    16.85300     2.82022  3393.24200(43)  2355.02087     1.00000
4427    16.85500     2.81988  3234.14825(42)  2430.49533     1.00000
4428    16.85700     2.81955  3048.28400(41)  2513.29850     1.00000
4429    16.85900     2.81922  2862.14450(39)  2604.41401     1.00000
4430    16.86100     2.81889  2780.87400(39)  2704.99706     1.00000
4431    16.86300     2.81856  2734.12175(38)  2816.41170     1.00000
4432    16.86500     2.81822  2762.98975(39)  2940.27819     1.00000
4433    16.86700     2.81789  2840.99375(39)  3078.53336     1.00000
4434    16.86900     2.81756  2951.58900(40)  3233.50825     1.00000
4435    16.87100     2.81723  3073.10600(41)  3408.02925     1.00000
4436    16.87300     2.81690  3141.08125(41)  3605.55103     1.00000
4437    16.87500     2.81657  3336.87425(42)  3830.33343     1.00000
4438    16.87700     2.81623  3524.12050(44)  4087.67976     1.00000
4439    16.87900     2.81590  3811.92650(45)  4384.26294     1.00000
4440    16.88100     2.81557  4128.36250(47)  4728.57961     1.00000
4441    16.88300     2.81524  4450.11150(49)  5131.60048     1.00000
4442    16.88500     2.81491  4937.96300(51)  5607.75628     1.00000
4443    16.88700     2.81458  5583.28375(55)  6176.60455     1.00000
4444    16.88900     2.81425  6227.99800(58)  6866.10596     1.00000
4445    16.89100     2.81392  7324.24825(63)  7719.79022     1.00000
4446    16.89300     2.81359  8544.68975(68)  8812.39611     1.00000
4447    16.89500     2.81326 10383.69900(75) 10280.91120     1.00000
4448    16.89700     2.81292 12966.64250(84) 12378.00335     1.00000
4449    16.89900     2.81259 16650.79050(95) 15550.94104     1.00000
4450    16.90100     2.81226 22305.58601(110) 20541.59056     1.00000
4451    16.90300     2.81193 31152.95001(131) 28489.18777     1.00000
4452    16.90500     2.81160 44123.68176(157) 40998.71186     1.00000
4453    16.90700     2.81127 63167.25052(189) 60117.70339     1.00000
4454    16.90900     2.81094 90396.06952(230) 88064.26403     1.00000
4455    16.91100     2.81061 127521.31678(276) 126425.35133     1.00000
4456    16.91300     2.81028 173902.55879(331) 174785.25305     1.00000
4457    16.91500     2.80995 227640.20354(383) 229260.73950     1.00000
4458    16.91700     2.80962 280347.18329(439) 281885.13553     1.00000
4459    16.91900     2.80929 320358.09527(473) 322360.84578     1.00000
4460    16.92100     2.80896 339769.31026(494) 341766.62800     1.00000
4461    16.92300     2.80863 334541.59449(487) 333605.00903     1.00000
4462    16.92500     2.80831 299054.00121(456) 294549.95503     1.00000
4463    16.92700     2.80798 232188.21794(390) 231557.24406     1.00000
4464    16.92900     2.80765 158664.40520(312) 162802.94789     1.00000
4465    16.93100     2.80732 101916.45872(244) 104962.01712     1.00000
4466    16.93300     2.80699 65844.85648(193) 64532.06024     1.00000
4467    16.93500     2.80666 43883.44699(156) 39944.57775     1.00000
4468    16.93700     2.80633 30942.02374(130) 26371.95906     1.00000
4469    16.93900     2.80600 22852.28400(112) 19122.38419     1.00000
4470    16.94100     2.80567 17506.76950(98) 15046.25178     1.00000
4471    16.94300     2.80534 13854.81775(87) 12486.21721     1.00000
4472    16.94500     2.80501 11397.61175(78) 10705.21825     1.00000
4473    16.94700     2.80469  9723.04650(73)  9400.87233     1.00000
4474    16.94900     2.80436  8577.57075(68)  8446.91767     1.00000
4475    16.95100     2.80403  7688.55200(65)  7787.44943     1.00000
4476    16.95300     2.80370  7185.25350(62)  7397.32638     1.00000
4477    16.95500     2.80337  6996.38450(62)  7261.31603     1.00000
4478    16.95700     2.80304  7107.01150(62)  7349.65036     1.00000
4479    16.95900     2.80272  7324.29700(63)  7584.06687     1.00000
4480    16.96100     2.80239  7566.60775(64)  7809.18506     1.00000
4481    16.96300     2.80206  7746.33575(65)  7805.68047     1.00000
4482    16.96500     2.80173  7386.74600(63)  7391.19554     1.00000
4483    16.96700     2.80140  6577.60075(60)  6577.39753     1.00000
4484    16.96900     2.80108  5499.91150(55)  5588.65600     1.00000
4485    16.97100     2.80075  4584.10200(50)  4677.90422     1.00000
4486    16.97300     2.80042  3855.47775(46)  3975.87998     1.00000
4487    16.97500     2.80009  3445.74900(43)  3491.32090     1.00000
4488    16.97700     2.79977  3084.58150(41)  3171.67065     1.00000
4489    16.97900     2.79944  2825.78875(39)  2955.11369     1.00000
4490    16.98100     2.79911  2722.34200(38)  2796.13303     1.00000
4491    16.98300     2.79878  2549.93500(37)  2668.88302     1.00000
4492    16.98500     2.79846  2433.91125(36)  2560.85063     1.00000
4493    16.98700     2.79813  2346.06175(35)  2466.23296     1.00000
4494    16.98900     2.79780  2238.50750(35)  2382.05131     1.00000
4495    16.99100     2.79748  2144.95025(34)  2306.46375     1.00000
4496    16.99300     2.79715  2105.01450(34)  2238.14846     1.00000
4497    16.99500     2.79682  2058.11325(33)  2176.08162     1.00000
4498    16.99700     2.79650  2023.92425(33)  2119.44156     1.00000
4499    16.99900     2.79617  1916.02425(32)  2067.55516     1.00000
4500    17.00100     2.79584  1897.09500(32)  2019.86270     1.00000
4501    17.00300     2.79552  1834.40900(31)  1975.89292     1.00000
4502    17.00500     2.79519  1805.42750(31)  1935.24507     1.00000
4503    17.00700     2.79486  1807.74450(31)  1897.57526     1.00000
4504    17.00900     2.79454  1737.65250(30)  1862.58614     1.00000
4505    17.01100     2.79421  1720.59100(30)  1830.01894     1.00000
4506    17.01300     2.79389  1711.98525(30)  1799.64716     1.00000
4507    17.01500     2.79356  1681.66150(30)  1771.27147     1.00000
4508    17.01700     2.79323  1651.07700(30)  1744.71567     1.00000
4509    17.01900     2.79291  1647.93600(30)  1719.82337     1.00000
4510    17.02100     2.79258  1669.60350(30)  1696.45522     1.00000
4511    17.02300     2.79226  1671.08825(30)  1674.48665     1.00000
4512    17.02500     2.79193  1635.92575(30)  1653.80590     1.00000
4513    17.02700     2.79160  1621.75675(29)  1634.31247     1.00000
4514    17.02900     2.79128  1580.14250(29)  1615.91569     1.00000
4515    17.03100     2.79095  1553.58075(29)  1598.53360     1.00000
4516    17.03300     2.79063  1579.39000(29)  1582.09189     1.00000
4517    17.03500     2.79030  1542.56225(29)  1566.52307     1.00000
4518    17.03700     2.78998  1525.87500(29)  1551.76568     1.00000
4519    17.03900     2.78965  1531.40025(29)  1537.76368     1.00000
4520    17.04100     2.78933  1501.61975(28)  1524.46585     1.00000
4521    17.04300     2.78900  1507.83925(28)  1511.82531     1.00000
4522    17.04500     2.78868  1511.18275(29)  1499.79903     1.00000
4523    17.04700     2.78835  1488.37225(28)  1488.34755     1.00000
4524    17.04900     2.78803  1477.20400(28)  1477.43451     1.00000
4525    17.05100     2.78770  1443.97950(28)  1467.02643     1.00000
4526    17.05300     2.78738  1460.82675(28)  1457.09244     1.00000
4527    17.05500     2.78706  1485.16575(28)  1447.60398     1.00000
4528    17.05700     2.78673  1477.59050(28)  1438.53465     1.00000
4529    17.05900     2.78641  1453.22825(28)  1429.85999     1.00000
4530    17.06100     2.78608  1428.10100(28)  1421.55733     1.00000
4531    17.06300     2.78576  1450.48525(28)  1413.60558     1.00000
4532    17.06500     2.78543  1404.96925(27)  1405.98519     1.00000
4533    17.06700     2.78511  1425.53100(28)  1398.67791     1.00000
4534    17.06900     2.78479  1439.32100(28)  1391.66678     1.00000
4535    17.07100     2.78446  1411.59600(28)  1384.93595     1.00000
4536    17.07300     2.78414  1407.01225(27)  1378.47067     1.00000
4537    17.07500     2.78382  1382.39450(27)  1372.25711     1.00000
4538    17.07700     2.78349  1416.50550(27)  1366.28235     1.00000
4539    17.07900     2.78317  1436.58925(28)  1360.53431     1.00000
4540    17.08100     2.78284  1462.94525(28)  1355.00167     1.00000
4541    17.08300     2.78252  1423.62725(28)  1349.67378     1.00000
4542    17.08500     2.78220  1395.25300(27)  1344.54068     1.00000
4543    17.08700     2.78187  1391.49075(27)  1339.59302     1.00000
4544    17.08900     2.78155  1377.70250(27)  1334.82197     1.00000
4545    17.09100     2.78123  1376.82375(27)  1330.21926     1.00000
4546    17.09300     2.78091  1383.72450(27)  1325.77709     1.00000
4547    17.09500     2.78058  1378.07375(27)  1321.48811     1.00000
4548    17.09700     2.78026  1345.09275(27)  1317.34540     1.00000
4549    17.09900     2.77994  1388.56950(27)  1313.34241     1.00000
4550    17.10100     2.77961  1361.18025(27)  1309.47299     1.00000
4551    17.10300     2.77929  1390.10025(27)  1305.73129     1.00000
4552    17.10500     2.77897  1388.41750(27)  1302.11182     1.00000
4553    17.10700     2.77865  1360.43225(27)  1298.60935     1.00000
4554    17.10900     2.77832  1332.04675(27)  1295.21896     1.00000
4555    17.11100     2.77800  1354.55275(27)  1291.93598     1.00000
4556    17.11300     2.77768  1370.44875(27)  1288.75596     1.00000
4557    17.11500     2.77736  1374.23550(27)  1285.67473     1.00000
4558    17.11700     2.77704  1303.41600(27)  1282.68830     1.00000
4559    17.11900     2.77671  1332.04150(27)  1279.79288     1.00000
4560    17.12100     2.77639  1374.23775(27)  1276.98489     1.00000
4561    17.12300     2.77607  1309.43775(26)  1274.26092     1.00000
4562    17.12500     2.77575  1321.54725(27)  1271.61773     1.00000
4563    17.12700     2.77543  1349.24175(27)  1269.05223     1.00000
4564    17.12900     2.77510  1360.17350(27)  1266.56150     1.00000
4565    17.13100     2.77478  1356.48575(27)  1264.14273     1.00000
4566    17.13300     2.77446  1337.74000(27)  1261.79328     1.00000
4567    17.13500     2.77414  1343.34500(27)  1259.51060     1.00000
4568    17.13700     2.77382  1357.34475(27)  1257.29229     1.00000
4569    17.13900     2.77350  1311.16075(26)  1255.13604     1.00000
4570    17.14100     2.77318  1297.89800(26)  1253.03965     1.00000
4571    17.14300     2.77285  1305.37250(27)  1251.00103     1.00000
4572    17.14500     2.77253  1309.88450(26)  1249.01817     1.00000
4573    17.14700     2.77221  1309.64200(27)  1247.08917     1.00000
4574    17.14900     2.77189  1323.55100(27)  1245.21220     1.00000
4575    17.15100     2.77157  1330.97800(27)  1243.38550     1.00000
4576    17.15300     2.77125  1337.33675(27)  1241.60742     1.00000
4577    17.15500     2.77093  1301.74650(26)  1239.87636     1.00000
4578    17.15700     2.77061  1299.42725(26)  1238.19079     1.00000
4579    17.15900     2.77029  1287.24475(26)  1236.54925     1.00000
4580    17.16100     2.76997  1317.65800(27)  1234.95034     1.00000
4581    17.16300     2.76965  1301.60525(26)  1233.39273     1.00000
4582    17.16500     2.76933  1289.06900(26)  1231.87512     1.00000
4583    17.16700     2.76901  1321.61250(27)  1230.39629     1.00000
4584    17.16900     2.76869  1343.90475(27)  1228.95507     1.00000
4585    17.17100     2.76837  1311.57075(27)  1227.55032     1.00000
4586    17.17300     2.76805  1278.55175(26)  1226.18096     1.00000
4587    17.17500     2.76773  1312.02025(26)  1224.84595     1.00000
4588    17.17700     2.76741  1303.12325(26)  1223.54431     1.00000
4589    17.17900     2.76709  1272.51575(26)  1222.27507     1.00000
4590    17.18100     2.76677  1282.14000(26)  1221.03731     1.00000
4591    17.18300     2.76645  1295.96075(26)  1219.83017     1.00000
4592    17.18500     2.76613  1316.61150(27)  1218.65279     1.00000
4593    17.18700     2.76581  1302.14075(26)  1217.50437     1.00000
4594    17.18900     2.76549  1287.35575(26)  1216.38412     1.00000
4595    17.19100     2.76517  1312.25500(27)  1215.29130     1.00000
4596    17.19300     2.76485  1311.63075(26)  1214.22520     1.00000
4597    17.19500     2.76453  1280.77250(26)  1213.18512     1.00000
4598    17.19700     2.76421  1248.29725(26)  1212.17041     1.00000
4599    17.19900     2.76389  1264.07900(26)  1211.18043     1.00000
4600    17.20100     2.76358  1241.78125(26)  1210.21457     1.00000
4601    17.20300     2.76326  1251.53725(26)  1209.27225     1.00000
4602    17.20500     2.76294  1261.09225(26)  1208.35290     1.00000
4603    17.20700     2.76262  1243.51800(26)  1207.45598     1.00000
4604    17.20900     2.76230  1233.97100(26)  1206.58098     1.00000
4605    17.21100     2.76198  1272.13975(26)  1205.72740     1.00000
4606    17.21300     2.76166  1231.55850(26)  1204.89476     1.00000
4607    17.21500     2.76134  1263.26725(26)  1204.08260     1.00000
4608    17.21700     2.76103  1240.30375(26)  1203.29048     1.00000
4609    17.21900     2.76071  1224.30825(26)  1202.51799     1.00000
4610    17.22100     2.76039  1213.06450(25)  1201.76471     1.00000
4611    17.22300     2.76007  1234.67550(26)  1201.03026     1.00000
4612    17.22500     2.75975  1236.22925(26)  1200.31428     1.00000
4613    17.22700     2.75944  1268.31950(26)  1199.61639     1.00000
4614    17.22900     2.75912  1241.90075(26)  1198.93628     1.00000
4615    17.23100     2.75880  1242.98700(26)  1198.27360     1.00000
4616    17.23300     2.75848  1259.20025(26)  1197.62804     1.00000
4617    17.23500     2.75816  1218.38375(26)  1196.99933     1.00000
4618    17.23700     2.75785  1235.24050(26)  1196.38715     1.00000
4619    17.23900     2.75753  1229.82250(26)  1195.79126     1.00000
4620    17.24100     2.75721  1188.03100(25)  1195.21138     1.00000
4621    17.24300     2.75689  1218.75625(25)  1194.64729     1.00000
4622    17.24500     2.75658  1199.82700(25)  1194.09873     1.00000
4623    17.24700     2.75626  1210.45850(25)  1193.56550     1.00000
4624    17.24900     2.75594  1196.50025(25)  1193.04738     1.00000
4625    17.25100     2.75563  1210.79950(26)  1192.54418     1.00000
4626    17.25300     2.75531  1237.94475(26)  1192.05571     1.00000
4627    17.25500     2.75499  1228.81450(26)  1191.58179     1.00000
4628    17.25700     2.75467  1210.38600(25)  1191.12227     1.00000
4629    17.25900     2.75436  1207.62800(25)  1190.67699     1.00000
4630    17.26100     2.75404  1209.42425(26)  1190.24581     1.00000
4631    17.26300     2.75372  1207.05925(26)  1189.82859     1.00000
4632    17.26500     2.75341  1201.78550(25)  1189.42522     1.00000
4633    17.26700     2.75309  1224.01900(26)  1189.03558     1.00000
4634    17.26900     2.75278  1209.71025(25)  1188.65958     1.00000
4635    17.27100     2.75246  1217.58225(26)  1188.29711     1.00000
4636    17.27300     2.75214  1217.69325(26)  1187.94811     1.00000
4637    17.27500     2.75183  1209.96700(26)  1187.61249     1.00000
4638    17.27700     2.75151  1198.17425(25)  1187.29021     1.00000
4639    17.27900     2.75119  1208.92125(26)  1186.98121     1.00000
4640    17.28100     2.75088  1204.15625(25)  1186.68544     1.00000
4641    17.28300     2.75056  1215.14400(26)  1186.40289     1.00000
4642    17.28500     2.75025  1237.00900(26)  1186.13352     1.00000
4643    17.28700     2.74993  1219.83275(26)  1185.87733     1.00000
4644    17.28900     2.74961  1224.26975(26)  1185.63432     1.00000
4645    17.29100     2.74930  1236.33100(26)  1185.40450     1.00000
4646    17.29300     2.74898  1258.78275(26)  1185.18789     1.00000
4647    17.29500     2.74867  1210.90475(25)  1184.98452     1.00000
4648    17.29700     2.74835  1192.94450(25)  1184.79444     1.00000
4649    17.29900     2.74804  1235.81600(26)  1184.61770     1.00000
4650    17.30100     2.74772  1234.45675(26)  1184.45436     1.00000
4651    17.30300     2.74741  1224.64475(26)  1184.30451     1.00000
4652    17.30500     2.74709  1190.82025(25)  1184.16823     1.00000
4653    17.30700     2.74678  1223.36700(25)  1184.04562     1.00000
4654    17.30900     2.74646  1213.62850(26)  1183.93680     1.00000
4655    17.31100     2.74615  1187.13625(25)  1183.84188     1.00000
4656    17.31300     2.74583  1205.47300(26)  1183.76102     1.00000
4657    17.31500     2.74552  1258.16350(26)  1183.69435     1.00000
4658    17.31700     2.74520  1214.16125(25)  1183.64205     1.00000
4659    17.31900     2.74489  1218.45500(26)  1183.60430     1.00000
4660    17.32100     2.74457  1215.75850(26)  1183.58129     1.00000
4661    17.32300     2.74426  1216.22400(25)  1183.57322     1.00000
4662    17.32500     2.74394  1226.59600(26)  1183.58034     1.00000
4663    17.32700     2.74363  1228.15450(26)  1183.60287     1.00000
4664    17.32900     2.74332  1221.97700(26)  1183.64109     1.00000
4665    17.33100     2.74300  1235.21225(26)  1183.69525     1.00000
4666    17.33300     2.74269  1218.96325(26)  1183.76567     1.00000
4667    17.33500     2.74237  1198.74425(25)  1183.85266     1.00000
4668    17.33700     2.74206  1232.95600(26)  1183.95654     1.00000
4669    17.33900     2.74175  1233.32375(26)  1184.07768     1.00000
4670    17.34100     2.74143  1216.94125(25)  1184.21645     1.00000
4671    17.34300     2.74112  1224.76050(26)  1184.37326     1.00000
4672    17.34500     2.74080  1196.53325(25)  1184.54853     1.00000
4673    17.34700     2.74049  1191.26625(25)  1184.74270     1.00000
4674    17.34900     2.74018  1193.36625(25)  1184.95626     1.00000
4675    17.35100     2.73986  1262.29650(26)  1185.18972     1.00000
4676    17.35300     2.73955  1215.88975(25)  1185.44359     1.00000
4677    17.35500     2.73924  1228.69125(26)  1185.71846     1.00000
4678    17.35700     2.73892  1225.75175(26)  1186.01491     1.00000
4679    17.35900     2.73861  1235.93175(26)  1186.33359     1.00000
4680    17.36100     2.73830  1216.54125(25)  1186.67514     1.00000
4681    17.36300     2.73799  1237.56400(26)  1187.04029     1.00000
4682    17.36500     2.73767  1227.45050(26)  1187.42978     1.00000
4683    17.36700     2.73736  1251.53300(26)  1187.84439     1.00000
4684    17.36900     2.73705  1220.32075(26)  1188.28497     1.00000
4685    17.37100     2.73673  1222.67325(25)  1188.75240     1.00000
4686    17.37300     2.73642  1230.08075(26)  1189.24760     1.00000
4687    17.37500     2.73611  1251.46725(26)  1189.77157     1.00000
4688    17.37700     2.73580  1271.55350(26)  1190.32535     1.00000
4689    17.37900     2.73548  1258.51575(26)  1190.91006     1.00000
4690    17.38100     2.73517  1213.72550(26)  1191.52685     1.00000
4691    17.38300     2.73486  1263.34375(26)  1192.17697     1.00000
4692    17.38500     2.73455  1247.46000(26)  1192.86174     1.00000
4693    17.38700     2.73423  1244.95050(26)  1193.58255     1.00000
4694    17.38900     2.73392  1244.51900(26)  1194.34088     1.00000
4695    17.39100     2.73361  1248.68150(26)  1195.13829     1.00000
4696    17.39300     2.73330  1256.47600(26)  1195.97645     1.00000
4697    17.39500     2.73299  1239.88525(26)  1196.85713     1.00000
4698    17.39700     2.73268  1282.04575(26)  1197.78218     1.00000
4699    17.39900     2.73236  1273.83075(26)  1198.75142     1.00000
4700    17.40100     2.73205  1262.65100(26)  1199.72472     1.00000
4701    17.40300     2.73174  1271.76850(26)  1200.66582     1.00000
4702    17.40500     2.73143  1289.89025(26)  1201.55600     1.00000
4703    17.40700     2.73112  1291.06300(26)  1202.27849     1.00000
4704    17.40900     2.73081  1320.03000(27)  1202.68132     1.00000
4705    17.41100     2.73049  1300.56225(27)  1202.53938     1.00000
4706    17.41300     2.73018  1281.14650(26)  1201.31220     1.00000
4707    17.41500     2.72987  1299.82750(27)  1198.65587     1.00000
4708    17.41700     2.72956  1279.29725(26)  1198.31204     1.00000
4709    17.41900     2.72925  1279.66350(26)  1196.11576     1.00000
4710    17.42100     2.72894  1308.81125(27)  1197.63001     1.00000
4711    17.42300     2.72863  1302.91450(26)  1193.36380     1.00000
4712    17.42500     2.72832  1301.52000(26)  1195.36438     1.00000
4713    17.42700     2.72801  1300.48475(26)  1197.45633     1.00000
4714    17.42900     2.72770  1311.85025(27)  1199.64508     1.00000
4715    17.43100     2.72739  1320.10275(27)  1201.93651     1.00000
4716    17.43300     2.72708  1319.45925(27)  1204.33690     1.00000
4717    17.43500     2.72677  1313.85425(26)  1206.85307     1.00000
4718    17.43700     2.72645  1334.07600(27)  1209.49234     1.00000
4719    17.43900     2.72614  1293.76200(26)  1212.26264     1.00000
4720    17.44100     2.72583  1335.00300(27)  1215.17253     1.00000
4721    17.44300     2.72552  1360.58700(27)  1218.23127     1.00000
4722    17.44500     2.72521  1375.83200(27)  1221.44891     1.00000
4723    17.44700     2.72490  1370.76875(27)  1224.83576     1.00000
4724    17.44900     2.72459  1414.43675(28)  1228.40252     1.00000
4725    17.45100     2.72428  1425.63475(28)  1232.16119     1.00000
4726    17.45300     2.72397  1402.50500(27)  1236.12502     1.00000
4727    17.45500     2.72367  1417.00850(28)  1240.30783     1.00000
4728    17.45700     2.72336  1440.10550(28)  1244.72307     1.00000
4729    17.45900     2.72305  1431.60500(28)  1249.37868     1.00000
4730    17.46100     2.72274  1411.52900(28)  1254.32277     1.00000
4731    17.46300     2.72243  1463.01875(28)  1259.51358     1.00000
4732    17.46500     2.72212  1443.80100(28)  1265.11452     1.00000
4733    17.46700     2.72181  1404.20200(28)  1271.06664     1.00000
4734    17.46900     2.72150  1418.06250(27)  1277.39907     1.00000
4735    17.47100     2.72119  1406.85950(28)  1284.14396     1.00000
4736    17.47300     2.72088  1362.31450(27)  1291.33681     1.00000
4737    17.47500     2.72057  1395.27100(28)  1299.01688     1.00000
4738    17.47700     2.72026  1366.93300(27)  1307.22769     1.00000
4739    17.47900     2.71995  1390.71850(27)  1316.01749     1.00000
4740    17.48100     2.71965  1385.22975(27)  1325.43989     1.00000
4741    17.48300     2.71934  1414.83700(28)  1335.55455     1.00000
4742    17.48500     2.71903  1444.43775(28)  1346.42792     1.00000
4743    17.48700     2.71872  1416.83275(27)  1358.13410     1.00000
4744    17.48900     2.71841  1441.35200(28)  1370.75583     1.00000
4745    17.49100     2.71810  1431.58050(28)  1384.38558     1.00000
4746    17.49300     2.71779  1440.69475(28)  1399.12677     1.00000
4747    17.49500     2.71749  1467.07925(28)  1415.09510     1.00000
4748    17.49700     2.71718  1487.23450(28)  1432.42004     1.00000
4749    17.49900     2.71687  1477.27450(28)  1451.24642     1.00000
4750    17.50100     2.71656  1506.52575(29)  1471.73611     1.00000
4751    17.50300     2.71625  1504.89150(28)  1494.06966     1.00000
4752    17.50500     2.71595  1546.68825(29)  1518.44801     1.00000
4753    17.50700     2.71564  1533.28525(29)  1545.09386     1.00000
4754    17.50900     2.71533  1568.46025(29)  1574.25283     1.00000
4755    17.51100     2.71502  1625.76450(30)  1606.19335     1.00000
4756    17.51300     2.71471  1652.80200(30)  1641.20402     1.00000
4757    17.51500     2.71441  1720.41000(30)  1679.59394     1.00000
4758    17.51700     2.71410  1760.33325(31)  1721.68541     1.00000
4759    17.51900     2.71379  1757.26425(31)  1767.80272     1.00000
4760    17.52100     2.71348  1798.23375(31)  1818.25685     1.00000
4761    17.52300     2.71318  1879.45250(32)  1873.32175     1.00000
4762    17.52500     2.71287  1928.25125(32)  1933.20100     1.00000
4763    17.52700     2.71256  1951.47525(33)  1997.98215     1.00000
4764    17.52900     2.71226  2087.45950(33)  2067.57691     1.00000
4765    17.53100     2.71195  2179.28900(34)  2141.65302     1.00000
4766    17.53300     2.71164  2268.89875(35)  2219.55406     1.00000
4767    17.53500     2.71134  2337.06625(36)  2300.21694     1.00000
4768    17.53700     2.71103  2422.36950(36)  2382.10496     1.00000
4769    17.53900     2.71072  2599.40000(38)  2463.17233     1.00000
4770    17.54100     2.71042  2730.05350(38)  2540.88475     1.00000
4771    17.54300     2.71011  2918.58400(40)  2612.32184     1.00000
4772    17.54500     2.70980  3007.75575(40)  2674.37556     1.00000
4773    17.54700     2.70950  3237.28475(42)  2724.04340     1.00000
4774    17.54900     2.70919  3348.42125(42)  2758.78215     1.00000
4775    17.55100     2.70888  3389.30325(43)  2776.84081     1.00000
4776    17.55300     2.70858  3316.53350(42)  2777.54919     1.00000
4777    17.55500     2.70827  3151.02475(41)  2761.52202     1.00000
4778    17.55700     2.70796  2975.90925(40)  2730.50794     1.00000
4779    17.55900     2.70766  2934.41400(40)  2687.18058     1.00000
4780    17.56100     2.70735  2751.03350(39)  2634.77723     1.00000
4781    17.56300     2.70705  2725.17025(38)  2576.69621     1.00000
4782    17.56500     2.70674  2634.32025(38)  2516.19026     1.00000
4783    17.56700     2.70644  2502.01600(36)  2456.11906     1.00000
4784    17.56900     2.70613  2476.40300(37)  2398.81459     1.00000
4785    17.57100     2.70582  2438.43900(36)  2346.05336     1.00000
4786    17.57300     2.70552  2350.15675(36)  2299.11726     1.00000
4787    17.57500     2.70521  2296.12350(35)  2258.85744     1.00000
4788    17.57700     2.70491  2292.19625(35)  2225.77713     1.00000
4789    17.57900     2.70460  2268.70125(35)  2200.10967     1.00000
4790    17.58100     2.70430  2220.81575(35)  2181.87594     1.00000
4791    17.58300     2.70399  2205.55075(34)  2170.91978     1.00000
4792    17.58500     2.70369  2167.94125(34)  2166.92050     1.00000
4793    17.58700     2.70338  2169.51725(34)  2169.38506     1.00000
4794    17.58900     2.70308  2141.02025(34)  2177.62401     1.00000
4795    17.59100     2.70277  2128.70150(34)  2190.71778     1.00000
4796    17.59300     2.70247  2154.71925(34)  2207.48324     1.00000
4797    17.59500     2.70216  2160.91825(34)  2226.45299     1.00000
4798    17.59700     2.70186  2128.64175(34)  2245.88200     1.00000
4799    17.59900     2.70155  2144.59025(34)  2263.79814     1.00000
4800    17.60100     2.70125  2106.31775(34)  2278.10738     1.00000
4801    17.60300     2.70094  2119.54800(34)  2286.75602     1.00000
4802    17.60500     2.70064  2127.48425(34)  2287.93014     1.00000
4803    17.60700     2.70033  2181.32725(34)  2280.25227     1.00000
4804    17.60900     2.70003  2232.04425(35)  2262.99933     1.00000
4805    17.61100     2.69973  2228.41000(35)  2236.18080     1.00000
4806    17.61300     2.69942  2206.34275(34)  2200.52161     1.00000
4807    17.61500     2.69912  2201.03850(34)  2157.34598     1.00000
4808    17.61700     2.69881  2129.15150(34)  2108.37551     1.00000
4809    17.61900     2.69851  2071.41325(33)  2055.49636     1.00000
4810    17.62100     2.69821  1992.42800(33)  2000.54576     1.00000
4811    17.62300     2.69790  1947.34150(32)  1945.15300     1.00000
4812    17.62500     2.69760  1870.61825(32)  1890.64809     1.00000
4813    17.62700     2.69730  1771.06225(31)  1838.03262     1.00000
4814    17.62900     2.69699  1706.92625(30)  1787.99547     1.00000
4815    17.63100     2.69669  1669.96375(30)  1740.95403     1.00000
4816    17.63300     2.69638  1594.68200(29)  1697.11047     1.00000
4817    17.63500     2.69608  1533.61925(29)  1656.50889     1.00000
4818    17.63700     2.69578  1580.41375(29)  1619.07960     1.00000
4819    17.63900     2.69547  1537.37800(29)  1584.67614     1.00000
4820    17.64100     2.69517  1535.38900(29)  1553.09978     1.00000
4821    17.64300     2.69487  1497.63500(28)  1524.09713     1.00000
4822    17.64500     2.69457  1468.35825(28)  1497.57968     1.00000
4823    17.64700     2.69426  1465.95875(28)  1473.05115     1.00000
4824    17.64900     2.69396  1441.81775(28)  1450.95848     1.00000
4825    17.65100     2.69366  1444.84175(28)  1430.71467     1.00000
4826    17.65300     2.69335  1454.54100(28)  1412.15263     1.00000
4827    17.65500     2.69305  1417.85400(28)  1395.11486     1.00000
4828    17.65700     2.69275  1438.83550(28)  1379.40844     1.00000
4829    17.65900     2.69245  1391.17650(27)  1364.92826     1.00000
4830    17.66100     2.69214  1382.25650(27)  1351.56327     1.00000
4831    17.66300     2.69184  1365.98300(27)  1339.20769     1.00000
4832    17.66500     2.69154  1331.66775(26)  1327.76672     1.00000
4833    17.66700     2.69124  1383.58650(27)  1317.15550     1.00000
4834    17.66900     2.69093  1381.49150(27)  1307.29800     1.00000
4835    17.67100     2.69063  1372.31150(27)  1298.12619     1.00000
4836    17.67300     2.69033  1365.26450(27)  1289.57905     1.00000
4837    17.67500     2.69003  1345.74725(27)  1281.60193     1.00000
4838    17.67700     2.68973  1341.68900(27)  1274.14571     1.00000
4839    17.67900     2.68942  1319.77925(27)  1267.16629     1.00000
4840    17.68100     2.68912  1317.92400(27)  1260.62397     1.00000
4841    17.68300     2.68882  1325.63950(27)  1254.48298     1.00000
4842    17.68500     2.68852  1315.39850(27)  1248.71104     1.00000
4843    17.68700     2.68822  1287.96225(26)  1243.27899     1.00000
4844    17.68900     2.68792  1278.51250(26)  1238.16043     1.00000
4845    17.69100     2.68761  1267.55775(26)  1233.33144     1.00000
4846    17.69300     2.68731  1256.65200(26)  1228.77031     1.00000
4847    17.69500     2.68701  1229.27575(26)  1224.45730     1.00000
4848    17.69700     2.68671  1254.11600(26)  1220.37443     1.00000
4849    17.69900     2.68641  1261.76450(26)  1216.50532     1.00000
4850    17.70100     2.68611  1235.56475(26)  1212.83502     1.00000
4851    17.70300     2.68581  1236.98875(26)  1209.34982     1.00000
4852    17.70500     2.68551  1261.38225(26)  1206.03721     1.00000
4853    17.70700     2.68521  1267.20550(26)  1202.88571     1.00000
4854    17.70900     2.68490  1251.53950(26)  1199.88475     1.00000
4855    17.71100     2.68460  1277.39625(26)  1197.02465     1.00000
4856    17.71300     2.68430  1246.42700(26)  1194.29648     1.00000
4857    17.71500     2.68400  1213.79000(25)  1191.69199     1.00000
4858    17.71700     2.68370  1238.99650(26)  1189.20361     1.00000
4859    17.71900     2.68340  1232.03975(26)  1186.82430     1.00000
4860    17.72100     2.68310  1188.46725(25)  1184.54757     1.00000
4861    17.72300     2.68280  1219.07200(26)  1182.36741     1.00000
4862    17.72500     2.68250  1251.47975(26)  1180.27824     1.00000
4863    17.72700     2.68220  1206.28750(26)  1178.27487     1.00000
4864    17.72900     2.68190  1229.66150(26)  1176.35251     1.00000
4865    17.73100     2.68160  1258.73350(26)  1174.50666     1.00000
4866    17.73300     2.68130  1239.13700(26)  1172.73317     1.00000
4867    17.73500     2.68100  1240.33275(26)  1171.02814     1.00000
4868    17.73700     2.68070  1228.01075(26)  1169.38795     1.00000
4869    17.73900     2.68040  1237.17975(26)  1167.80921     1.00000
4870    17.74100     2.68010  1240.59450(26)  1166.28876     1.00000
4871    17.74300     2.67980  1267.80350(26)  1164.82363     1.00000
4872    17.74500     2.67950  1244.92650(26)  1163.41105     1.00000
4873    17.74700     2.67920  1220.29425(26)  1162.04842     1.00000
4874    17.74900     2.67890  1230.22525(26)  1160.73329     1.00000
4875    17.75100     2.67860  1248.98650(26)  1159.46339     1.00000
4876    17.75300     2.67830  1228.76475(26)  1158.23656     1.00000
4877    17.75500     2.67800  1202.83225(25)  1157.05077     1.00000
4878    17.75700     2.67770  1220.91550(26)  1155.90413     1.00000
4879    17.75900     2.67741  1220.57000(26)  1154.79484     1.00000
4880    17.76100     2.67711  1232.77450(26)  1153.72120     1.00000
4881    17.76300     2.67681  1249.12150(26)  1152.68163     1.00000
4882    17.76500     2.67651  1240.39425(26)  1151.67463     1.00000
4883    17.76700     2.67621  1211.97650(26)  1150.69877     1.00000
4884    17.76900     2.67591  1231.57900(26)  1149.75271     1.00000
4885    17.77100     2.67561  1235.55425(26)  1148.83518     1.00000
4886    17.77300     2.67531  1232.76050(26)  1147.94499     1.00000
4887    17.77500     2.67501  1228.39850(26)  1147.08100     1.00000
4888    17.77700     2.67472  1220.05525(26)  1146.24213     1.00000
4889    17.77900     2.67442  1222.62575(25)  1145.42736     1.00000
4890    17.78100     2.67412  1212.66425(25)  1144.63573     1.00000
4891    17.78300     2.67382  1189.97450(25)  1143.86632     1.00000
4892    17.78500     2.67352  1181.01850(25)  1143.13566     1.00000
4893    17.78700     2.67322  1199.14275(25)  1142.52641     1.00000
4894    17.78900     2.67293  1205.24500(25)  1142.10653     1.00000
4895    17.79100     2.67263  1215.01225(26)  1141.94070     1.00000
4896    17.79300     2.67233  1211.41375(25)  1142.14031     1.00000
4897    17.79500     2.67203  1192.32300(25)  1142.96328     1.00000
4898    17.79700     2.67173  1182.27675(25)  1145.28342     1.00000
4899    17.79900     2.67144  1182.53950(25)  1149.47809     1.00000
4900    17.80100     2.67114  1167.92750(25)  1150.42211     1.00000
4901    17.80300     2.67084  1165.81075(25)  1149.96681     1.00000
4902    17.80500     2.67054  1163.53800(25)  1149.59816     1.00000
4903    17.80700     2.67025  1150.01600(25)  1149.34395     1.00000
4904    17.80900     2.66995  1159.39700(25)  1149.24695     1.00000
4905    17.81100     2.66965  1173.80550(25)  1149.39944     1.00000
4906    17.81300     2.66935  1201.40950(25)  1150.08722     1.00000
4907    17.81500     2.66906  1195.49075(25)  1151.64112     1.00000
4908    17.81700     2.66876  1169.87325(25)  1152.80077     1.00000
4909    17.81900     2.66846  1199.34000(25)  1152.47032     1.00000
4910    17.82100     2.66817  1171.79250(25)  1152.15292     1.00000
4911    17.82300     2.66787  1168.94975(25)  1151.84826     1.00000
4912    17.82500     2.66757  1154.16875(25)  1151.55602     1.00000
4913    17.82700     2.66727  1190.27000(25)  1151.27591     1.00000
4914    17.82900     2.66698  1178.52650(25)  1151.00767     1.00000
4915    17.83100     2.66668  1197.67500(25)  1150.75102     1.00000
4916    17.83300     2.66638  1188.52375(25)  1150.50572     1.00000
4917    17.83500     2.66609  1192.87625(25)  1150.27153     1.00000
4918    17.83700     2.66579  1170.83975(25)  1150.04823     1.00000
4919    17.83900     2.66550  1177.61050(25)  1149.83561     1.00000
4920    17.84100     2.66520  1193.04600(25)  1149.63346     1.00000
4921    17.84300     2.66490  1194.70550(25)  1149.44161     1.00000
4922    17.84500     2.66461  1180.02650(25)  1149.25986     1.00000
4923    17.84700     2.66431  1173.37975(25)  1149.08805     1.00000
4924    17.84900     2.66401  1191.28275(25)  1148.92602     1.00000
4925    17.85100     2.66372  1174.42025(25)  1148.77361     1.00000
4926    17.85300     2.66342  1182.47125(25)  1148.63070     1.00000
4927    17.85500     2.66313  1181.95350(25)  1148.49715     1.00000
4928    17.85700     2.66283  1217.83325(26)  1148.37283     1.00000
4929    17.85900     2.66253  1205.78725(26)  1148.25762     1.00000
4930    17.86100     2.66224  1242.74350(26)  1148.15143     1.00000
4931    17.86300     2.66194  1239.51700(26)  1148.05416     1.00000
4932    17.86500     2.66165  1216.17175(25)  1147.96570     1.00000
4933    17.86700     2.66135  1228.58775(26)  1147.88598     1.00000
4934    17.86900     2.66106  1234.74725(26)  1147.81492     1.00000
4935    17.87100     2.66076  1212.79100(26)  1147.75245     1.00000
4936    17.87300     2.66047  1247.20250(26)  1147.69852     1.00000
4937    17.87500     2.66017  1258.88825(26)  1147.65306     1.00000
4938    17.87700     2.65988  1233.25575(26)  1147.61602     1.00000
4939    17.87900     2.65958  1243.18650(26)  1147.58737     1.00000
4940    17.88100     2.65928  1228.31025(26)  1147.56708     1.00000
4941    17.88300     2.65899  1218.64675(26)  1147.55510     1.00000
4942    17.88500     2.65870  1221.35175(26)  1147.55144     1.00000
4943    17.88700     2.65840  1242.18675(26)  1147.55606     1.00000
4944    17.88900     2.65811  1229.06575(26)  1147.56896     1.00000
4945    17.89100     2.65781  1234.78175(26)  1147.59015     1.00000
4946    17.89300     2.65752  1263.28475(26)  1147.61962     1.00000
4947    17.89500     2.65722  1258.52600(26)  1147.65740     1.00000
4948    17.89700     2.65693  1275.58900(26)  1147.70350     1.00000
4949    17.89900     2.65663  1269.63375(26)  1147.75795     1.00000
4950    17.90100     2.65634  1272.99750(26)  1147.82078     1.00000
4951    17.90300     2.65604  1293.71350(26)  1147.89204     1.00000
4952    17.90500     2.65575  1299.52200(26)  1147.97178     1.00000
4953    17.90700     2.65546  1311.19300(26)  1148.06006     1.00000
4954    17.90900     2.65516  1331.14350(27)  1148.15693     1.00000
4955    17.91100     2.65487  1295.69175(26)  1148.26248     1.00000
4956    17.91300     2.65457  1296.78050(26)  1148.37679     1.00000
4957    17.91500     2.65428  1317.94900(27)  1148.49994     1.00000
4958    17.91700     2.65399  1282.62925(26)  1148.63204     1.00000
4959    17.91900     2.65369  1328.64775(27)  1148.77321     1.00000
4960    17.92100     2.65340  1324.29075(27)  1148.92355     1.00000
4961    17.92300     2.65310  1329.33250(27)  1149.08321     1.00000
4962    17.92500     2.65281  1336.27525(27)  1149.25232     1.00000
4963    17.92700     2.65252  1296.51975(27)  1149.43105     1.00000
4964    17.92900     2.65222  1320.18750(27)  1149.61955     1.00000
4965    17.93100     2.65193  1295.16625(26)  1149.81801     1.00000
4966    17.93300     2.65164  1303.89450(26)  1150.02663     1.00000
4967    17.93500     2.65134  1343.22475(27)  1150.24562     1.00000
4968    17.93700     2.65105  1312.14575(27)  1150.47520     1.00000
4969    17.93900     2.65076  1352.07750(27)  1150.71563     1.00000
4970    17.94100     2.65046  1322.23925(27)  1150.96716     1.00000
4971    17.94300     2.65017  1277.23950(26)  1151.23009     1.00000
4972    17.94500     2.64988  1318.25050(27)  1151.50473     1.00000
4973    17.94700     2.64959  1302.19400(26)  1151.79141     1.00000
4974    17.94900     2.64929  1282.78275(26)  1152.09048     1.00000
4975    17.95100     2.64900  1321.20775(27)  1152.40235     1.00000
4976    17.95300     2.64871  1298.78975(26)  1152.72744     1.00000
4977    17.95500     2.64841  1308.04650(26)  1153.06621     1.00000
4978    17.95700     2.64812  1319.54075(27)  1153.41916     1.00000
4979    17.95900     2.64783  1293.28200(26)  1153.78684     1.00000
4980    17.96100     2.64754  1330.73875(27)  1154.16984     1.00000
4981    17.96300     2.64724  1336.47175(27)  1154.56881     1.00000
4982    17.96500     2.64695  1316.00800(27)  1154.98446     1.00000
4983    17.96700     2.64666  1356.07175(27)  1155.41757     1.00000
4984    17.96900     2.64637  1320.83700(27)  1155.86902     1.00000
4985    17.97100     2.64608  1305.34825(26)  1156.33973     1.00000
4986    17.97300     2.64578  1304.23325(26)  1156.83078     1.00000
4987    17.97500     2.64549  1318.95225(27)  1157.34331     1.00000
4988    17.97700     2.64520  1294.88325(26)  1157.87863     1.00000
4989    17.97900     2.64491  1276.23800(26)  1158.43819     1.00000
4990    17.98100     2.64462  1268.21050(26)  1159.02361     1.00000
4991    17.98300     2.64432  1304.25700(27)  1159.63672     1.00000
4992    17.98500     2.64403  1287.42800(26)  1160.27959     1.00000
4993    17.98700     2.64374  1309.01600(27)  1160.95458     1.00000
4994    17.98900     2.64345  1247.30750(26)  1161.66436     1.00000
4995    17.99100     2.64316  1236.17425(26)  1162.41200     1.00000
4996    17.99300     2.64287  1222.16050(26)  1163.20105     1.00000
4997    17.99500     2.64258  1260.46350(26)  1164.03563     1.00000
4998    17.99700     2.64228  1214.53100(25)  1164.92053     1.00000
4999    17.99900     2.64199  1203.44550(26)  1165.86142     1.00000
5000    18.00100     2.64170  1250.38150(26)  1166.86499     1.00000
5001    18.00300     2.64141  1204.26175(25)  1167.93928     1.00000
5002    18.00500     2.64112  1208.49400(25)  1169.09399     1.00000
5003    18.00700     2.64083  1221.29025(26)  1170.34100     1.00000
5004    18.00900     2.64054  1227.27550(26)  1171.69516     1.00000
5005    18.01100     2.64025  1222.46775(26)  1173.17558     1.00000
5006    18.01300     2.63996  1226.53150(26)  1174.80832     1.00000
5007    18.01500     2.63967  1238.59200(26)  1176.63198     1.00000
5008    18.01700     2.63938  1251.68400(26)  1178.70907     1.00000
5009    18.01900     2.63908  1226.04075(26)  1181.14607     1.00000
5010    18.02100     2.63879  1242.40050(26)  1184.12405     1.00000
5011    18.02300     2.63850  1241.47825(26)  1187.93663     1.00000
5012    18.02500     2.63821  1244.66825(26)  1193.02498     1.00000
5013    18.02700     2.63792  1250.84375(26)  1199.98612     1.00000
5014    18.02900     2.63763  1244.64000(26)  1209.51534     1.00000
5015    18.03100     2.63734  1280.01375(26)  1222.23456     1.00000
5016    18.03300     2.63705  1283.72325(26)  1238.35688     1.00000
5017    18.03500     2.63676  1263.37500(26)  1257.19843     1.00000
5018    18.03700     2.63647  1278.34450(26)  1276.76508     1.00000
5019    18.03900     2.63618  1280.84825(26)  1293.99333     1.00000
5020    18.04100     2.63589  1319.69050(27)  1306.49817     1.00000
5021    18.04300     2.63560  1323.20125(27)  1315.82684     1.00000
5022    18.04500     2.63531  1330.17975(27)  1329.63509     1.00000
5023    18.04700     2.63502  1379.45200(27)  1360.37067     1.00000
5024    18.04900     2.63473  1399.71125(27)  1422.53896     1.00000
5025    18.05100     2.63444  1515.89275(29)  1531.16127     1.00000
5026    18.05300     2.63416  1623.50850(29)  1700.00733     1.00000
5027    18.05500     2.63387  1789.91275(31)  1936.77746     1.00000
5028    18.05700     2.63358  2034.14775(33)  2233.45653     1.00000
5029    18.05900     2.63329  2353.82625(36)  2553.19827     1.00000
5030    18.06100     2.63300  2611.76825(37)  2822.01016     1.00000
5031    18.06300     2.63271  2719.52875(38)  2941.63098     1.00000
5032    18.06500     2.63242  2678.57825(38)  2841.48407     1.00000
5033    18.06700     2.63213  2381.54700(36)  2546.82861     1.00000
5034    18.06900     2.63184  2082.42200(33)  2173.18518     1.00000
5035    18.07100     2.63155  1793.24500(31)  1835.53349     1.00000
5036    18.07300     2.63126  1610.34200(29)  1588.03042     1.00000
5037    18.07500     2.63098  1519.00600(29)  1432.16844     1.00000
5038    18.07700     2.63069  1423.29600(28)  1344.46659     1.00000
5039    18.07900     2.63040  1380.26825(27)  1298.01657     1.00000
5040    18.08100     2.63011  1348.92500(27)  1273.07513     1.00000
5041    18.08300     2.62982  1328.19850(27)  1258.49591     1.00000
5042    18.08500     2.62953  1297.25975(26)  1249.02148     1.00000
5043    18.08700     2.62924  1300.51900(26)  1242.38857     1.00000
5044    18.08900     2.62896  1334.73675(27)  1237.58943     1.00000
5045    18.09100     2.62867  1298.98950(26)  1234.10109     1.00000
5046    18.09300     2.62838  1352.54675(27)  1231.60167     1.00000
5047    18.09500     2.62809  1326.26525(27)  1229.87114     1.00000
5048    18.09700     2.62780  1288.32900(26)  1228.75150     1.00000
5049    18.09900     2.62752  1294.49675(26)  1228.12644     1.00000
5050    18.10100     2.62723  1316.83875(27)  1227.90896     1.00000
5051    18.10300     2.62694  1304.66875(26)  1228.03307     1.00000
5052    18.10500     2.62665  1307.82675(26)  1228.44820     1.00000
5053    18.10700     2.62636  1298.31650(26)  1229.11520     1.00000
5054    18.10900     2.62608  1284.60425(26)  1230.00354     1.00000
5055    18.11100     2.62579  1297.13475(26)  1231.08932     1.00000
5056    18.11300     2.62550  1280.02350(26)  1232.35380     1.00000
5057    18.11500     2.62521  1262.28125(26)  1233.78283     1.00000
5058    18.11700     2.62493  1292.91525(26)  1235.36574     1.00000
5059    18.11900     2.62464  1279.33100(26)  1237.09418     1.00000
5060    18.12100     2.62435  1300.12775(26)  1238.96225     1.00000
5061    18.12300     2.62407  1298.43950(26)  1240.96704     1.00000
5062    18.12500     2.62378  1266.19275(26)  1243.11225     1.00000
5063    18.12700     2.62349  1272.02525(26)  1245.40504     1.00000
5064    18.12900     2.62320  1285.55925(26)  1247.82987     1.00000
5065    18.13100     2.62292  1296.08700(27)  1250.41230     1.00000
5066    18.13300     2.62263  1255.00900(26)  1253.21118     1.00000
5067    18.13500     2.62234  1289.31950(26)  1256.26832     1.00000
5068    18.13700     2.62206  1303.74000(26)  1259.67529     1.00000
5069    18.13900     2.62177  1283.02975(26)  1263.71682     1.00000
5070    18.14100     2.62148  1279.03575(26)  1268.68761     1.00000
5071    18.14300     2.62120  1266.94700(26)  1273.27377     1.00000
5072    18.14500     2.62091  1260.17600(26)  1276.69387     1.00000
5073    18.14700     2.62062  1279.73425(26)  1280.25357     1.00000
5074    18.14900     2.62034  1297.98300(27)  1283.96528     1.00000
5075    18.15100     2.62005  1280.63050(26)  1287.89214     1.00000
5076    18.15300     2.61977  1295.99775(27)  1292.11924     1.00000
5077    18.15500     2.61948  1279.26025(26)  1296.71610     1.00000
5078    18.15700     2.61919  1314.18225(27)  1301.78269     1.00000
5079    18.15900     2.61891  1341.36725(27)  1307.53494     1.00000
5080    18.16100     2.61862  1312.19775(27)  1314.65212     1.00000
5081    18.16300     2.61834  1287.72825(26)  1323.69703     1.00000
5082    18.16500     2.61805  1293.98600(26)  1331.27776     1.00000
5083    18.16700     2.61776  1325.43625(27)  1336.65397     1.00000
5084    18.16900     2.61748  1282.12225(26)  1342.24900     1.00000
5085    18.17100     2.61719  1323.09375(27)  1348.07374     1.00000
5086    18.17300     2.61691  1325.26650(27)  1354.13983     1.00000
5087    18.17500     2.61662  1332.87500(27)  1360.45977     1.00000
5088    18.17700     2.61634  1344.50525(27)  1367.04702     1.00000
5089    18.17900     2.61605  1345.97200(27)  1373.91601     1.00000
[truncated: 2,302,319 more chars]
