# Supplementary material for: Li6SiO4Cl2: A Hexagonal Argyrodite Based on Antiperovskite Layer Stacking
Source: Chem Mater. 2021 Mar 2;33(6):2206–17. doi: 10.1021/acs.chemmater.1c00157 (PMC8029579; doi:10.1021/acs.chemmater.1c00157)
Supplement: Supplementary file 4 — cm1c00157_si_004.cif [file cm1c00157_si_004.cif]

data_overall
_refine_ls_shift/su_max 0.0119
_computing_structure_refinement TOPAS-V5
_refine_ls_number_parameters 84
_pd_block_id 
275.xye|overall
_refine_ls_goodness_of_fit_all 23.36381
_refine_ls_R_factor_all  1.92234
_pd_proc_ls_prof_R_factor 1.92234
_pd_proc_ls_prof_wR_factor 2.75458
_pd_proc_ls_prof_wR_expected 0.56988
loop_ _pd_phase_block_id
phase_1_P63mc
loop_ _pd_block_diffractogram_id
275.xye

#######End of overall data loop#######
#######Start of powder structure loop#######
data_phase_1_P63mc
loop_ _pd_block_diffractogram_id
275.xye

_symmetry_cell_setting hexagonal
_cell_measurement_temperature 548.15
_diffrn_measurement_device_type I11_Beamline_at_Diamone_Light_Source
_diffrn_ambient_temperature 548.15
_cell_length_a 6.110777(11)
_cell_length_b 6.110777(11)
_cell_length_c 10.02065(2)
_cell_angle_alpha 90
_cell_angle_beta 90
_cell_angle_gamma 120
_cell_volume 324.0556(14)
_space_group_crystal_system        'hexagonal'
_space_group_name_H-M_alt P63mc
loop_
_space_group_symop_operation_xyz
	 'x, y, z '
	 '-x, -y, z+1/2 '
	 '-x+y, -x, z '
	 '-x+y, y, z '
	 '-y, -x, z '
	 '-y, x-y, z '
	 'y, -x+y, z+1/2 '
	 'y, x, z+1/2 '
	 'x-y, -y, z+1/2 '
	 'x-y, x, z+1/2 '
	 '-x, -x+y, z+1/2 '
	 'x, x-y, z '
loop_
_atom_type_symbol
_atom_type_number_in_cell
 Cl1   2
 Cl2   2
 Li1a   6
 Li1b   6
 Li2  12
 O1   6
 O2   2
 Si1   2

loop_
_atom_site_label
_atom_site_type_symbol
_atom_site_fract_x
_atom_site_fract_y
_atom_site_fract_z
_atom_site_occupancy
_atom_site_symmetry_multiplicity
_atom_site_adp_type
_atom_site_U_iso_or_equiv
Cl1 Cl-1 0.3333333 0.6666667 0.11937 0.977(3)   2 Biso 0
Cl2 Cl-1 0.3333333 0.6666667 0.73651(8) 0.979(3)   2 Biso 0
Li1a Li+1 0.5003(6) 0.4997(6) -0.0759(11) 0.417(17)   6 Biso 1.5(2)
Li1b Li+1 0.4793(5) 0.5207(5) -0.5094(9) 0.494(16)   6 Biso 1.14(17)
Li2 Li+1 0.7725(6) 0.0512(5) 0.7383(4) 0.463(5)  12 Biso 2.59(11)
O1 O-2 0.14479(6) 0.85521(6) 0.42440(16) 0.982(3)   6 Biso 1.13(2)
O2 O-2 0 0 0.64116(18) 0.988(4)   2 Biso 1.20(4)
Si1 Si+4 0 0 -0.01944(15) 1   2 Biso 0.776(16)

_exptl_crystal_density_diffrn 2.03587
_cell_formula_units_Z   2
_chemical_formula_weight   198.6964
_chemical_formula_sum              'Cl1.96 Li5.51 O3.93 Si'
loop_
_atom_site_aniso_label
_atom_site_aniso_U_11
_atom_site_aniso_U_22
_atom_site_aniso_U_33
_atom_site_aniso_U_12
_atom_site_aniso_U_13
_atom_site_aniso_U_23
Cl1 0.0213(8) 0.0217(6) 0.0274(7) 0.0100(10) -0.0012(4) -0.0002(5)
Cl2 0.0246(9) 0.0246(7) 0.0398(9) 0.0107(10) -0.0056(9) 0.0050(10)


loop_
	_geom_bond_atom_site_label_1
	_geom_bond_atom_site_label_2
	_geom_bond_distance
	_geom_bond_site_symmetry_1
	_geom_bond_site_symmetry_2
	Cl1       Li1b      2.366(6) 1_555   2_665
	Cl1       Li1b      2.366(6) 1_555   7_565
	Cl1       Li1b      2.366(6) 1_555   9_565
	Cl1       Li2       2.434(4) 1_555  11_664
	Cl1       Li2       2.434(4) 1_555   8_554
	Cl1       Li2       2.434(4) 1_555   7_564
	Cl1       Li2       2.434(4) 1_555   2_664
	Cl1       Li2       2.434(4) 1_555  10_554
	Cl1       Li2       2.434(4) 1_555   9_564
	Cl1       Li1a      2.636(9) 1_555   6_665
	Cl1       Li1a      2.636(9) 1_555   1_555
	Cl1       Li1a      2.636(9) 1_555   3_565
	Cl2       Li2       2.533(3) 1_555   6_555
	Cl2       Li2       2.533(3) 1_555   4_665
	Cl2       Li2       2.533(3) 1_555  12_555
	Cl2       Li2       2.533(3) 1_555   3_665
	Cl2       Li2       2.533(3) 1_555   5_565
	Cl2       Li2       2.533(3) 1_555   1_565
	Cl2       Li1a      2.580(9) 1_555   3_566
	Cl2       Li1a      2.580(9) 1_555   1_556
	Cl2       Li1a      2.580(9) 1_555   6_666
	Cl2       Li1b      2.908(8) 1_555   6_666
	Cl2       Li1b      2.908(8) 1_555   1_556
	Cl2       Li1b      2.908(8) 1_555   3_566
	Li1a      Li1b      0.701(14) 1_555   2_665
	Li1a      O1        1.889(2) 1_555   9_664
	Li1a      O1        1.889(2) 1_555   7_554
	Li1a      Li2       2.412(10) 1_555  12_554
	Li1a      Li2       2.412(10) 1_555   3_664
	Li1a      Cl2       2.580(9) 1_555   1_554
	Li1a      Cl1       2.636(9) 1_555   1_555
	Li1a      Li1b      2.942(7) 1_555   7_555
	Li1a      Li1b      2.942(7) 1_555   9_665
	Li1a      Li2       3.017(8) 1_555   6_654
	Li1a      Li2       3.017(8) 1_555   4_654
	Li1a      Li1a      3.050(10) 1_555   6_655
	Li1a      Li1a      3.050(10) 1_555   3_665
	Li1a      Li1a      3.060(10) 1_555   3_565
	Li1a      Li1a      3.060(10) 1_555   6_665
	Li1a      Si1       3.1073(19) 1_555   1_555
	Li1a      Si1       3.1073(19) 1_555   1_665
	Li1b      Li1a      0.701(14) 1_555   2_664
	Li1b      O1        1.931(4) 1_555   3_564
	Li1b      O1        1.931(4) 1_555   6_664
	Li1b      Cl1       2.366(6) 1_555   2_664
	Li1b      Li1b      2.676(8) 1_555   3_565
	Li1b      Li1b      2.676(8) 1_555   6_665
	Li1b      Cl2       2.908(8) 1_555   1_554
	Li1b      Li1a      2.942(7) 1_555   7_564
	Li1b      Li1a      2.942(7) 1_555   9_564
	Li1b      Li2       2.945(9) 1_555   3_664
	Li1b      Li2       2.945(9) 1_555  12_554
	Li1b      Li2       2.945(9) 1_555  10_553
	Li1b      Li2       2.945(9) 1_555  11_663
	Li1b      Si1       3.0649(5) 1_555   2_554
	Li1b      Si1       3.0649(5) 1_555   2_664
	Li2       Li2       1.078(5) 1_555   5_665
	Li2       O2        1.847(4) 1_555   1_655
	Li2       O1        1.942(4) 1_555   2_665
	Li2       Li2       2.016(8) 1_555  12_545
	Li2       Li1a      2.412(10) 1_555   6_656
	Li2       Cl1       2.434(4) 1_555   2_665
	Li2       Cl2       2.533(3) 1_555   1_545
	Li2       Li2       2.720(7) 1_555   6_645
	Li2       Li2       2.720(7) 1_555   3_765
	Li2       Si1       2.892(4) 1_555   1_656
	Li2       Li1b      2.945(9) 1_555   6_656
	Li2       Li1b      2.945(9) 1_555   7_556
	Li2       Li1a      3.017(8) 1_555   3_666
	Li2       Li2       3.017(8) 1_555   4_655
	Li2       O1        3.020(4) 1_555   7_545
	Li2       Si1       3.022(4) 1_555   2_655
	Li2       Li2       3.093(8) 1_555   4_755
	O1        Si1       1.6325(10) 1_555   2_565
	O1        Li1a      1.889(2) 1_555   9_565
	O1        Li1a      1.889(2) 1_555   7_565
	O1        Li1b      1.931(4) 1_555   3_566
	O1        Li1b      1.931(4) 1_555   6_666
	O1        Li2       1.942(4) 1_555   2_664
	O1        Li2       1.942(4) 1_555   8_554
	O1        O1        2.6543(10) 1_555   3_465
	O1        O1        2.6543(10) 1_555   6_675
	O1        O2        2.658(2) 1_555   1_565
	O1        Li2       3.020(4) 1_555  11_674
	O1        Li2       3.020(4) 1_555  10_454
	O2        Si1       1.609(2) 1_555   2_555
	O2        Li2       1.847(4) 1_555   6_545
	O2        Li2       1.847(4) 1_555  12_445
	O2        Li2       1.847(4) 1_555   1_455
	O2        Li2       1.847(4) 1_555   5_565
	O2        Li2       1.847(4) 1_555   4_655
	O2        Li2       1.847(4) 1_555   3_665
	O2        O1        2.658(2) 1_555   6_665
	O2        O1        2.658(2) 1_555   1_545
	O2        O1        2.658(2) 1_555   3_455
	Si1       O2        1.609(2) 1_555   2_554
	Si1       O1        1.6325(10) 1_555   2_564
	Si1       O1        1.6325(10) 1_555   9_664
	Si1       O1        1.6325(10) 1_555   7_444
	Si1       Li2       2.892(4) 1_555   3_664
	Si1       Li2       2.892(4) 1_555   4_654
	Si1       Li2       2.892(4) 1_555   5_564
	Si1       Li2       2.892(4) 1_555   1_454
	Si1       Li2       2.892(4) 1_555   6_544
	Si1       Li2       2.892(4) 1_555  12_444
	Si1       Li2       3.022(4) 1_555  10_444
	Si1       Li2       3.022(4) 1_555   8_544
	Si1       Li2       3.022(4) 1_555   9_454
	Si1       Li2       3.022(4) 1_555   2_654
	Si1       Li2       3.022(4) 1_555   7_564
	Si1       Li2       3.022(4) 1_555  11_664
	Si1       Li1b      3.0649(5) 1_555   9_555
	Si1       Li1b      3.0649(5) 1_555   9_565
	Si1       Li1b      3.0649(5) 1_555   7_455
	Si1       Li1b      3.0649(5) 1_555   7_555
	Si1       Li1b      3.0649(5) 1_555   2_555
	Si1       Li1b      3.0649(5) 1_555   2_665
	Si1       Li1a      3.1073(19) 1_555   3_565
	Si1       Li1a      3.1073(19) 1_555   6_655
	Si1       Li1a      3.1073(19) 1_555   3_555
	Si1       Li1a      3.1073(19) 1_555   6_555
	Si1       Li1a      3.1073(19) 1_555   1_555
	Si1       Li1a      3.1073(19) 1_555   1_445
	loop_
		_geom_angle_atom_site_label_1
		_geom_angle_atom_site_label_2
		_geom_angle_atom_site_label_3
		_geom_angle
		_geom_angle_site_symmetry_1
		_geom_angle_site_symmetry_2
		_geom_angle_site_symmetry_3
	Li1b      Cl1       Li1b       93.1(3)  7_565 1_555   2_665
	Li1b      Cl1       Li1b       93.1(3)  9_565 1_555   7_565
	Li1b      Cl1       Li1b       93.1(3)  9_565 1_555   2_665
	Li2       Cl1       Li1b       94.25(14) 11_664 1_555   9_565
	Li2       Cl1       Li1b       166.89(7) 11_664 1_555   7_565
	Li2       Cl1       Li1b       75.68(18) 11_664 1_555   2_665
	Li2       Cl1       Li2        98.09(12)  8_554 1_555  11_664
	Li2       Cl1       Li1b       75.68(18)  8_554 1_555   9_565
	Li2       Cl1       Li1b       94.25(14)  8_554 1_555   7_565
	Li2       Cl1       Li1b       166.89(7)  8_554 1_555   2_665
	Li2       Cl1       Li2        76.60(15)  7_564 1_555   8_554
	Li2       Cl1       Li2        25.58(12)  7_564 1_555  11_664
	Li2       Cl1       Li1b       75.68(18)  7_564 1_555   9_565
	Li2       Cl1       Li1b       166.89(7)  7_564 1_555   7_565
	Li2       Cl1       Li1b       94.25(14)  7_564 1_555   2_665
	Li2       Cl1       Li2        98.09(12)  2_664 1_555   7_564
	Li2       Cl1       Li2        25.58(12)  2_664 1_555   8_554
	Li2       Cl1       Li2        114.52(17)  2_664 1_555  11_664
	Li2       Cl1       Li1b       94.25(14)  2_664 1_555   9_565
	Li2       Cl1       Li1b       75.68(18)  2_664 1_555   7_565
	Li2       Cl1       Li1b       166.89(7)  2_664 1_555   2_665
	Li2       Cl1       Li2        98.09(12) 10_554 1_555   2_664
	Li2       Cl1       Li2        98.09(12) 10_554 1_555   7_564
	Li2       Cl1       Li2        114.52(17) 10_554 1_555   8_554
	Li2       Cl1       Li2        76.60(15) 10_554 1_555  11_664
	Li2       Cl1       Li1b       166.89(7) 10_554 1_555   9_565
	Li2       Cl1       Li1b       94.25(14) 10_554 1_555   7_565
	Li2       Cl1       Li1b       75.68(18) 10_554 1_555   2_665
	Li2       Cl1       Li2        25.58(12)  9_564 1_555  10_554
	Li2       Cl1       Li2        76.60(15)  9_564 1_555   2_664
	Li2       Cl1       Li2        114.52(17)  9_564 1_555   7_564
	Li2       Cl1       Li2        98.09(12)  9_564 1_555   8_554
	Li2       Cl1       Li2        98.09(12)  9_564 1_555  11_664
	Li2       Cl1       Li1b       166.89(7)  9_564 1_555   9_565
	Li2       Cl1       Li1b       75.68(18)  9_564 1_555   7_565
	Li2       Cl1       Li1b       94.25(14)  9_564 1_555   2_665
	Li1a      Cl1       Li2        87.25(17)  6_665 1_555   9_564
	Li1a      Cl1       Li2        102.07(13)  6_665 1_555  10_554
	Li1a      Cl1       Li2        87.25(17)  6_665 1_555   2_664
	Li1a      Cl1       Li2        158.21(17)  6_665 1_555   7_564
	Li1a      Cl1       Li2        102.07(13)  6_665 1_555   8_554
	Li1a      Cl1       Li2        158.21(17)  6_665 1_555  11_664
	Li1a      Cl1       Li1b       82.9(2)  6_665 1_555   9_565
	Li1a      Cl1       Li1b       14.9(3)  6_665 1_555   7_565
	Li1a      Cl1       Li1b       82.9(2)  6_665 1_555   2_665
	Li1a      Cl1       Li1a       71.0(3)  1_555 1_555   6_665
	Li1a      Cl1       Li2        102.07(13)  1_555 1_555   9_564
	Li1a      Cl1       Li2        87.25(17)  1_555 1_555  10_554
	Li1a      Cl1       Li2        158.21(17)  1_555 1_555   2_664
	Li1a      Cl1       Li2        102.07(13)  1_555 1_555   7_564
	Li1a      Cl1       Li2        158.21(17)  1_555 1_555   8_554
	Li1a      Cl1       Li2        87.25(17)  1_555 1_555  11_664
	Li1a      Cl1       Li1b       82.9(2)  1_555 1_555   9_565
	Li1a      Cl1       Li1b       82.9(2)  1_555 1_555   7_565
	Li1a      Cl1       Li1b       14.9(3)  1_555 1_555   2_665
	Li1a      Cl1       Li1a       71.0(3)  3_565 1_555   1_555
	Li1a      Cl1       Li1a       71.0(3)  3_565 1_555   6_665
	Li1a      Cl1       Li2        158.21(17)  3_565 1_555   9_564
	Li1a      Cl1       Li2        158.21(17)  3_565 1_555  10_554
	Li1a      Cl1       Li2        102.07(13)  3_565 1_555   2_664
	Li1a      Cl1       Li2        87.25(17)  3_565 1_555   7_564
	Li1a      Cl1       Li2        87.25(17)  3_565 1_555   8_554
	Li1a      Cl1       Li2        102.07(13)  3_565 1_555  11_664
	Li1a      Cl1       Li1b       14.9(3)  3_565 1_555   9_565
	Li1a      Cl1       Li1b       82.9(2)  3_565 1_555   7_565
	Li1a      Cl1       Li1b       82.9(2)  3_565 1_555   2_665
	Li2       Cl2       Li2        46.89(19)  4_665 1_555   6_555
	Li2       Cl2       Li2        119.995(8) 12_555 1_555   4_665
	Li2       Cl2       Li2        166.87(19) 12_555 1_555   6_555
	Li2       Cl2       Li2        73.11(19)  3_665 1_555  12_555
	Li2       Cl2       Li2        166.87(19)  3_665 1_555   4_665
	Li2       Cl2       Li2        119.995(8)  3_665 1_555   6_555
	Li2       Cl2       Li2        46.89(19)  5_565 1_555   3_665
	Li2       Cl2       Li2        119.995(8)  5_565 1_555  12_555
	Li2       Cl2       Li2        119.995(8)  5_565 1_555   4_665
	Li2       Cl2       Li2        73.11(19)  5_565 1_555   6_555
	Li2       Cl2       Li2        166.87(19)  1_565 1_555   5_565
	Li2       Cl2       Li2        119.995(8)  1_565 1_555   3_665
	Li2       Cl2       Li2        46.89(19)  1_565 1_555  12_555
	Li2       Cl2       Li2        73.11(19)  1_565 1_555   4_665
	Li2       Cl2       Li2        119.995(8)  1_565 1_555   6_555
	Li1a      Cl2       Li2        128.56(19)  3_566 1_555   1_565
	Li1a      Cl2       Li2        56.28(16)  3_566 1_555   5_565
	Li1a      Cl2       Li2        85.23(9)  3_566 1_555   3_665
	Li1a      Cl2       Li2        128.56(19)  3_566 1_555  12_555
	Li1a      Cl2       Li2        85.23(9)  3_566 1_555   4_665
	Li1a      Cl2       Li2        56.28(16)  3_566 1_555   6_555
	Li1a      Cl2       Li1a       72.8(3)  1_556 1_555   3_566
	Li1a      Cl2       Li2        85.23(9)  1_556 1_555   1_565
	Li1a      Cl2       Li2        85.23(9)  1_556 1_555   5_565
	Li1a      Cl2       Li2        56.28(16)  1_556 1_555   3_665
	Li1a      Cl2       Li2        56.28(16)  1_556 1_555  12_555
	Li1a      Cl2       Li2        128.56(19)  1_556 1_555   4_665
	Li1a      Cl2       Li2        128.56(19)  1_556 1_555   6_555
	Li1a      Cl2       Li1a       72.8(3)  6_666 1_555   1_556
	Li1a      Cl2       Li1a       72.8(3)  6_666 1_555   3_566
	Li1a      Cl2       Li2        56.28(16)  6_666 1_555   1_565
	Li1a      Cl2       Li2        128.56(19)  6_666 1_555   5_565
	Li1a      Cl2       Li2        128.56(19)  6_666 1_555   3_665
	Li1a      Cl2       Li2        85.23(9)  6_666 1_555  12_555
	Li1a      Cl2       Li2        56.28(16)  6_666 1_555   4_665
	Li1a      Cl2       Li2        85.23(9)  6_666 1_555   6_555
	Li1b      Cl2       Li1a       104.7(2)  6_666 1_555   6_666
	Li1b      Cl2       Li1a       143.06(12)  6_666 1_555   1_556
	Li1b      Cl2       Li1a       143.06(12)  6_666 1_555   3_566
	Li1b      Cl2       Li2        65.11(13)  6_666 1_555   1_565
	Li1b      Cl2       Li2        119.56(15)  6_666 1_555   5_565
	Li1b      Cl2       Li2        119.56(15)  6_666 1_555   3_665
	Li1b      Cl2       Li2        86.86(9)  6_666 1_555  12_555
	Li1b      Cl2       Li2        65.11(13)  6_666 1_555   4_665
	Li1b      Cl2       Li2        86.86(9)  6_666 1_555   6_555
	Li1b      Cl2       Li1b       54.8(2)  1_556 1_555   6_666
	Li1b      Cl2       Li1a       143.06(12)  1_556 1_555   6_666
	Li1b      Cl2       Li1a       104.7(2)  1_556 1_555   1_556
	Li1b      Cl2       Li1a       143.06(12)  1_556 1_555   3_566
	Li1b      Cl2       Li2        86.86(9)  1_556 1_555   1_565
	Li1b      Cl2       Li2        86.86(9)  1_556 1_555   5_565
	Li1b      Cl2       Li2        65.11(13)  1_556 1_555   3_665
	Li1b      Cl2       Li2        65.11(13)  1_556 1_555  12_555
	Li1b      Cl2       Li2        119.56(15)  1_556 1_555   4_665
	Li1b      Cl2       Li2        119.56(15)  1_556 1_555   6_555
	Li1b      Cl2       Li1b       54.8(2)  3_566 1_555   1_556
	Li1b      Cl2       Li1b       54.8(2)  3_566 1_555   6_666
	Li1b      Cl2       Li1a       143.06(12)  3_566 1_555   6_666
	Li1b      Cl2       Li1a       143.06(12)  3_566 1_555   1_556
	Li1b      Cl2       Li1a       104.7(2)  3_566 1_555   3_566
	Li1b      Cl2       Li2        119.56(15)  3_566 1_555   1_565
	Li1b      Cl2       Li2        65.11(13)  3_566 1_555   5_565
	Li1b      Cl2       Li2        86.86(9)  3_566 1_555   3_665
	Li1b      Cl2       Li2        119.56(15)  3_566 1_555  12_555
	Li1b      Cl2       Li2        86.86(9)  3_566 1_555   4_665
	Li1b      Cl2       Li2        65.11(13)  3_566 1_555   6_555
	O1        Li1a      Li1b       82.8(3)  9_664 1_555   2_665
	O1        Li1a      O1         132.3(3)  7_554 1_555   9_664
	O1        Li1a      Li1b       82.8(3)  7_554 1_555   2_665
	Li2       Li1a      O1         52.0(2) 12_554 1_555   7_554
	Li2       Li1a      O1         121.9(5) 12_554 1_555   9_664
	Li2       Li1a      Li1b       134.5(3) 12_554 1_555   2_665
	Li2       Li1a      Li2        77.4(4)  3_664 1_555  12_554
	Li2       Li1a      O1         121.9(5)  3_664 1_555   7_554
	Li2       Li1a      O1         52.0(2)  3_664 1_555   9_664
	Li2       Li1a      Li1b       134.5(3)  3_664 1_555   2_665
	Cl2       Li1a      Li2        60.9(2)  1_554 1_555   3_664
	Cl2       Li1a      Li2        60.9(2)  1_554 1_555  12_554
	Cl2       Li1a      O1         106.1(3)  1_554 1_555   7_554
	Cl2       Li1a      O1         106.1(3)  1_554 1_555   9_664
	Cl2       Li1a      Li1b       154.7(9)  1_554 1_555   2_665
	Cl1       Li1a      Cl2        94.69(18)  1_555 1_555   1_554
	Cl1       Li1a      Li2        130.36(19)  1_555 1_555   3_664
	Cl1       Li1a      Li2        130.36(19)  1_555 1_555  12_554
	Cl1       Li1a      O1         105.6(3)  1_555 1_555   7_554
	Cl1       Li1a      O1         105.6(3)  1_555 1_555   9_664
	Cl1       Li1a      Li1b       60.0(8)  1_555 1_555   2_665
	Li1b      Li1a      Cl1        114.1(4)  7_555 1_555   1_555
	Li1b      Li1a      Cl2        139.0(4)  7_555 1_555   1_554
	Li1b      Li1a      Li2        78.2(2)  7_555 1_555   3_664
	Li1b      Li1a      Li2        111.3(3)  7_555 1_555  12_554
	Li1b      Li1a      O1         93.9(2)  7_555 1_555   7_554
	Li1b      Li1a      O1         40.15(15)  7_555 1_555   9_664
	Li1b      Li1a      Li1b       61.2(5)  7_555 1_555   2_665
	Li1b      Li1a      Li1b       54.11(16)  9_665 1_555   7_555
	Li1b      Li1a      Cl1        114.1(4)  9_665 1_555   1_555
	Li1b      Li1a      Cl2        139.0(4)  9_665 1_555   1_554
	Li1b      Li1a      Li2        111.3(3)  9_665 1_555   3_664
	Li1b      Li1a      Li2        78.2(2)  9_665 1_555  12_554
	Li1b      Li1a      O1         40.15(15)  9_665 1_555   7_554
	Li1b      Li1a      O1         93.9(2)  9_665 1_555   9_664
	Li1b      Li1a      Li1b       61.2(5)  9_665 1_555   2_665
	Li2       Li1a      Li1b       59.2(2)  6_654 1_555   9_665
	Li2       Li1a      Li1b       96.1(2)  6_654 1_555   7_555
	Li2       Li1a      Cl1        136.46(13)  6_654 1_555   1_555
	Li2       Li1a      Cl2        79.8(3)  6_654 1_555   1_554
	Li2       Li1a      Li2        84.5(3)  6_654 1_555   3_664
	Li2       Li1a      Li2        19.02(10)  6_654 1_555  12_554
	Li2       Li1a      O1         38.7(2)  6_654 1_555   7_554
	Li2       Li1a      O1         117.4(4)  6_654 1_555   9_664
	Li2       Li1a      Li1b       117.7(4)  6_654 1_555   2_665
	Li2       Li1a      Li2        85.5(3)  4_654 1_555   6_654
	Li2       Li1a      Li1b       96.1(2)  4_654 1_555   9_665
	Li2       Li1a      Li1b       59.2(2)  4_654 1_555   7_555
	Li2       Li1a      Cl1        136.46(13)  4_654 1_555   1_555
	Li2       Li1a      Cl2        79.8(3)  4_654 1_555   1_554
	Li2       Li1a      Li2        19.02(10)  4_654 1_555   3_664
	Li2       Li1a      Li2        84.5(3)  4_654 1_555  12_554
	Li2       Li1a      O1         117.4(4)  4_654 1_555   7_554
	Li2       Li1a      O1         38.7(2)  4_654 1_555   9_664
	Li2       Li1a      Li1b       117.7(4)  4_654 1_555   2_665
	Li1a      Li1a      Li2        46.84(17)  6_655 1_555   4_654
	Li1a      Li1a      Li2        89.69(13)  6_655 1_555   6_654
	Li1a      Li1a      Li1b       58.77(8)  6_655 1_555   9_665
	Li1a      Li1a      Li1b       13.3(3)  6_655 1_555   7_555
	Li1a      Li1a      Cl1        125.48(15)  6_655 1_555   1_555
	Li1a      Li1a      Cl2        126.38(15)  6_655 1_555   1_554
	Li1a      Li1a      Li2        65.86(17)  6_655 1_555   3_664
	Li1a      Li1a      Li2        102.51(16)  6_655 1_555  12_554
	Li1a      Li1a      O1         96.17(17)  6_655 1_555   7_554
	Li1a      Li1a      O1         36.17(17)  6_655 1_555   9_664
	Li1a      Li1a      Li1b       74.5(6)  6_655 1_555   2_665
	Li1a      Li1a      Li1a       60.000    3_665 1_555   6_655
	Li1a      Li1a      Li2        89.69(13)  3_665 1_555   4_654
	Li1a      Li1a      Li2        46.84(17)  3_665 1_555   6_654
	Li1a      Li1a      Li1b       13.3(3)  3_665 1_555   9_665
	Li1a      Li1a      Li1b       58.77(8)  3_665 1_555   7_555
	Li1a      Li1a      Cl1        125.48(15)  3_665 1_555   1_555
	Li1a      Li1a      Cl2        126.38(15)  3_665 1_555   1_554
	Li1a      Li1a      Li2        102.51(16)  3_665 1_555   3_664
	Li1a      Li1a      Li2        65.86(17)  3_665 1_555  12_554
	Li1a      Li1a      O1         36.17(17)  3_665 1_555   7_554
	Li1a      Li1a      O1         96.17(17)  3_665 1_555   9_664
	Li1a      Li1a      Li1b       74.5(6)  3_665 1_555   2_665
	Li1a      Li1a      Li1a       180.000   3_565 1_555   3_665
	Li1a      Li1a      Li1a       120.000   3_565 1_555   6_655
	Li1a      Li1a      Li2        90.31(13)  3_565 1_555   4_654
	Li1a      Li1a      Li2        133.16(17)  3_565 1_555   6_654
	Li1a      Li1a      Li1b       166.7(3)  3_565 1_555   9_665
	Li1a      Li1a      Li1b       121.23(8)  3_565 1_555   7_555
	Li1a      Li1a      Cl1        54.52(15)  3_565 1_555   1_555
	Li1a      Li1a      Cl2        53.62(15)  3_565 1_555   1_554
	Li1a      Li1a      Li2        77.49(16)  3_565 1_555   3_664
	Li1a      Li1a      Li2        114.14(17)  3_565 1_555  12_554
	Li1a      Li1a      O1         143.83(17)  3_565 1_555   7_554
	Li1a      Li1a      O1         83.83(17)  3_565 1_555   9_664
	Li1a      Li1a      Li1b       105.5(6)  3_565 1_555   2_665
	Li1a      Li1a      Li1a       60.000    6_665 1_555   3_565
	Li1a      Li1a      Li1a       120.000   6_665 1_555   3_665
	Li1a      Li1a      Li1a       180.000   6_665 1_555   6_655
	Li1a      Li1a      Li2        133.16(17)  6_665 1_555   4_654
	Li1a      Li1a      Li2        90.31(13)  6_665 1_555   6_654
	Li1a      Li1a      Li1b       121.23(8)  6_665 1_555   9_665
	Li1a      Li1a      Li1b       166.7(3)  6_665 1_555   7_555
	Li1a      Li1a      Cl1        54.52(15)  6_665 1_555   1_555
	Li1a      Li1a      Cl2        53.62(15)  6_665 1_555   1_554
	Li1a      Li1a      Li2        114.14(17)  6_665 1_555   3_664
	Li1a      Li1a      Li2        77.49(16)  6_665 1_555  12_554
	Li1a      Li1a      O1         83.83(17)  6_665 1_555   7_554
	Li1a      Li1a      O1         143.83(17)  6_665 1_555   9_664
	Li1a      Li1a      Li1b       105.5(6)  6_665 1_555   2_665
	Si1       Li1a      Li1a       119.40(11)  1_555 1_555   6_665
	Si1       Li1a      Li1a       60.50(11)  1_555 1_555   3_565
	Si1       Li1a      Li1a       119.50(11)  1_555 1_555   3_665
	Si1       Li1a      Li1a       60.60(11)  1_555 1_555   6_655
	Si1       Li1a      Li2        56.32(10)  1_555 1_555   4_654
	Si1       Li1a      Li2        141.3(3)  1_555 1_555   6_654
	Si1       Li1a      Li1b       114.0(2)  1_555 1_555   9_665
	Si1       Li1a      Li1b       60.81(8)  1_555 1_555   7_555
	Si1       Li1a      Cl1        82.20(18)  1_555 1_555   1_555
	Si1       Li1a      Cl2        97.58(16)  1_555 1_555   1_554
	Si1       Li1a      Li2        61.68(11)  1_555 1_555   3_664
	Si1       Li1a      Li2        139.1(4)  1_555 1_555  12_554
	Si1       Li1a      O1         154.1(3)  1_555 1_555   7_554
	Si1       Li1a      O1         25.93(9)  1_555 1_555   9_664
	Si1       Li1a      Li1b       80.0(2)  1_555 1_555   2_665
	Si1       Li1a      Si1        159.0(4)  1_665 1_555   1_555
	Si1       Li1a      Li1a       60.50(11)  1_665 1_555   6_665
	Si1       Li1a      Li1a       119.40(11)  1_665 1_555   3_565
	Si1       Li1a      Li1a       60.60(11)  1_665 1_555   3_665
	Si1       Li1a      Li1a       119.50(11)  1_665 1_555   6_655
	Si1       Li1a      Li2        141.3(3)  1_665 1_555   4_654
	Si1       Li1a      Li2        56.32(10)  1_665 1_555   6_654
	Si1       Li1a      Li1b       60.81(8)  1_665 1_555   9_665
	Si1       Li1a      Li1b       114.0(2)  1_665 1_555   7_555
	Si1       Li1a      Cl1        82.20(18)  1_665 1_555   1_555
	Si1       Li1a      Cl2        97.58(16)  1_665 1_555   1_554
	Si1       Li1a      Li2        139.1(4)  1_665 1_555   3_664
	Si1       Li1a      Li2        61.68(11)  1_665 1_555  12_554
	Si1       Li1a      O1         25.93(9)  1_665 1_555   7_554
	Si1       Li1a      O1         154.1(3)  1_665 1_555   9_664
	Si1       Li1a      Li1b       80.0(2)  1_665 1_555   2_665
	O1        Li1b      Li1a       76.1(4)  3_564 1_555   2_664
	O1        Li1b      O1         127.1(4)  6_664 1_555   3_564
	O1        Li1b      Li1a       76.1(4)  6_664 1_555   2_664
	Cl1       Li1b      O1         115.16(14)  2_664 1_555   6_664
	Cl1       Li1b      O1         115.16(14)  2_664 1_555   3_564
	Cl1       Li1b      Li1a       105.1(7)  2_664 1_555   2_664
	Li1b      Li1b      Cl1        136.55(14)  3_565 1_555   2_664
	Li1b      Li1b      O1         46.12(16)  3_565 1_555   6_664
	Li1b      Li1b      O1         101.66(13)  3_565 1_555   3_564
	Li1b      Li1b      Li1a       105.5(6)  3_565 1_555   2_664
	Li1b      Li1b      Li1b       60.000    6_665 1_555   3_565
	Li1b      Li1b      Cl1        136.55(14)  6_665 1_555   2_664
	Li1b      Li1b      O1         101.66(13)  6_665 1_555   6_664
	Li1b      Li1b      O1         46.12(16)  6_665 1_555   3_564
	Li1b      Li1b      Li1a       105.5(6)  6_665 1_555   2_664
	Cl2       Li1b      Li1b       62.61(10)  1_554 1_555   6_665
	Cl2       Li1b      Li1b       62.61(10)  1_554 1_555   3_565
	Cl2       Li1b      Cl1        89.1(3)  1_554 1_555   2_664
	Cl2       Li1b      O1         98.1(2)  1_554 1_555   6_664
	Cl2       Li1b      O1         98.1(2)  1_554 1_555   3_564
	Cl2       Li1b      Li1a       165.9(8)  1_554 1_555   2_664
	Li1a      Li1b      Cl2        75.8(2)  7_564 1_555   1_554
	Li1a      Li1b      Li1b       13.3(3)  7_564 1_555   6_665
	Li1a      Li1b      Li1b       62.94(8)  7_564 1_555   3_565
	Li1a      Li1b      Cl1        144.6(2)  7_564 1_555   2_664
	Li1a      Li1b      O1         98.8(2)  7_564 1_555   6_664
	Li1a      Li1b      O1         39.12(12)  7_564 1_555   3_564
	Li1a      Li1b      Li1a       92.2(8)  7_564 1_555   2_664
	Li1a      Li1b      Li1a       62.46(17)  9_564 1_555   7_564
	Li1a      Li1b      Cl2        75.8(2)  9_564 1_555   1_554
	Li1a      Li1b      Li1b       62.94(8)  9_564 1_555   6_665
	Li1a      Li1b      Li1b       13.3(3)  9_564 1_555   3_565
	Li1a      Li1b      Cl1        144.6(2)  9_564 1_555   2_664
	Li1a      Li1b      O1         39.12(12)  9_564 1_555   6_664
	Li1a      Li1b      O1         98.8(2)  9_564 1_555   3_564
	Li1a      Li1b      Li1a       92.2(8)  9_564 1_555   2_664
	Li2       Li1b      Li1a       93.6(2)  3_664 1_555   9_564
	Li2       Li1b      Li1a       126.4(3)  3_664 1_555   7_564
	Li2       Li1b      Cl2        51.29(16)  3_664 1_555   1_554
	Li2       Li1b      Li1b       113.59(12)  3_664 1_555   6_665
	Li2       Li1b      Li1b       83.56(11)  3_664 1_555   3_565
	Li2       Li1b      Cl1        53.21(18)  3_664 1_555   2_664
	Li2       Li1b      O1         83.01(18)  3_664 1_555   6_664
	Li2       Li1b      O1         142.7(4)  3_664 1_555   3_564
	Li2       Li1b      Li1a       138.6(4)  3_664 1_555   2_664
	Li2       Li1b      Li2        61.6(2) 12_554 1_555   3_664
	Li2       Li1b      Li1a       126.4(3) 12_554 1_555   9_564
	Li2       Li1b      Li1a       93.6(2) 12_554 1_555   7_564
	Li2       Li1b      Cl2        51.29(16) 12_554 1_555   1_554
	Li2       Li1b      Li1b       83.56(11) 12_554 1_555   6_665
	Li2       Li1b      Li1b       113.59(12) 12_554 1_555   3_565
	Li2       Li1b      Cl1        53.21(18) 12_554 1_555   2_664
	Li2       Li1b      O1         142.7(4) 12_554 1_555   6_664
	Li2       Li1b      O1         83.01(18) 12_554 1_555   3_564
	Li2       Li1b      Li1a       138.6(4) 12_554 1_555   2_664
	Li2       Li1b      Li2        117.64(14) 10_553 1_555  12_554
	Li2       Li1b      Li2        171.42(19) 10_553 1_555   3_664
	Li2       Li1b      Li1a       93.2(3) 10_553 1_555   9_564
	Li2       Li1b      Li1a       61.7(2) 10_553 1_555   7_564
	Li2       Li1b      Cl2        135.90(14) 10_553 1_555   1_554
	Li2       Li1b      Li1b       74.25(11) 10_553 1_555   6_665
	Li2       Li1b      Li1b       103.94(12) 10_553 1_555   3_565
	Li2       Li1b      Cl1        118.9(2) 10_553 1_555   2_664
	Li2       Li1b      O1         99.1(4) 10_553 1_555   6_664
	Li2       Li1b      O1         40.64(18) 10_553 1_555   3_564
	Li2       Li1b      Li1a       35.8(3) 10_553 1_555   2_664
	Li2       Li1b      Li2        61.6(2) 11_663 1_555  10_553
	Li2       Li1b      Li2        171.42(19) 11_663 1_555  12_554
	Li2       Li1b      Li2        117.64(14) 11_663 1_555   3_664
	Li2       Li1b      Li1a       61.7(2) 11_663 1_555   9_564
	Li2       Li1b      Li1a       93.2(3) 11_663 1_555   7_564
	Li2       Li1b      Cl2        135.90(14) 11_663 1_555   1_554
	Li2       Li1b      Li1b       103.94(12) 11_663 1_555   6_665
	Li2       Li1b      Li1b       74.25(11) 11_663 1_555   3_565
	Li2       Li1b      Cl1        118.9(2) 11_663 1_555   2_664
	Li2       Li1b      O1         40.64(18) 11_663 1_555   6_664
	Li2       Li1b      O1         99.1(4) 11_663 1_555   3_564
	Li2       Li1b      Li1a       35.8(3) 11_663 1_555   2_664
	Si1       Li1b      Li2        57.47(12)  2_554 1_555  11_663
	Si1       Li1b      Li2        118.9(3)  2_554 1_555  10_553
	Si1       Li1b      Li2        121.8(3)  2_554 1_555  12_554
	Si1       Li1b      Li2        60.34(11)  2_554 1_555   3_664
	Si1       Li1b      Li1a       62.26(8)  2_554 1_555   9_564
	Si1       Li1b      Li1a       124.63(18)  2_554 1_555   7_564
	Si1       Li1b      Cl2        93.78(16)  2_554 1_555   1_554
	Si1       Li1b      Li1b       124.08(9)  2_554 1_555   6_665
	Si1       Li1b      Li1b       64.11(9)  2_554 1_555   3_565
	Si1       Li1b      Cl1        87.60(11)  2_554 1_555   2_664
	Si1       Li1b      O1         27.93(6)  2_554 1_555   6_664
	Si1       Li1b      O1         154.3(4)  2_554 1_555   3_564
	Si1       Li1b      Li1a       86.94(16)  2_554 1_555   2_664
	Si1       Li1b      Si1        171.0(2)  2_664 1_555   2_554
	Si1       Li1b      Li2        118.9(3)  2_664 1_555  11_663
	Si1       Li1b      Li2        57.47(12)  2_664 1_555  10_553
	Si1       Li1b      Li2        60.34(11)  2_664 1_555  12_554
	Si1       Li1b      Li2        121.8(3)  2_664 1_555   3_664
	Si1       Li1b      Li1a       124.63(18)  2_664 1_555   9_564
	Si1       Li1b      Li1a       62.26(8)  2_664 1_555   7_564
	Si1       Li1b      Cl2        93.78(16)  2_664 1_555   1_554
	Si1       Li1b      Li1b       64.11(9)  2_664 1_555   6_665
	Si1       Li1b      Li1b       124.08(9)  2_664 1_555   3_565
	Si1       Li1b      Cl1        87.60(11)  2_664 1_555   2_664
	Si1       Li1b      O1         154.3(4)  2_664 1_555   6_664
	Si1       Li1b      O1         27.93(6)  2_664 1_555   3_564
	Si1       Li1b      Li1a       86.94(16)  2_664 1_555   2_664
	O2        Li2       Li2        73.04(8)  1_655 1_555   5_665
	O1        Li2       O2         116.7(2)  2_665 1_555   1_655
	O1        Li2       Li2        73.90(8)  2_665 1_555   5_665
	Li2       Li2       O1         99.46(12) 12_545 1_555   2_665
	Li2       Li2       O2         56.93(10) 12_545 1_555   1_655
	Li2       Li2       Li2        120.000  12_545 1_555   5_665
	Li1a      Li2       Li2        102.51(16)  6_656 1_555  12_545
	Li1a      Li2       O1         50.02(19)  6_656 1_555   2_665
	Li1a      Li2       O2         156.1(3)  6_656 1_555   1_655
	Li1a      Li2       Li2        114.14(17)  6_656 1_555   5_665
	Cl1       Li2       Li1a       93.3(2)  2_665 1_555   6_656
	Cl1       Li2       Li2        147.26(8)  2_665 1_555  12_545
	Cl1       Li2       O1         112.56(17)  2_665 1_555   2_665
	Cl1       Li2       O2         110.55(17)  2_665 1_555   1_655
	Cl1       Li2       Li2        77.21(6)  2_665 1_555   5_665
	Cl2       Li2       Cl1        96.91(13)  1_545 1_555   2_665
	Cl2       Li2       Li1a       62.84(18)  1_545 1_555   6_656
	Cl2       Li2       Li2        66.55(9)  1_545 1_555  12_545
	Cl2       Li2       O1         106.19(15)  1_545 1_555   2_665
	Cl2       Li2       O2         112.16(15)  1_545 1_555   1_655
	Cl2       Li2       Li2        173.43(10)  1_545 1_555   5_665
	Li2       Li2       Cl2        86.62(16)  6_645 1_555   1_545
	Li2       Li2       Cl1        150.35(9)  6_645 1_555   2_665
	Li2       Li2       Li1a       114.10(19)  6_645 1_555   6_656
	Li2       Li2       Li2        20.07(9)  6_645 1_555  12_545
	Li2       Li2       O1         94.42(12)  6_645 1_555   2_665
	Li2       Li2       O2         42.60(9)  6_645 1_555   1_655
	Li2       Li2       Li2        99.93(9)  6_645 1_555   5_665
	Li2       Li2       Li2        60.000    3_765 1_555   6_645
	Li2       Li2       Cl2        146.62(16)  3_765 1_555   1_545
	Li2       Li2       Cl1        111.82(12)  3_765 1_555   2_665
	Li2       Li2       Li1a       128.73(19)  3_765 1_555   6_656
	Li2       Li2       Li2        80.07(9)  3_765 1_555  12_545
	Li2       Li2       O1         78.83(11)  3_765 1_555   2_665
	Li2       Li2       O2         42.60(9)  3_765 1_555   1_655
	Li2       Li2       Li2        39.93(9)  3_765 1_555   5_665
	Si1       Li2       Li2        61.95(7)  1_656 1_555   3_765
	Si1       Li2       Li2        61.95(7)  1_656 1_555   6_645
	Si1       Li2       Cl2        104.43(12)  1_656 1_555   1_545
	Si1       Li2       Cl1        143.13(14)  1_656 1_555   2_665
	Si1       Li2       Li1a       71.08(19)  1_656 1_555   6_656
	Si1       Li2       Li2        69.60(7)  1_656 1_555  12_545
	Si1       Li2       O1         32.55(7)  1_656 1_555   2_665
	Si1       Li2       O2         88.89(16)  1_656 1_555   1_655
	Si1       Li2       Li2        79.26(5)  1_656 1_555   5_665
	Li1b      Li2       Si1        165.01(15)  6_656 1_555   1_656
	Li1b      Li2       Li2        122.57(13)  6_656 1_555   3_765
	Li1b      Li2       Li2        106.62(14)  6_656 1_555   6_645
	Li1b      Li2       Cl2        63.61(13)  6_656 1_555   1_545
	Li1b      Li2       Cl1        51.11(11)  6_656 1_555   2_665
	Li1b      Li2       Li1a       108.2(2)  6_656 1_555   6_656
	Li1b      Li2       Li2        96.44(11)  6_656 1_555  12_545
	Li1b      Li2       O1         155.4(2)  6_656 1_555   2_665
	Li1b      Li2       O2         87.75(17)  6_656 1_555   1_655
	Li1b      Li2       Li2        113.59(12)  6_656 1_555   5_665
	Li1b      Li2       Li1b       117.27(12)  7_556 1_555   6_656
	Li1b      Li2       Si1        63.34(12)  7_556 1_555   1_656
	Li1b      Li2       Li2        119.15(12)  7_556 1_555   3_765
	Li1b      Li2       Li2        112.43(14)  7_556 1_555   6_645
	Li1b      Li2       Cl2        71.74(13)  7_556 1_555   1_545
	Li1b      Li2       Cl1        96.52(16)  7_556 1_555   2_665
	Li1b      Li2       Li1a       9.78(18)  7_556 1_555   6_656
	Li1b      Li2       Li2        103.94(12)  7_556 1_555  12_545
	Li1b      Li2       O1         40.34(12)  7_556 1_555   2_665
	Li1b      Li2       O2         151.5(2)  7_556 1_555   1_655
	Li1b      Li2       Li2        105.75(11)  7_556 1_555   5_665
	Li1a      Li2       Li1b       59.1(2)  3_666 1_555   7_556
	Li1a      Li2       Li1b       130.8(2)  3_666 1_555   6_656
	Li1a      Li2       Si1        63.41(16)  3_666 1_555   1_656
	Li1a      Li2       Li2        74.03(15)  3_666 1_555   3_765
	Li1a      Li2       Li2        120.05(13)  3_666 1_555   6_645
	Li1a      Li2       Cl2        129.8(2)  3_666 1_555   1_545
	Li1a      Li2       Cl1        79.80(17)  3_666 1_555   2_665
	Li1a      Li2       Li1a       67.3(3)  3_666 1_555   6_656
	Li1a      Li2       Li2        132.74(15)  3_666 1_555  12_545
	Li1a      Li2       O1         37.44(17)  3_666 1_555   2_665
	Li1a      Li2       O2         115.84(17)  3_666 1_555   1_655
	Li1a      Li2       Li2        46.84(17)  3_666 1_555   5_665
	Li2       Li2       Li1a       90.31(13)  4_655 1_555   3_666
	Li2       Li2       Li1b       59.19(12)  4_655 1_555   7_556
	Li2       Li2       Li1b       59.18(12)  4_655 1_555   6_656
	Li2       Li2       Si1        122.34(8)  4_655 1_555   1_656
	Li2       Li2       Li2        159.93(9)  4_655 1_555   3_765
	Li2       Li2       Li2        140.07(9)  4_655 1_555   6_645
	Li2       Li2       Cl2        53.45(9)  4_655 1_555   1_545
	Li2       Li2       Cl1        51.70(8)  4_655 1_555   2_665
	Li2       Li2       Li1a       51.28(19)  4_655 1_555   6_656
	Li2       Li2       Li2        120.000   4_655 1_555  12_545
	Li2       Li2       O1         96.49(12)  4_655 1_555   2_665
	Li2       Li2       O2         146.86(13)  4_655 1_555   1_655
	Li2       Li2       Li2        120.000   4_655 1_555   5_665
	O1        Li2       Li2        120.80(7)  7_545 1_555   4_655
	O1        Li2       Li1a       94.92(18)  7_545 1_555   3_666
	O1        Li2       Li1b       73.83(13)  7_545 1_555   7_556
	O1        Li2       Li1b       133.11(14)  7_545 1_555   6_656
	O1        Li2       Si1        31.96(5)  7_545 1_555   1_656
	O1        Li2       Li2        73.97(8)  7_545 1_555   3_765
	O1        Li2       Li2        39.12(9)  7_545 1_555   6_645
	O1        Li2       Cl2        80.19(9)  7_545 1_555   1_545
	O1        Li2       Cl1        170.35(17)  7_545 1_555   2_665
	O1        Li2       Li1a       77.12(18)  7_545 1_555   6_656
	O1        Li2       Li2        39.37(7)  7_545 1_555  12_545
	O1        Li2       O1         60.09(11)  7_545 1_555   2_665
	O1        Li2       O2         78.99(15)  7_545 1_555   1_655
	O1        Li2       Li2        105.13(5)  7_545 1_555   5_665
	Si1       Li2       O1         102.24(13)  2_655 1_555   7_545
	Si1       Li2       Li2        120.78(8)  2_655 1_555   4_655
	Si1       Li2       Li1a       126.52(18)  2_655 1_555   3_666
	Si1       Li2       Li1b       173.85(15)  2_655 1_555   7_556
	Si1       Li2       Li1b       61.80(12)  2_655 1_555   6_656
	Si1       Li2       Si1        115.81(14)  2_655 1_555   1_656
	Si1       Li2       Li2        63.26(7)  2_655 1_555   3_765
	Si1       Li2       Li2        63.26(7)  2_655 1_555   6_645
	Si1       Li2       Cl2        103.11(12)  2_655 1_555   1_545
	Si1       Li2       Cl1        87.36(11)  2_655 1_555   2_665
	Si1       Li2       Li1a       165.9(2)  2_655 1_555   6_656
	Si1       Li2       Li2        70.52(7)  2_655 1_555  12_545
	Si1       Li2       O1         141.77(17)  2_655 1_555   2_665
	Si1       Li2       O2         26.91(8)  2_655 1_555   1_655
	Si1       Li2       Li2        79.73(5)  2_655 1_555   5_665
	Li2       Li2       Si1        59.22(8)  4_755 1_555   2_655
	Li2       Li2       O1         59.20(7)  4_755 1_555   7_545
	Li2       Li2       Li2        180.000   4_755 1_555   4_655
	Li2       Li2       Li1a       89.69(13)  4_755 1_555   3_666
	Li2       Li2       Li1b       120.81(12)  4_755 1_555   7_556
	Li2       Li2       Li1b       120.82(12)  4_755 1_555   6_656
	Li2       Li2       Si1        57.66(8)  4_755 1_555   1_656
	Li2       Li2       Li2        20.07(9)  4_755 1_555   3_765
	Li2       Li2       Li2        39.93(9)  4_755 1_555   6_645
	Li2       Li2       Cl2        126.55(9)  4_755 1_555   1_545
	Li2       Li2       Cl1        128.30(8)  4_755 1_555   2_665
	Li2       Li2       Li1a       128.72(19)  4_755 1_555   6_656
	Li2       Li2       Li2        60.000    4_755 1_555  12_545
	Li2       Li2       O1         83.51(12)  4_755 1_555   2_665
	Li2       Li2       O2         33.14(13)  4_755 1_555   1_655
	Li2       Li2       Li2        60.000    4_755 1_555   5_665
	Li1a      O1        Si1        123.7(2)  9_565 1_555   2_565
	Li1a      O1        Li1a       107.7(3)  7_565 1_555   9_565
	Li1a      O1        Si1        123.7(2)  7_565 1_555   2_565
	Li1b      O1        Li1a       100.7(2)  3_566 1_555   7_565
	Li1b      O1        Li1a       21.1(4)  3_566 1_555   9_565
	Li1b      O1        Si1        118.4(2)  3_566 1_555   2_565
	Li1b      O1        Li1b       87.8(3)  6_666 1_555   3_566
	Li1b      O1        Li1a       21.1(4)  6_666 1_555   7_565
	Li1b      O1        Li1a       100.7(2)  6_666 1_555   9_565
	Li1b      O1        Si1        118.4(2)  6_666 1_555   2_565
	Li2       O1        Li1b       99.0(3)  2_664 1_555   6_666
	Li2       O1        Li1b       122.8(3)  2_664 1_555   3_566
	Li2       O1        Li1a       78.0(4)  2_664 1_555   7_565
	Li2       O1        Li1a       103.9(4)  2_664 1_555   9_565
	Li2       O1        Si1        107.65(15)  2_664 1_555   2_565
	Li2       O1        Li2        32.21(16)  8_554 1_555   2_664
	Li2       O1        Li1b       122.8(3)  8_554 1_555   6_666
	Li2       O1        Li1b       99.0(3)  8_554 1_555   3_566
	Li2       O1        Li1a       103.9(4)  8_554 1_555   7_565
	Li2       O1        Li1a       78.0(4)  8_554 1_555   9_565
	Li2       O1        Si1        107.65(15)  8_554 1_555   2_565
	O1        O1        Li2        80.54(12)  3_465 1_555   8_554
	O1        O1        Li2        96.49(12)  3_465 1_555   2_664
	O1        O1        Li1b       153.5(2)  3_465 1_555   6_666
	O1        O1        Li1b       101.66(13)  3_465 1_555   3_566
	O1        O1        Li1a       156.17(17)  3_465 1_555   7_565
	O1        O1        Li1a       96.17(17)  3_465 1_555   9_565
	O1        O1        Si1        35.62(4)  3_465 1_555   2_565
	O1        O1        O1         60.000    6_675 1_555   3_465
	O1        O1        Li2        96.49(12)  6_675 1_555   8_554
	O1        O1        Li2        80.54(12)  6_675 1_555   2_664
	O1        O1        Li1b       101.66(13)  6_675 1_555   6_666
	O1        O1        Li1b       153.5(2)  6_675 1_555   3_566
	O1        O1        Li1a       96.17(17)  6_675 1_555   7_565
	O1        O1        Li1a       156.17(17)  6_675 1_555   9_565
	O1        O1        Si1        35.62(4)  6_675 1_555   2_565
	O2        O1        O1         60.05(3)  1_565 1_555   6_675
	O2        O1        O1         60.05(3)  1_565 1_555   3_465
	O2        O1        Li2        140.14(13)  1_565 1_555   8_554
	O2        O1        Li2        140.14(13)  1_565 1_555   2_664
	O2        O1        Li1b       94.8(2)  1_565 1_555   6_666
	O2        O1        Li1b       94.8(2)  1_565 1_555   3_566
	O2        O1        Li1a       110.0(3)  1_565 1_555   7_565
	O2        O1        Li1a       110.0(3)  1_565 1_555   9_565
	O2        O1        Si1        34.63(6)  1_565 1_555   2_565
	Li2       O1        O2         99.23(7) 11_674 1_555   1_565
	Li2       O1        O1         39.37(7) 11_674 1_555   6_675
	Li2       O1        O1         74.87(5) 11_674 1_555   3_465
	Li2       O1        Li2        62.05(18) 11_674 1_555   8_554
	Li2       O1        Li2        41.17(16) 11_674 1_555   2_664
	Li2       O1        Li1b       103.6(2) 11_674 1_555   6_666
	Li2       O1        Li1b       161.0(3) 11_674 1_555   3_566
	Li2       O1        Li1a       86.4(3) 11_674 1_555   7_565
	Li2       O1        Li1a       139.9(3) 11_674 1_555   9_565
	Li2       O1        Si1        69.66(8) 11_674 1_555   2_565
	Li2       O1        Li2        61.60(14) 10_454 1_555  11_674
	Li2       O1        O2         99.23(7) 10_454 1_555   1_565
	Li2       O1        O1         74.87(5) 10_454 1_555   6_675
	Li2       O1        O1         39.37(7) 10_454 1_555   3_465
	Li2       O1        Li2        41.17(16) 10_454 1_555   8_554
	Li2       O1        Li2        62.05(18) 10_454 1_555   2_664
	Li2       O1        Li1b       161.0(3) 10_454 1_555   6_666
	Li2       O1        Li1b       103.6(2) 10_454 1_555   3_566
	Li2       O1        Li1a       139.9(3) 10_454 1_555   7_565
	Li2       O1        Li1a       86.4(3) 10_454 1_555   9_565
	Li2       O1        Si1        69.66(8) 10_454 1_555   2_565
	Li2       O2        Si1        121.78(13)  6_545 1_555   2_555
	Li2       O2        Li2        33.92(16) 12_445 1_555   6_545
	Li2       O2        Si1        121.78(13) 12_445 1_555   2_555
	Li2       O2        Li2        66.13(19)  1_455 1_555  12_445
	Li2       O2        Li2        94.81(18)  1_455 1_555   6_545
	Li2       O2        Si1        121.78(13)  1_455 1_555   2_555
	Li2       O2        Li2        33.92(16)  5_565 1_555   1_455
	Li2       O2        Li2        94.81(18)  5_565 1_555  12_445
	Li2       O2        Li2        113.7(3)  5_565 1_555   6_545
	Li2       O2        Si1        121.78(13)  5_565 1_555   2_555
	Li2       O2        Li2        94.81(18)  4_655 1_555   5_565
	Li2       O2        Li2        113.7(3)  4_655 1_555   1_455
	Li2       O2        Li2        94.81(18)  4_655 1_555  12_445
	Li2       O2        Li2        66.13(19)  4_655 1_555   6_545
	Li2       O2        Si1        121.78(13)  4_655 1_555   2_555
	Li2       O2        Li2        33.92(16)  3_665 1_555   4_655
	Li2       O2        Li2        66.13(19)  3_665 1_555   5_565
	Li2       O2        Li2        94.81(18)  3_665 1_555   1_455
	Li2       O2        Li2        113.7(3)  3_665 1_555  12_445
	Li2       O2        Li2        94.81(18)  3_665 1_555   6_545
	Li2       O2        Si1        121.78(13)  3_665 1_555   2_555
	O1        O2        Li2        93.13(12)  6_665 1_555   3_665
	O1        O2        Li2        110.24(12)  6_665 1_555   4_655
	O1        O2        Li2        93.13(12)  6_665 1_555   5_565
	O1        O2        Li2        110.24(12)  6_665 1_555   1_455
	O1        O2        Li2        152.96(13)  6_665 1_555  12_445
	O1        O2        Li2        152.96(13)  6_665 1_555   6_545
	O1        O2        Si1        35.20(3)  6_665 1_555   2_555
	O1        O2        O1         59.90(5)  1_545 1_555   6_665
	O1        O2        Li2        110.24(12)  1_545 1_555   3_665
	O1        O2        Li2        93.13(12)  1_545 1_555   4_655
	O1        O2        Li2        152.96(13)  1_545 1_555   5_565
	O1        O2        Li2        152.96(13)  1_545 1_555   1_455
	O1        O2        Li2        110.24(12)  1_545 1_555  12_445
	O1        O2        Li2        93.13(12)  1_545 1_555   6_545
	O1        O2        Si1        35.20(3)  1_545 1_555   2_555
	O1        O2        O1         59.90(5)  3_455 1_555   1_545
	O1        O2        O1         59.90(5)  3_455 1_555   6_665
	O1        O2        Li2        152.96(13)  3_455 1_555   3_665
	O1        O2        Li2        152.96(13)  3_455 1_555   4_655
	O1        O2        Li2        110.24(12)  3_455 1_555   5_565
	O1        O2        Li2        93.13(12)  3_455 1_555   1_455
	O1        O2        Li2        93.13(12)  3_455 1_555  12_445
	O1        O2        Li2        110.24(12)  3_455 1_555   6_545
	O1        O2        Si1        35.20(3)  3_455 1_555   2_555
	O1        Si1       O2         110.16(7)  2_564 1_555   2_554
	O1        Si1       O1         108.77(8)  9_664 1_555   2_564
	O1        Si1       O2         110.16(7)  9_664 1_555   2_554
	O1        Si1       O1         108.77(8)  7_444 1_555   9_664
	O1        Si1       O1         108.77(8)  7_444 1_555   2_564
	O1        Si1       O2         110.16(7)  7_444 1_555   2_554
	Li2       Si1       O1         95.82(10)  3_664 1_555   7_444
	Li2       Si1       O1         39.80(10)  3_664 1_555   9_664
	Li2       Si1       O1         78.37(9)  3_664 1_555   2_564
	Li2       Si1       O2         147.11(9)  3_664 1_555   2_554
	Li2       Si1       Li2        21.48(10)  4_654 1_555   3_664
	Li2       Si1       O1         78.37(9)  4_654 1_555   7_444
	Li2       Si1       O1         39.80(10)  4_654 1_555   9_664
	Li2       Si1       O1         95.82(10)  4_654 1_555   2_564
	Li2       Si1       O2         147.11(9)  4_654 1_555   2_554
	Li2       Si1       Li2        56.11(14)  5_564 1_555   4_654
	Li2       Si1       Li2        40.80(14)  5_564 1_555   3_664
	Li2       Si1       O1         95.82(10)  5_564 1_555   7_444
	Li2       Si1       O1         78.37(9)  5_564 1_555   9_664
	Li2       Si1       O1         39.80(10)  5_564 1_555   2_564
	Li2       Si1       O2         147.11(9)  5_564 1_555   2_554
	Li2       Si1       Li2        21.48(10)  1_454 1_555   5_564
	Li2       Si1       Li2        64.68(16)  1_454 1_555   4_654
	Li2       Si1       Li2        56.11(14)  1_454 1_555   3_664
	Li2       Si1       O1         78.37(9)  1_454 1_555   7_444
	Li2       Si1       O1         95.82(10)  1_454 1_555   9_664
	Li2       Si1       O1         39.80(10)  1_454 1_555   2_564
	Li2       Si1       O2         147.11(9)  1_454 1_555   2_554
	Li2       Si1       Li2        56.11(14)  6_544 1_555   1_454
	Li2       Si1       Li2        64.68(16)  6_544 1_555   5_564
	Li2       Si1       Li2        40.80(14)  6_544 1_555   4_654
	Li2       Si1       Li2        56.11(14)  6_544 1_555   3_664
	Li2       Si1       O1         39.80(10)  6_544 1_555   7_444
	Li2       Si1       O1         78.37(9)  6_544 1_555   9_664
	Li2       Si1       O1         95.82(10)  6_544 1_555   2_564
	Li2       Si1       O2         147.11(9)  6_544 1_555   2_554
	Li2       Si1       Li2        21.48(10) 12_444 1_555   6_544
	Li2       Si1       Li2        40.80(14) 12_444 1_555   1_454
	Li2       Si1       Li2        56.11(14) 12_444 1_555   5_564
	Li2       Si1       Li2        56.11(14) 12_444 1_555   4_654
	Li2       Si1       Li2        64.68(16) 12_444 1_555   3_664
	Li2       Si1       O1         39.80(10) 12_444 1_555   7_444
	Li2       Si1       O1         95.82(10) 12_444 1_555   9_664
	Li2       Si1       O1         78.37(9) 12_444 1_555   2_564
	Li2       Si1       O2         147.11(9) 12_444 1_555   2_554
	Li2       Si1       Li2        116.88(13) 10_444 1_555  12_444
	Li2       Si1       Li2        125.20(12) 10_444 1_555   6_544
	Li2       Si1       Li2        125.20(12) 10_444 1_555   1_454
	Li2       Si1       Li2        140.10(13) 10_444 1_555   5_564
	Li2       Si1       Li2        158.94(10) 10_444 1_555   4_654
	Li2       Si1       Li2        178.41(8) 10_444 1_555   3_664
	Li2       Si1       O1         85.44(9) 10_444 1_555   7_444
	Li2       Si1       O1         138.82(11) 10_444 1_555   9_664
	Li2       Si1       O1         102.15(8) 10_444 1_555   2_564
	Li2       Si1       O2         31.30(8) 10_444 1_555   2_554
	Li2       Si1       Li2        38.96(14)  8_544 1_555  10_444
	Li2       Si1       Li2        125.20(12)  8_544 1_555  12_444
	Li2       Si1       Li2        116.88(13)  8_544 1_555   6_544
	Li2       Si1       Li2        158.94(10)  8_544 1_555   1_454
	Li2       Si1       Li2        178.41(8)  8_544 1_555   5_564
	Li2       Si1       Li2        125.20(12)  8_544 1_555   4_654
	Li2       Si1       Li2        140.10(13)  8_544 1_555   3_664
	Li2       Si1       O1         85.44(9)  8_544 1_555   7_444
	Li2       Si1       O1         102.15(8)  8_544 1_555   9_664
	Li2       Si1       O1         138.82(11)  8_544 1_555   2_564
	Li2       Si1       O2         31.30(8)  8_544 1_555   2_554
	Li2       Si1       Li2        53.48(13)  9_454 1_555   8_544
	Li2       Si1       Li2        20.54(10)  9_454 1_555  10_444
	Li2       Si1       Li2        125.20(12)  9_454 1_555  12_444
	Li2       Si1       Li2        140.10(13)  9_454 1_555   6_544
	Li2       Si1       Li2        116.88(13)  9_454 1_555   1_454
	Li2       Si1       Li2        125.20(12)  9_454 1_555   5_564
	Li2       Si1       Li2        178.41(8)  9_454 1_555   4_654
	Li2       Si1       Li2        158.94(10)  9_454 1_555   3_664
	Li2       Si1       O1         102.15(8)  9_454 1_555   7_444
	Li2       Si1       O1         138.82(11)  9_454 1_555   9_664
	Li2       Si1       O1         85.44(9)  9_454 1_555   2_564
	Li2       Si1       O2         31.30(8)  9_454 1_555   2_554
	Li2       Si1       Li2        61.56(15)  2_654 1_555   9_454
	Li2       Si1       Li2        20.54(10)  2_654 1_555   8_544
	Li2       Si1       Li2        53.48(13)  2_654 1_555  10_444
	Li2       Si1       Li2        140.10(13)  2_654 1_555  12_444
	Li2       Si1       Li2        125.20(12)  2_654 1_555   6_544
	Li2       Si1       Li2        178.41(8)  2_654 1_555   1_454
	Li2       Si1       Li2        158.94(10)  2_654 1_555   5_564
	Li2       Si1       Li2        116.88(13)  2_654 1_555   4_654
	Li2       Si1       Li2        125.20(12)  2_654 1_555   3_664
	Li2       Si1       O1         102.15(8)  2_654 1_555   7_444
	Li2       Si1       O1         85.44(9)  2_654 1_555   9_664
	Li2       Si1       O1         138.82(11)  2_654 1_555   2_564
	Li2       Si1       O2         31.30(8)  2_654 1_555   2_554
	Li2       Si1       Li2        53.48(13)  7_564 1_555   2_654
	Li2       Si1       Li2        38.96(14)  7_564 1_555   9_454
	Li2       Si1       Li2        61.56(15)  7_564 1_555   8_544
	Li2       Si1       Li2        53.48(13)  7_564 1_555  10_444
	Li2       Si1       Li2        158.94(10)  7_564 1_555  12_444
	Li2       Si1       Li2        178.41(8)  7_564 1_555   6_544
	Li2       Si1       Li2        125.20(12)  7_564 1_555   1_454
	Li2       Si1       Li2        116.88(13)  7_564 1_555   5_564
	Li2       Si1       Li2        140.10(13)  7_564 1_555   4_654
	Li2       Si1       Li2        125.20(12)  7_564 1_555   3_664
	Li2       Si1       O1         138.82(11)  7_564 1_555   7_444
	Li2       Si1       O1         102.15(8)  7_564 1_555   9_664
	Li2       Si1       O1         85.44(9)  7_564 1_555   2_564
	Li2       Si1       O2         31.30(8)  7_564 1_555   2_554
	Li2       Si1       Li2        20.54(10) 11_664 1_555   7_564
	Li2       Si1       Li2        38.96(14) 11_664 1_555   2_654
	Li2       Si1       Li2        53.48(13) 11_664 1_555   9_454
	Li2       Si1       Li2        53.48(13) 11_664 1_555   8_544
	Li2       Si1       Li2        61.56(15) 11_664 1_555  10_444
	Li2       Si1       Li2        178.41(8) 11_664 1_555  12_444
	Li2       Si1       Li2        158.94(10) 11_664 1_555   6_544
	Li2       Si1       Li2        140.10(13) 11_664 1_555   1_454
	Li2       Si1       Li2        125.20(12) 11_664 1_555   5_564
	Li2       Si1       Li2        125.20(12) 11_664 1_555   4_654
	Li2       Si1       Li2        116.88(13) 11_664 1_555   3_664
	Li2       Si1       O1         138.82(11) 11_664 1_555   7_444
	Li2       Si1       O1         85.44(9) 11_664 1_555   9_664
	Li2       Si1       O1         102.15(8) 11_664 1_555   2_564
	Li2       Si1       O2         31.30(8) 11_664 1_555   2_554
	Li1b      Si1       Li2        109.43(18)  9_555 1_555  11_664
	Li1b      Si1       Li2        119.24(19)  9_555 1_555   7_564
	Li1b      Si1       Li2        70.60(17)  9_555 1_555   2_654
	Li1b      Si1       Li2        96.59(17)  9_555 1_555   9_454
	Li1b      Si1       Li2        57.86(19)  9_555 1_555   8_544
	Li1b      Si1       Li2        76.07(17)  9_555 1_555  10_444
	Li1b      Si1       Li2        69.54(18)  9_555 1_555  12_444
	Li1b      Si1       Li2        59.19(19)  9_555 1_555   6_544
	Li1b      Si1       Li2        110.21(18)  9_555 1_555   1_454
	Li1b      Si1       Li2        123.66(19)  9_555 1_555   5_564
	Li1b      Si1       Li2        83.01(16)  9_555 1_555   4_654
	Li1b      Si1       Li2        104.47(17)  9_555 1_555   3_664
	Li1b      Si1       O1         33.63(14)  9_555 1_555   7_444
	Li1b      Si1       O1         94.50(10)  9_555 1_555   9_664
	Li1b      Si1       O1         142.02(12)  9_555 1_555   2_564
	Li1b      Si1       O2         88.11(18)  9_555 1_555   2_554
	Li1b      Si1       Li1b       171.0(2)  9_565 1_555   9_555
	Li1b      Si1       Li2        70.60(17)  9_565 1_555  11_664
	Li1b      Si1       Li2        57.86(19)  9_565 1_555   7_564
	Li1b      Si1       Li2        109.43(18)  9_565 1_555   2_654
	Li1b      Si1       Li2        76.07(17)  9_565 1_555   9_454
	Li1b      Si1       Li2        119.24(19)  9_565 1_555   8_544
	Li1b      Si1       Li2        96.59(17)  9_565 1_555  10_444
	Li1b      Si1       Li2        110.21(18)  9_565 1_555  12_444
	Li1b      Si1       Li2        123.66(19)  9_565 1_555   6_544
	Li1b      Si1       Li2        69.54(18)  9_565 1_555   1_454
	Li1b      Si1       Li2        59.19(19)  9_565 1_555   5_564
	Li1b      Si1       Li2        104.47(17)  9_565 1_555   4_654
	Li1b      Si1       Li2        83.01(16)  9_565 1_555   3_664
	Li1b      Si1       O1         142.02(12)  9_565 1_555   7_444
	Li1b      Si1       O1         94.50(10)  9_565 1_555   9_664
	Li1b      Si1       O1         33.63(14)  9_565 1_555   2_564
	Li1b      Si1       O2         88.11(18)  9_565 1_555   2_554
	Li1b      Si1       Li1b       51.77(18)  7_455 1_555   9_565
	Li1b      Si1       Li1b       119.89(3)  7_455 1_555   9_555
	Li1b      Si1       Li2        96.59(17)  7_455 1_555  11_664
	Li1b      Si1       Li2        76.07(17)  7_455 1_555   7_564
	Li1b      Si1       Li2        119.24(19)  7_455 1_555   2_654
	Li1b      Si1       Li2        57.86(19)  7_455 1_555   9_454
	Li1b      Si1       Li2        109.43(18)  7_455 1_555   8_544
	Li1b      Si1       Li2        70.60(17)  7_455 1_555  10_444
	Li1b      Si1       Li2        83.01(16)  7_455 1_555  12_444
	Li1b      Si1       Li2        104.47(17)  7_455 1_555   6_544
	Li1b      Si1       Li2        59.19(19)  7_455 1_555   1_454
	Li1b      Si1       Li2        69.54(18)  7_455 1_555   5_564
	Li1b      Si1       Li2        123.66(19)  7_455 1_555   4_654
	Li1b      Si1       Li2        110.21(18)  7_455 1_555   3_664
	Li1b      Si1       O1         94.50(10)  7_455 1_555   7_444
	Li1b      Si1       O1         142.02(12)  7_455 1_555   9_664
	Li1b      Si1       O1         33.63(14)  7_455 1_555   2_564
	Li1b      Si1       O2         88.11(18)  7_455 1_555   2_554
	Li1b      Si1       Li1b       171.0(2)  7_555 1_555   7_455
	Li1b      Si1       Li1b       119.89(3)  7_555 1_555   9_565
	Li1b      Si1       Li1b       68.16(18)  7_555 1_555   9_555
	Li1b      Si1       Li2        76.07(17)  7_555 1_555  11_664
	Li1b      Si1       Li2        96.59(17)  7_555 1_555   7_564
	Li1b      Si1       Li2        57.86(19)  7_555 1_555   2_654
	Li1b      Si1       Li2        119.24(19)  7_555 1_555   9_454
	Li1b      Si1       Li2        70.60(17)  7_555 1_555   8_544
	Li1b      Si1       Li2        109.43(18)  7_555 1_555  10_444
	Li1b      Si1       Li2        104.47(17)  7_555 1_555  12_444
	Li1b      Si1       Li2        83.01(16)  7_555 1_555   6_544
	Li1b      Si1       Li2        123.66(19)  7_555 1_555   1_454
	Li1b      Si1       Li2        110.21(18)  7_555 1_555   5_564
	Li1b      Si1       Li2        59.19(19)  7_555 1_555   4_654
	Li1b      Si1       Li2        69.54(18)  7_555 1_555   3_664
	Li1b      Si1       O1         94.50(10)  7_555 1_555   7_444
	Li1b      Si1       O1         33.63(14)  7_555 1_555   9_664
	Li1b      Si1       O1         142.02(12)  7_555 1_555   2_564
	Li1b      Si1       O2         88.11(18)  7_555 1_555   2_554
	Li1b      Si1       Li1b       119.89(3)  2_555 1_555   7_555
	Li1b      Si1       Li1b       68.16(18)  2_555 1_555   7_455
	Li1b      Si1       Li1b       119.89(3)  2_555 1_555   9_565
	Li1b      Si1       Li1b       51.77(18)  2_555 1_555   9_555
	Li1b      Si1       Li2        119.24(19)  2_555 1_555  11_664
	Li1b      Si1       Li2        109.43(18)  2_555 1_555   7_564
	Li1b      Si1       Li2        96.59(17)  2_555 1_555   2_654
	Li1b      Si1       Li2        70.60(17)  2_555 1_555   9_454
	Li1b      Si1       Li2        76.07(17)  2_555 1_555   8_544
	Li1b      Si1       Li2        57.86(19)  2_555 1_555  10_444
	Li1b      Si1       Li2        59.19(19)  2_555 1_555  12_444
	Li1b      Si1       Li2        69.54(18)  2_555 1_555   6_544
	Li1b      Si1       Li2        83.01(16)  2_555 1_555   1_454
	Li1b      Si1       Li2        104.47(17)  2_555 1_555   5_564
	Li1b      Si1       Li2        110.21(18)  2_555 1_555   4_654
	Li1b      Si1       Li2        123.66(19)  2_555 1_555   3_664
	Li1b      Si1       O1         33.63(14)  2_555 1_555   7_444
	Li1b      Si1       O1         142.02(12)  2_555 1_555   9_664
	Li1b      Si1       O1         94.50(10)  2_555 1_555   2_564
	Li1b      Si1       O2         88.11(18)  2_555 1_555   2_554
	Li1b      Si1       Li1b       171.0(2)  2_665 1_555   2_555
	Li1b      Si1       Li1b       51.77(18)  2_665 1_555   7_555
	Li1b      Si1       Li1b       119.89(3)  2_665 1_555   7_455
	Li1b      Si1       Li1b       68.16(18)  2_665 1_555   9_565
	Li1b      Si1       Li1b       119.89(3)  2_665 1_555   9_555
	Li1b      Si1       Li2        57.86(19)  2_665 1_555  11_664
	Li1b      Si1       Li2        70.60(17)  2_665 1_555   7_564
	Li1b      Si1       Li2        76.07(17)  2_665 1_555   2_654
	Li1b      Si1       Li2        109.43(18)  2_665 1_555   9_454
	Li1b      Si1       Li2        96.59(17)  2_665 1_555   8_544
	Li1b      Si1       Li2        119.24(19)  2_665 1_555  10_444
	Li1b      Si1       Li2        123.66(19)  2_665 1_555  12_444
	Li1b      Si1       Li2        110.21(18)  2_665 1_555   6_544
	Li1b      Si1       Li2        104.47(17)  2_665 1_555   1_454
	Li1b      Si1       Li2        83.01(16)  2_665 1_555   5_564
	Li1b      Si1       Li2        69.54(18)  2_665 1_555   4_654
	Li1b      Si1       Li2        59.19(19)  2_665 1_555   3_664
	Li1b      Si1       O1         142.02(12)  2_665 1_555   7_444
	Li1b      Si1       O1         33.63(14)  2_665 1_555   9_664
	Li1b      Si1       O1         94.50(10)  2_665 1_555   2_564
	Li1b      Si1       O2         88.11(18)  2_665 1_555   2_554
	Li1a      Si1       Li1b       65.01(15)  3_565 1_555   2_665
	Li1a      Si1       Li1b       123.79(14)  3_565 1_555   2_555
	Li1a      Si1       Li1b       115.86(14)  3_565 1_555   7_555
	Li1a      Si1       Li1b       56.93(15)  3_565 1_555   7_455
	Li1a      Si1       Li1b       13.0(3)  3_565 1_555   9_565
	Li1a      Si1       Li1b       170.5(3)  3_565 1_555   9_555
	Li1a      Si1       Li2        80.1(2)  3_565 1_555  11_664
	Li1a      Si1       Li2        69.7(2)  3_565 1_555   7_564
	Li1a      Si1       Li2        118.9(2)  3_565 1_555   2_654
	Li1a      Si1       Li2        88.84(19)  3_565 1_555   9_454
	Li1a      Si1       Li2        131.2(2)  3_565 1_555   8_544
	Li1a      Si1       Li2        109.29(19)  3_565 1_555  10_444
	Li1a      Si1       Li2        100.9(2)  3_565 1_555  12_444
	Li1a      Si1       Li2        111.9(2)  3_565 1_555   6_544
	Li1a      Si1       Li2        60.3(2)  3_565 1_555   1_454
	Li1a      Si1       Li2        47.2(2)  3_565 1_555   5_564
	Li1a      Si1       Li2        91.8(2)  3_565 1_555   4_654
	Li1a      Si1       Li2        70.39(19)  3_565 1_555   3_664
	Li1a      Si1       O1         137.41(18)  3_565 1_555   7_444
	Li1a      Si1       O1         86.45(13)  3_565 1_555   9_664
	Li1a      Si1       O1         30.40(13)  3_565 1_555   2_564
	Li1a      Si1       O2         100.5(2)  3_565 1_555   2_554
	Li1a      Si1       Li1a       116.76(12)  6_655 1_555   3_565
	Li1a      Si1       Li1b       56.93(15)  6_655 1_555   2_665
	Li1a      Si1       Li1b       115.86(14)  6_655 1_555   2_555
	Li1a      Si1       Li1b       13.0(3)  6_655 1_555   7_555
	Li1a      Si1       Li1b       170.5(3)  6_655 1_555   7_455
	Li1a      Si1       Li1b       123.79(14)  6_655 1_555   9_565
	Li1a      Si1       Li1b       65.01(15)  6_655 1_555   9_555
	Li1a      Si1       Li2        88.84(19)  6_655 1_555  11_664
	Li1a      Si1       Li2        109.29(19)  6_655 1_555   7_564
	Li1a      Si1       Li2        69.7(2)  6_655 1_555   2_654
	Li1a      Si1       Li2        131.2(2)  6_655 1_555   9_454
	Li1a      Si1       Li2        80.1(2)  6_655 1_555   8_544
	Li1a      Si1       Li2        118.9(2)  6_655 1_555  10_444
	Li1a      Si1       Li2        91.8(2)  6_655 1_555  12_444
	Li1a      Si1       Li2        70.39(19)  6_655 1_555   6_544
	Li1a      Si1       Li2        111.9(2)  6_655 1_555   1_454
	Li1a      Si1       Li2        100.9(2)  6_655 1_555   5_564
	Li1a      Si1       Li2        47.2(2)  6_655 1_555   4_654
	Li1a      Si1       Li2        60.3(2)  6_655 1_555   3_664
	Li1a      Si1       O1         86.45(13)  6_655 1_555   7_444
	Li1a      Si1       O1         30.40(13)  6_655 1_555   9_664
	Li1a      Si1       O1         137.41(18)  6_655 1_555   2_564
	Li1a      Si1       O2         100.5(2)  6_655 1_555   2_554
	Li1a      Si1       Li1a       59.0(2)  3_555 1_555   6_655
	Li1a      Si1       Li1a       159.0(4)  3_555 1_555   3_565
	Li1a      Si1       Li1b       115.86(14)  3_555 1_555   2_665
	Li1a      Si1       Li1b       56.93(15)  3_555 1_555   2_555
	Li1a      Si1       Li1b       65.01(15)  3_555 1_555   7_555
	Li1a      Si1       Li1b       123.79(14)  3_555 1_555   7_455
	Li1a      Si1       Li1b       170.5(3)  3_555 1_555   9_565
	Li1a      Si1       Li1b       13.0(3)  3_555 1_555   9_555
	Li1a      Si1       Li2        118.9(2)  3_555 1_555  11_664
	Li1a      Si1       Li2        131.2(2)  3_555 1_555   7_564
	Li1a      Si1       Li2        80.1(2)  3_555 1_555   2_654
	Li1a      Si1       Li2        109.29(19)  3_555 1_555   9_454
	Li1a      Si1       Li2        69.7(2)  3_555 1_555   8_544
	Li1a      Si1       Li2        88.84(19)  3_555 1_555  10_444
	Li1a      Si1       Li2        60.3(2)  3_555 1_555  12_444
	Li1a      Si1       Li2        47.2(2)  3_555 1_555   6_544
	Li1a      Si1       Li2        100.9(2)  3_555 1_555   1_454
	Li1a      Si1       Li2        111.9(2)  3_555 1_555   5_564
	Li1a      Si1       Li2        70.39(19)  3_555 1_555   4_654
	Li1a      Si1       Li2        91.8(2)  3_555 1_555   3_664
	Li1a      Si1       O1         30.40(13)  3_555 1_555   7_444
	Li1a      Si1       O1         86.45(13)  3_555 1_555   9_664
	Li1a      Si1       O1         137.41(18)  3_555 1_555   2_564
	Li1a      Si1       O2         100.5(2)  3_555 1_555   2_554
	Li1a      Si1       Li1a       116.76(12)  6_555 1_555   3_555
	Li1a      Si1       Li1a       159.0(4)  6_555 1_555   6_655
	Li1a      Si1       Li1a       58.8(2)  6_555 1_555   3_565
	Li1a      Si1       Li1b       123.79(14)  6_555 1_555   2_665
	Li1a      Si1       Li1b       65.01(15)  6_555 1_555   2_555
	Li1a      Si1       Li1b       170.5(3)  6_555 1_555   7_555
	Li1a      Si1       Li1b       13.0(3)  6_555 1_555   7_455
	Li1a      Si1       Li1b       56.93(15)  6_555 1_555   9_565
	Li1a      Si1       Li1b       115.86(14)  6_555 1_555   9_555
	Li1a      Si1       Li2        109.29(19)  6_555 1_555  11_664
	Li1a      Si1       Li2        88.84(19)  6_555 1_555   7_564
	Li1a      Si1       Li2        131.2(2)  6_555 1_555   2_654
	Li1a      Si1       Li2        69.7(2)  6_555 1_555   9_454
	Li1a      Si1       Li2        118.9(2)  6_555 1_555   8_544
	Li1a      Si1       Li2        80.1(2)  6_555 1_555  10_444
	Li1a      Si1       Li2        70.39(19)  6_555 1_555  12_444
	Li1a      Si1       Li2        91.8(2)  6_555 1_555   6_544
	Li1a      Si1       Li2        47.2(2)  6_555 1_555   1_454
	Li1a      Si1       Li2        60.3(2)  6_555 1_555   5_564
	Li1a      Si1       Li2        111.9(2)  6_555 1_555   4_654
	Li1a      Si1       Li2        100.9(2)  6_555 1_555   3_664
	Li1a      Si1       O1         86.45(13)  6_555 1_555   7_444
	Li1a      Si1       O1         137.41(18)  6_555 1_555   9_664
	Li1a      Si1       O1         30.40(13)  6_555 1_555   2_564
	Li1a      Si1       O2         100.5(2)  6_555 1_555   2_554
	Li1a      Si1       Li1a       116.76(12)  1_555 1_555   6_555
	Li1a      Si1       Li1a       116.76(12)  1_555 1_555   3_555
	Li1a      Si1       Li1a       58.8(2)  1_555 1_555   6_655
	Li1a      Si1       Li1a       59.0(2)  1_555 1_555   3_565
	Li1a      Si1       Li1b       13.0(3)  1_555 1_555   2_665
	Li1a      Si1       Li1b       170.5(3)  1_555 1_555   2_555
	Li1a      Si1       Li1b       56.93(15)  1_555 1_555   7_555
	Li1a      Si1       Li1b       115.86(14)  1_555 1_555   7_455
	Li1a      Si1       Li1b       65.01(15)  1_555 1_555   9_565
	Li1a      Si1       Li1b       123.79(14)  1_555 1_555   9_555
	Li1a      Si1       Li2        69.7(2)  1_555 1_555  11_664
	Li1a      Si1       Li2        80.1(2)  1_555 1_555   7_564
	Li1a      Si1       Li2        88.84(19)  1_555 1_555   2_654
	Li1a      Si1       Li2        118.9(2)  1_555 1_555   9_454
	Li1a      Si1       Li2        109.29(19)  1_555 1_555   8_544
	Li1a      Si1       Li2        131.2(2)  1_555 1_555  10_444
	Li1a      Si1       Li2        111.9(2)  1_555 1_555  12_444
	Li1a      Si1       Li2        100.9(2)  1_555 1_555   6_544
	Li1a      Si1       Li2        91.8(2)  1_555 1_555   1_454
	Li1a      Si1       Li2        70.39(19)  1_555 1_555   5_564
	Li1a      Si1       Li2        60.3(2)  1_555 1_555   4_654
	Li1a      Si1       Li2        47.2(2)  1_555 1_555   3_664
	Li1a      Si1       O1         137.41(18)  1_555 1_555   7_444
	Li1a      Si1       O1         30.40(13)  1_555 1_555   9_664
	Li1a      Si1       O1         86.45(13)  1_555 1_555   2_564
	Li1a      Si1       O2         100.5(2)  1_555 1_555   2_554
	Li1a      Si1       Li1a       159.0(4)  1_445 1_555   1_555
	Li1a      Si1       Li1a       59.0(2)  1_445 1_555   6_555
	Li1a      Si1       Li1a       58.8(2)  1_445 1_555   3_555
	Li1a      Si1       Li1a       116.76(12)  1_445 1_555   6_655
	Li1a      Si1       Li1a       116.76(12)  1_445 1_555   3_565
	Li1a      Si1       Li1b       170.5(3)  1_445 1_555   2_665
	Li1a      Si1       Li1b       13.0(3)  1_445 1_555   2_555
	Li1a      Si1       Li1b       123.79(14)  1_445 1_555   7_555
	Li1a      Si1       Li1b       65.01(15)  1_445 1_555   7_455
	Li1a      Si1       Li1b       115.86(14)  1_445 1_555   9_565
	Li1a      Si1       Li1b       56.93(15)  1_445 1_555   9_555
	Li1a      Si1       Li2        131.2(2)  1_445 1_555  11_664
	Li1a      Si1       Li2        118.9(2)  1_445 1_555   7_564
	Li1a      Si1       Li2        109.29(19)  1_445 1_555   2_654
	Li1a      Si1       Li2        80.1(2)  1_445 1_555   9_454
	Li1a      Si1       Li2        88.84(19)  1_445 1_555   8_544
	Li1a      Si1       Li2        69.7(2)  1_445 1_555  10_444
	Li1a      Si1       Li2        47.2(2)  1_445 1_555  12_444
	Li1a      Si1       Li2        60.3(2)  1_445 1_555   6_544
	Li1a      Si1       Li2        70.39(19)  1_445 1_555   1_454
	Li1a      Si1       Li2        91.8(2)  1_445 1_555   5_564
	Li1a      Si1       Li2        100.9(2)  1_445 1_555   4_654
	Li1a      Si1       Li2        111.9(2)  1_445 1_555   3_664
	Li1a      Si1       O1         30.40(13)  1_445 1_555   7_444
	Li1a      Si1       O1         137.41(18)  1_445 1_555   9_664
	Li1a      Si1       O1         86.45(13)  1_445 1_555   2_564
	Li1a      Si1       O2         100.5(2)  1_445 1_555   2_554
#######End of Structure loop#######
#######Start of powder data loop#######
_pd_block_id 275.xye
loop_
_pd_phase_id
_pd_phase_block_id
_pd_phase_mass_%
1 phase_1_P63mc 95.88
_exptl_absorpt_coefficient_mu 17.18
_diffrn_radiation_wavelength 0.82660
_diffrn_radiation_probe x-ray
_refine_ls_goodness_of_fit_all 23.36381
_refine_ls_R_factor_all  1.92234
_pd_proc_ls_prof_R_factor 1.92234
_pd_proc_ls_prof_wR_factor 2.75458
_pd_proc_ls_prof_wR_expected 0.56988
_pd_calc_method Rietveld
_pd_proc_2theta_range_min     8.00000
_pd_proc_2theta_range_max    70.00000
_pd_proc_2theta_range_inc     0.00400
loop_
_pd_proc_point_id
_pd_meas_2theta_scan
_pd_proc_d_spacing
_pd_proc_intensity_total
_pd_calc_intensity_total
_pd_proc_ls_weight
0     8.00000     5.92487 47561.18935(218) 48993.47321     1.00000
1     8.00400     5.92191 47416.84177(218) 48970.73115     1.00000
2     8.00800     5.91896 47607.75244(218) 48948.22058     1.00000
3     8.01200     5.91601 47480.58338(218) 48925.94201     1.00000
4     8.01600     5.91306 47623.20869(218) 48903.89592     1.00000
5     8.02000     5.91012 47736.78116(218) 48882.08280     1.00000
6     8.02400     5.90718 47813.08343(219) 48860.50309     1.00000
7     8.02800     5.90424 47652.19085(218) 48839.15725     1.00000
8     8.03200     5.90130 47915.10502(219) 48818.04571     1.00000
9     8.03600     5.89837 47828.22749(219) 48797.16890     1.00000
10     8.04000     5.89544 47732.13206(218) 48776.52721     1.00000
11     8.04400     5.89251 47510.76612(218) 48756.12105     1.00000
12     8.04800     5.88959 47509.66422(218) 48735.95079     1.00000
13     8.05200     5.88667 47527.40685(218) 48716.01680     1.00000
14     8.05600     5.88375 47566.69794(218) 48696.31944     1.00000
15     8.06000     5.88084 47259.39398(217) 48676.85904     1.00000
16     8.06400     5.87792 47487.82926(218) 48657.63594     1.00000
17     8.06800     5.87501 47457.83128(218) 48638.65046     1.00000
18     8.07200     5.87211 47515.64549(218) 48619.90289     1.00000
19     8.07600     5.86920 47282.85685(217) 48601.39353     1.00000
20     8.08000     5.86630 47095.92302(217) 48583.12265     1.00000
21     8.08400     5.86341 47569.26064(218) 48565.09054     1.00000
22     8.08800     5.86051 47497.75915(218) 48547.29743     1.00000
23     8.09200     5.85762 47615.44456(218) 48529.74358     1.00000
24     8.09600     5.85473 47755.93325(219) 48512.42921     1.00000
25     8.10000     5.85184 47524.38945(218) 48495.35455     1.00000
26     8.10400     5.84896 47402.74878(218) 48478.51981     1.00000
27     8.10800     5.84608 47471.12740(218) 48461.92517     1.00000
28     8.11200     5.84320 47536.60739(218) 48445.57083     1.00000
29     8.11600     5.84033 47645.67306(218) 48429.45697     1.00000
30     8.12000     5.83745 47771.95415(219) 48413.58374     1.00000
31     8.12400     5.83458 47965.75756(219) 48397.95129     1.00000
32     8.12800     5.83172 47495.74528(218) 48382.55978     1.00000
33     8.13200     5.82885 47518.94140(218) 48367.40932     1.00000
34     8.13600     5.82599 47491.10807(218) 48352.50004     1.00000
35     8.14000     5.82313 47820.48265(219) 48337.83206     1.00000
36     8.14400     5.82028 47771.71463(219) 48323.40546     1.00000
37     8.14800     5.81743 47624.59465(218) 48309.22033     1.00000
38     8.15200     5.81458 47523.66649(218) 48295.27677     1.00000
39     8.15600     5.81173 47344.10846(218) 48281.57483     1.00000
40     8.16000     5.80889 47741.59249(218) 48268.11457     1.00000
41     8.16400     5.80604 47524.25088(218) 48254.89604     1.00000
42     8.16800     5.80321 47911.37832(219) 48241.91928     1.00000
43     8.17200     5.80037 47882.18000(219) 48229.18433     1.00000
44     8.17600     5.79754 48347.24430(220) 48216.69119     1.00000
45     8.18000     5.79471 48343.13502(220) 48204.43989     1.00000
46     8.18400     5.79188 48121.33788(219) 48192.43043     1.00000
47     8.18800     5.78906 48491.96695(220) 48180.66278     1.00000
48     8.19200     5.78623 47752.87589(219) 48169.13695     1.00000
49     8.19600     5.78341 47945.63982(219) 48157.85291     1.00000
50     8.20000     5.78060 48385.02690(220) 48146.81061     1.00000
51     8.20400     5.77778 48113.57227(219) 48136.01002     1.00000
52     8.20800     5.77497 47875.85745(219) 48125.45109     1.00000
53     8.21200     5.77217 47990.13297(219) 48115.13376     1.00000
54     8.21600     5.76936 47675.31478(218) 48105.05797     1.00000
55     8.22000     5.76656 47626.14911(218) 48095.22362     1.00000
56     8.22400     5.76376 47847.73333(219) 48085.63065     1.00000
57     8.22800     5.76096 48139.05141(219) 48076.27897     1.00000
58     8.23200     5.75817 47882.02184(219) 48067.16846     1.00000
59     8.23600     5.75537 47939.11469(219) 48058.29903     1.00000
60     8.24000     5.75259 48131.85603(219) 48049.67057     1.00000
61     8.24400     5.74980 47960.82557(219) 48041.28295     1.00000
62     8.24800     5.74702 47667.22407(218) 48033.13605     1.00000
63     8.25200     5.74423 48045.61305(219) 48025.22972     1.00000
64     8.25600     5.74146 48271.05917(220) 48017.56384     1.00000
65     8.26000     5.73868 48185.21358(220) 48010.13825     1.00000
66     8.26400     5.73591 47775.89061(219) 48002.95280     1.00000
67     8.26800     5.73314 48302.95271(220) 47996.00733     1.00000
68     8.27200     5.73037 47954.10253(219) 47989.30166     1.00000
69     8.27600     5.72761 48085.99028(219) 47982.83564     1.00000
70     8.28000     5.72484 48044.34787(219) 47976.60908     1.00000
71     8.28400     5.72208 48067.22211(219) 47970.62179     1.00000
72     8.28800     5.71933 48006.94168(219) 47964.87359     1.00000
73     8.29200     5.71657 48001.57491(219) 47959.36429     1.00000
74     8.29600     5.71382 48099.17924(219) 47954.09368     1.00000
75     8.30000     5.71107 48139.09188(219) 47949.06156     1.00000
76     8.30400     5.70833 47938.08602(219) 47944.26772     1.00000
77     8.30800     5.70558 48027.75716(219) 47939.71195     1.00000
78     8.31200     5.70284 48056.26445(219) 47935.39404     1.00000
79     8.31600     5.70010 47882.51722(219) 47931.31375     1.00000
80     8.32000     5.69737 48231.35181(220) 47927.47087     1.00000
81     8.32400     5.69463 48031.63321(219) 47923.86516     1.00000
82     8.32800     5.69190 48029.67723(219) 47920.50177     1.00000
83     8.33200     5.68918 48105.45525(219) 47917.40142     1.00000
84     8.33600     5.68645 48069.19897(219) 47914.57776     1.00000
85     8.34000     5.68373 48229.64513(220) 47912.06275     1.00000
86     8.34400     5.68101 48104.18083(219) 47909.96940     1.00000
87     8.34800     5.67829 48483.43584(220) 47908.32816     1.00000
88     8.35200     5.67558 48346.78748(220) 47906.40971     1.00000
89     8.35600     5.67286 48639.72152(221) 47904.70131     1.00000
90     8.36000     5.67016 48489.72029(220) 47903.22800     1.00000
91     8.36400     5.66745 48239.61438(220) 47901.98954     1.00000
92     8.36800     5.66474 48568.63804(220) 47900.98568     1.00000
93     8.37200     5.66204 48617.30759(220) 47900.21616     1.00000
94     8.37600     5.65934 48658.80431(221) 47899.68073     1.00000
95     8.38000     5.65665 48555.53502(220) 47899.37916     1.00000
96     8.38400     5.65395 48075.52039(219) 47899.31118     1.00000
97     8.38800     5.65126 48395.98429(220) 47899.47656     1.00000
98     8.39200     5.64857 48325.57998(220) 47899.87505     1.00000
99     8.39600     5.64589 48358.09580(220) 47900.50640     1.00000
100     8.40000     5.64320 48267.43615(220) 47901.37038     1.00000
101     8.40400     5.64052 48376.39121(220) 47902.46675     1.00000
102     8.40800     5.63784 48293.13877(220) 47903.79528     1.00000
103     8.41200     5.63517 48036.49534(219) 47905.35574     1.00000
104     8.41600     5.63249 48364.55656(220) 47907.14789     1.00000
105     8.42000     5.62982 48403.57869(220) 47909.17153     1.00000
106     8.42400     5.62715 48247.02527(220) 47911.42644     1.00000
107     8.42800     5.62449 48394.44216(220) 47913.91240     1.00000
108     8.43200     5.62182 48395.00228(220) 47916.62923     1.00000
109     8.43600     5.61916 48420.77255(220) 47919.57672     1.00000
110     8.44000     5.61651 48373.78610(220) 47922.75468     1.00000
111     8.44400     5.61385 48167.73635(219) 47926.16296     1.00000
112     8.44800     5.61120 48558.91010(220) 47929.80137     1.00000
113     8.45200     5.60855 48538.30655(220) 47933.66976     1.00000
114     8.45600     5.60590 48646.43542(221) 47937.76798     1.00000
115     8.46000     5.60325 48251.30217(220) 47942.09591     1.00000
116     8.46400     5.60061 48376.10169(220) 47946.65343     1.00000
117     8.46800     5.59797 48511.12216(220) 47951.44042     1.00000
118     8.47200     5.59533 48591.80821(220) 47956.45680     1.00000
119     8.47600     5.59269 48433.15418(220) 47961.70250     1.00000
120     8.48000     5.59006 48568.96005(220) 47967.17745     1.00000
121     8.48400     5.58743 48844.01395(221) 47972.88163     1.00000
122     8.48800     5.58480 48870.68016(221) 47978.81501     1.00000
123     8.49200     5.58218 48762.83208(221) 47984.97760     1.00000
124     8.49600     5.57955 48948.12144(221) 47991.36942     1.00000
125     8.50000     5.57693 48855.77183(221) 47997.99053     1.00000
126     8.50400     5.57431 48418.27509(220) 48004.84100     1.00000
127     8.50800     5.57170 48385.74157(220) 48011.92093     1.00000
128     8.51200     5.56908 48621.19660(221) 48019.23047     1.00000
129     8.51600     5.56647 48640.19254(221) 48026.76977     1.00000
130     8.52000     5.56386 49055.50692(221) 48034.53904     1.00000
131     8.52400     5.56126 48989.17623(221) 48042.53851     1.00000
132     8.52800     5.55865 48885.53400(221) 48050.76845     1.00000
133     8.53200     5.55605 48659.51575(221) 48059.22917     1.00000
134     8.53600     5.55345 48699.87738(221) 48067.92104     1.00000
135     8.54000     5.55086 48903.65336(221) 48076.84446     1.00000
136     8.54400     5.54826 48838.17530(221) 48085.99988     1.00000
137     8.54800     5.54567 48198.46082(220) 48095.38779     1.00000
138     8.55200     5.54308 48885.79393(221) 48105.00877     1.00000
139     8.55600     5.54050 49575.17501(223) 48114.86344     1.00000
140     8.56000     5.53791 49522.27636(223) 48124.95246     1.00000
141     8.56400     5.53533 49016.05407(221) 48135.27661     1.00000
142     8.56800     5.53275 49247.76802(222) 48145.83669     1.00000
143     8.57200     5.53018 49040.23429(221) 48156.63362     1.00000
144     8.57600     5.52760 48797.07444(221) 48167.66837     1.00000
145     8.58000     5.52503 49084.78867(222) 48178.94201     1.00000
146     8.58400     5.52246 49063.88019(222) 48190.45571     1.00000
147     8.58800     5.51989 48951.01367(221) 48202.21074     1.00000
148     8.59200     5.51733 49024.40388(221) 48214.20846     1.00000
149     8.59600     5.51476 48935.05431(221) 48226.45038     1.00000
150     8.60000     5.51220 49060.11715(221) 48238.93810     1.00000
151     8.60400     5.50965 49188.49042(222) 48251.67336     1.00000
152     8.60800     5.50709 49239.68427(222) 48264.65806     1.00000
153     8.61200     5.50454 49029.77210(221) 48277.89422     1.00000
154     8.61600     5.50199 49750.85064(223) 48291.38407     1.00000
155     8.62000     5.49944 49284.38950(222) 48305.12997     1.00000
156     8.62400     5.49689 49581.54443(223) 48319.13449     1.00000
157     8.62800     5.49435 49193.57401(222) 48333.40040     1.00000
158     8.63200     5.49181 49228.45474(222) 48347.93070     1.00000
159     8.63600     5.48927 49157.24494(222) 48362.72861     1.00000
160     8.64000     5.48673 49328.14590(222) 48377.79761     1.00000
161     8.64400     5.48420 49608.89044(223) 48393.14145     1.00000
162     8.64800     5.48167 49648.92013(223) 48408.76420     1.00000
163     8.65200     5.47914 49384.79052(222) 48424.67021     1.00000
164     8.65600     5.47661 48996.85943(221) 48440.86422     1.00000
165     8.66000     5.47408 49347.99151(222) 48457.35132     1.00000
166     8.66400     5.47156 49316.75879(222) 48474.13701     1.00000
167     8.66800     5.46904 49184.93770(222) 48491.22725     1.00000
168     8.67200     5.46652 49134.76346(222) 48508.62847     1.00000
169     8.67600     5.46401 48827.03674(221) 48526.34762     1.00000
170     8.68000     5.46150 49512.48560(223) 48544.39223     1.00000
171     8.68400     5.45898 49538.47338(223) 48562.77044     1.00000
172     8.68800     5.45648 49506.92732(223) 48581.49109     1.00000
173     8.69200     5.45397 49324.89776(222) 48600.56374     1.00000
174     8.69600     5.45147 49339.32721(222) 48619.99880     1.00000
175     8.70000     5.44896 49420.29047(222) 48639.80752     1.00000
176     8.70400     5.44647 49492.03615(222) 48660.00218     1.00000
177     8.70800     5.44397 49537.63578(223) 48680.59610     1.00000
178     8.71200     5.44147 49679.81879(223) 48701.60381     1.00000
179     8.71600     5.43898 49482.85197(222) 48723.04113     1.00000
180     8.72000     5.43649 49479.86438(222) 48744.92534     1.00000
181     8.72400     5.43400 49416.95524(222) 48767.27528     1.00000
182     8.72800     5.43152 49595.86928(223) 48790.11161     1.00000
183     8.73200     5.42903 49848.01677(223) 48813.45691     1.00000
184     8.73600     5.42655 49994.07805(224) 48837.33597     1.00000
185     8.74000     5.42407 49831.64670(223) 48861.77600     1.00000
186     8.74400     5.42160 49629.54393(223) 48886.80692     1.00000
187     8.74800     5.41912 49896.26038(223) 48912.46169     1.00000
188     8.75200     5.41665 49685.17625(223) 48938.77668     1.00000
189     8.75600     5.41418 50031.50520(224) 48965.79209     1.00000
190     8.76000     5.41171 49874.62220(223) 48993.55239     1.00000
191     8.76400     5.40925 49805.96741(223) 49022.10695     1.00000
192     8.76800     5.40679 50473.61448(225) 49051.51062     1.00000
193     8.77200     5.40433 50171.28422(224) 49081.82447     1.00000
194     8.77600     5.40187 50057.03914(224) 49113.11668     1.00000
195     8.78000     5.39941 49874.78948(223) 49145.46351     1.00000
196     8.78400     5.39696 50301.46544(224) 49178.95048     1.00000
197     8.78800     5.39451 50042.79233(224) 49213.67371     1.00000
198     8.79200     5.39206 49820.24201(223) 49249.74155     1.00000
199     8.79600     5.38961 49658.05717(223) 49287.27646     1.00000
200     8.80000     5.38716 49938.68131(223) 49326.41725     1.00000
201     8.80400     5.38472 50208.34837(224) 49367.32176     1.00000
202     8.80800     5.38228 50060.75106(224) 49410.17005     1.00000
203     8.81200     5.37984 50104.90735(224) 49455.16821     1.00000
204     8.81600     5.37741 50031.51860(224) 49502.55303     1.00000
205     8.82000     5.37497 50608.65202(225) 49552.59759     1.00000
206     8.82400     5.37254 50434.72703(225) 49605.61809     1.00000
207     8.82800     5.37011 50377.73003(224) 49661.98230     1.00000
208     8.83200     5.36768 50610.95317(225) 49722.11986     1.00000
209     8.83600     5.36526 50664.54633(225) 49786.53520     1.00000
210     8.84000     5.36284 50582.08044(225) 49855.82362     1.00000
211     8.84400     5.36042 50548.38392(225) 49930.69161     1.00000
212     8.84800     5.35800 50998.51716(226) 50011.98254     1.00000
213     8.85200     5.35558 51157.51784(226) 50100.70969     1.00000
214     8.85600     5.35317 51250.45048(226) 50198.09877     1.00000
215     8.86000     5.35075 50934.33190(226) 50305.64345     1.00000
216     8.86400     5.34834 51278.65069(226) 50425.17844     1.00000
217     8.86800     5.34594 50966.27172(226) 50558.97686     1.00000
218     8.87200     5.34353 51377.96432(227) 50709.88179     1.00000
219     8.87600     5.34113 51651.53128(227) 50881.48842     1.00000
220     8.88000     5.33873 51849.08626(228) 51078.41161     1.00000
221     8.88400     5.33633 52197.21544(228) 51306.74027     1.00000
222     8.88800     5.33393 52701.33254(230) 51575.02977     1.00000
223     8.89200     5.33154 53236.28807(231) 51897.03175     1.00000
224     8.89600     5.32914 53478.05210(231) 52299.84532     1.00000
225     8.90000     5.32675 54570.81842(234) 52847.25285     1.00000
226     8.90400     5.32437 55575.00253(236) 53699.95968     1.00000
227     8.90800     5.32198 57534.80431(240) 55251.81381     1.00000
228     8.91200     5.31960 59550.13566(244) 58393.92235     1.00000
229     8.91600     5.31721 63723.30311(252) 64939.57998     1.00000
230     8.92000     5.31483 72430.04338(269) 78146.78757     1.00000
231     8.92400     5.31246 95093.55804(308) 103061.88667     1.00000
232     8.92800     5.31008 143093.50150(378) 146110.60266     1.00000
233     8.93200     5.30771 221366.59534(470) 213198.29095     1.00000
234     8.93600     5.30534 328678.64750(573) 305996.88432     1.00000
235     8.94000     5.30297 451503.15198(672) 417451.51133     1.00000
236     8.94400     5.30060 558118.72977(747) 529283.58959     1.00000
237     8.94800     5.29824 622749.10106(789) 614721.11526     1.00000
238     8.95200     5.29587 634416.59400(797) 647622.24922     1.00000
239     8.95600     5.29351 594277.39826(771) 615120.88950     1.00000
240     8.96000     5.29116 513801.04018(717) 526265.35838     1.00000
241     8.96400     5.28880 408228.53943(639) 408080.53112     1.00000
242     8.96800     5.28645 291064.14217(540) 290896.72709     1.00000
243     8.97200     5.28409 190593.83395(437) 195702.96352     1.00000
244     8.97600     5.28174 121476.33777(349) 130053.46815     1.00000
245     8.98000     5.27940 84428.82188(291) 90911.02933     1.00000
246     8.98400     5.27705 68018.32461(261) 70429.57896     1.00000
247     8.98800     5.27471 61099.09955(247) 60824.15417     1.00000
248     8.99200     5.27236 57954.04659(241) 56620.15419     1.00000
249     8.99600     5.27002 56586.00231(238) 54762.38142     1.00000
250     9.00000     5.26769 55169.28541(235) 53833.06504     1.00000
251     9.00400     5.26535 54420.93213(233) 53267.44172     1.00000
252     9.00800     5.26302 53921.56420(232) 52863.01608     1.00000
253     9.01200     5.26069 52896.04260(230) 52548.63825     1.00000
254     9.01600     5.25836 52377.63056(229) 52295.68084     1.00000
255     9.02000     5.25603 52155.56922(228) 52089.12867     1.00000
256     9.02400     5.25371 52151.80562(228) 51919.12621     1.00000
257     9.02800     5.25138 51913.43279(228) 51778.46732     1.00000
258     9.03200     5.24906 51938.37034(228) 51661.66073     1.00000
259     9.03600     5.24674 51841.58601(228) 51564.44218     1.00000
260     9.04000     5.24443 51758.41363(228) 51483.45791     1.00000
261     9.04400     5.24211 51578.67572(227) 51416.04189     1.00000
262     9.04800     5.23980 51549.64706(227) 51360.05403     1.00000
263     9.05200     5.23749 51753.99674(227) 51313.76099     1.00000
264     9.05600     5.23518 51487.71014(227) 51275.74716     1.00000
265     9.06000     5.23287 51462.34718(227) 51244.84754     1.00000
266     9.06400     5.23057 51408.29221(227) 51220.09647     1.00000
267     9.06800     5.22827 51629.86319(227) 51200.68816     1.00000
268     9.07200     5.22597 51512.29739(227) 51185.94607     1.00000
269     9.07600     5.22367 51610.42933(227) 51175.29884     1.00000
270     9.08000     5.22137 51641.56233(227) 51168.26129     1.00000
271     9.08400     5.21908 51517.45314(227) 51164.41933     1.00000
272     9.08800     5.21679 51726.63269(227) 51163.41781     1.00000
273     9.09200     5.21450 51645.10939(227) 51164.95077     1.00000
274     9.09600     5.21221 51426.47224(227) 51168.75348     1.00000
275     9.10000     5.20992 51681.92182(227) 51174.59597     1.00000
276     9.10400     5.20764 51592.02795(227) 51182.27766     1.00000
277     9.10800     5.20535 51182.55363(226) 51191.62303     1.00000
278     9.11200     5.20307 51706.43504(227) 51202.47792     1.00000
279     9.11600     5.20080 51171.96838(226) 51214.70648     1.00000
280     9.12000     5.19852 51415.28267(227) 51228.18866     1.00000
281     9.12400     5.19625 51640.65323(227) 51242.81804     1.00000
282     9.12800     5.19397 51169.58730(226) 51258.50002     1.00000
283     9.13200     5.19170 51129.63241(226) 51275.15028     1.00000
284     9.13600     5.18943 51489.82246(227) 51292.69351     1.00000
285     9.14000     5.18717 51723.67195(227) 51311.06222     1.00000
286     9.14400     5.18490 52028.33087(228) 51330.19588     1.00000
287     9.14800     5.18264 52015.18297(228) 51350.04001     1.00000
288     9.15200     5.18038 51816.84961(228) 51370.54553     1.00000
289     9.15600     5.17812 52176.76285(228) 51391.66811     1.00000
290     9.16000     5.17587 52150.07799(228) 51413.36768     1.00000
291     9.16400     5.17361 52292.76997(229) 51435.60792     1.00000
292     9.16800     5.17136 52051.99760(228) 51458.35592     1.00000
293     9.17200     5.16911 52065.98148(228) 51481.58177     1.00000
294     9.17600     5.16686 51994.27203(228) 51505.25828     1.00000
295     9.18000     5.16461 51889.04644(228) 51529.36072     1.00000
296     9.18400     5.16237 51926.30972(228) 51553.86659     1.00000
297     9.18800     5.16013 51774.17029(228) 51578.75538     1.00000
298     9.19200     5.15789 51516.06175(227) 51604.00844     1.00000
299     9.19600     5.15565 51616.38195(227) 51629.60877     1.00000
300     9.20000     5.15341 51572.13951(227) 51655.54091     1.00000
301     9.20400     5.15118 51964.79159(228) 51681.79085     1.00000
302     9.20800     5.14894 51768.37256(228) 51708.34584     1.00000
303     9.21200     5.14671 52133.53713(228) 51735.19441     1.00000
304     9.21600     5.14448 51830.75696(228) 51762.32618     1.00000
305     9.22000     5.14226 51926.10514(228) 51789.73189     1.00000
306     9.22400     5.14003 52152.52106(228) 51817.40327     1.00000
307     9.22800     5.13781 52057.26763(228) 51845.33305     1.00000
308     9.23200     5.13559 51941.83737(228) 51873.51488     1.00000
309     9.23600     5.13337 51934.14236(228) 51901.94335     1.00000
310     9.24000     5.13115 51794.10540(228) 51930.61393     1.00000
311     9.24400     5.12893 51867.56713(228) 51959.52298     1.00000
312     9.24800     5.12672 52021.24041(228) 51988.66777     1.00000
313     9.25200     5.12451 51748.23955(227) 52018.04646     1.00000
314     9.25600     5.12230 51980.02402(228) 52047.65813     1.00000
315     9.26000     5.12009 52384.39021(229) 52077.50284     1.00000
316     9.26400     5.11789 52053.70908(228) 52107.58162     1.00000
317     9.26800     5.11568 52085.45110(228) 52137.89660     1.00000
318     9.27200     5.11348 52029.74844(228) 52168.45101     1.00000
319     9.27600     5.11128 51794.47804(228) 52199.24932     1.00000
320     9.28000     5.10908 51884.30690(228) 52230.29734     1.00000
321     9.28400     5.10688 51864.24408(228) 52261.60233     1.00000
322     9.28800     5.10469 52082.80303(228) 52293.17319     1.00000
323     9.29200     5.10250 51915.06313(228) 52325.02063     1.00000
324     9.29600     5.10031 51878.07799(228) 52357.15740     1.00000
325     9.30000     5.09812 51956.29341(228) 52389.59857     1.00000
326     9.30400     5.09593 52028.89659(228) 52422.36185     1.00000
327     9.30800     5.09375 52097.30556(228) 52455.46796     1.00000
328     9.31200     5.09156 52149.82539(228) 52488.94115     1.00000
329     9.31600     5.08938 52316.81713(229) 52522.80969     1.00000
330     9.32000     5.08720 52153.82566(228) 52557.10663     1.00000
331     9.32400     5.08502 52668.94038(229) 52591.87057     1.00000
332     9.32800     5.08285 52676.87477(230) 52627.14667     1.00000
333     9.33200     5.08067 52377.96506(229) 52662.98793     1.00000
334     9.33600     5.07850 52470.99760(229) 52699.45669     1.00000
335     9.34000     5.07633 52552.53340(229) 52736.62652     1.00000
336     9.34400     5.07416 52383.83737(229) 52774.58459     1.00000
337     9.34800     5.07200 52163.74953(228) 52813.43593     1.00000
338     9.35200     5.06983 52500.13388(229) 52853.31873     1.00000
339     9.35600     5.06767 52522.56276(229) 52894.42133     1.00000
340     9.36000     5.06551 52401.75140(229) 52936.98171     1.00000
341     9.36400     5.06335 52947.52515(230) 52981.34610     1.00000
342     9.36800     5.06119 52359.31275(229) 53027.67412     1.00000
343     9.37200     5.05904 52216.10756(229) 53075.62562     1.00000
344     9.37600     5.05688 52795.50705(230) 53126.16244     1.00000
345     9.38000     5.05473 52288.36572(229) 53179.80905     1.00000
346     9.38400     5.05258 52905.34975(230) 53237.23460     1.00000
347     9.38800     5.05043 53003.75180(230) 53299.31040     1.00000
348     9.39200     5.04829 52641.92015(229) 53367.22179     1.00000
349     9.39600     5.04614 52985.22678(230) 53442.75129     1.00000
350     9.40000     5.04400 53028.00346(230) 53529.11179     1.00000
351     9.40400     5.04186 52828.79398(230) 53633.40567     1.00000
352     9.40800     5.03972 53057.85143(230) 53773.30844     1.00000
353     9.41200     5.03759 53421.97128(231) 53993.14586     1.00000
354     9.41600     5.03545 54171.97578(233) 54397.30179     1.00000
355     9.42000     5.03332 54576.57093(234) 55208.45116     1.00000
356     9.42400     5.03119 55581.44697(236) 56847.51860     1.00000
357     9.42800     5.02906 57961.65052(241) 60003.48096     1.00000
358     9.43200     5.02693 64304.03992(254) 65614.89116     1.00000
359     9.43600     5.02480 75209.24727(274) 74648.22315     1.00000
360     9.44000     5.02268 90619.05723(301) 87594.49054     1.00000
361     9.44400     5.02055 108810.75099(330) 103782.27959     1.00000
362     9.44800     5.01843 125763.27495(355) 120879.85194     1.00000
363     9.45200     5.01631 135799.58537(369) 135089.90452     1.00000
364     9.45600     5.01420 140165.45994(374) 142300.68926     1.00000
365     9.46000     5.01208 136486.88448(369) 139932.21402     1.00000
366     9.46400     5.00997 126589.05882(356) 128535.40334     1.00000
367     9.46800     5.00786 112005.03934(335) 111682.35628     1.00000
368     9.47200     5.00575 94429.26191(307) 93946.01826     1.00000
369     9.47600     5.00364 78072.76417(279) 78847.49185     1.00000
370     9.48000     5.00153 67418.24168(260) 67982.88151     1.00000
371     9.48400     4.99943 59723.99894(244) 61237.39968     1.00000
372     9.48800     4.99732 56644.43197(238) 57572.64902     1.00000
373     9.49200     4.99522 55237.58797(235) 55802.53742     1.00000
374     9.49600     4.99312 54182.80490(233) 55022.15209     1.00000
375     9.50000     4.99103 54121.65291(233) 54692.17638     1.00000
376     9.50400     4.98893 53912.73249(232) 54546.99638     1.00000
377     9.50800     4.98684 54250.49454(233) 54474.76804     1.00000
378     9.51200     4.98474 53716.53465(232) 54433.68162     1.00000
379     9.51600     4.98265 53886.43705(232) 54408.87966     1.00000
380     9.52000     4.98057 53455.44211(231) 54394.64664     1.00000
381     9.52400     4.97848 53353.06468(231) 54388.21737     1.00000
382     9.52800     4.97639 53169.86931(231) 54387.87907     1.00000
383     9.53200     4.97431 53548.79372(231) 54392.40957     1.00000
384     9.53600     4.97223 53686.34176(232) 54400.88535     1.00000
385     9.54000     4.97015 53628.81288(232) 54412.59166     1.00000
386     9.54400     4.96807 53524.32313(231) 54426.96756     1.00000
387     9.54800     4.96599 53661.17624(232) 54443.56784     1.00000
388     9.55200     4.96392 53914.77855(232) 54462.03567     1.00000
389     9.55600     4.96185 53676.66223(232) 54482.08237     1.00000
390     9.56000     4.95977 53631.70402(232) 54503.47246     1.00000
391     9.56400     4.95771 53465.76311(231) 54526.01230     1.00000
392     9.56800     4.95564 53368.45675(231) 54549.54151     1.00000
393     9.57200     4.95357 53507.15762(231) 54573.92631     1.00000
394     9.57600     4.95151 53909.14214(232) 54599.05444     1.00000
395     9.58000     4.94944 53710.91376(232) 54624.83110     1.00000
396     9.58400     4.94738 53992.76391(232) 54651.17577     1.00000
397     9.58800     4.94532 54102.00213(233) 54678.01972     1.00000
398     9.59200     4.94327 53817.06095(232) 54705.30397     1.00000
399     9.59600     4.94121 53719.47698(232) 54732.97767     1.00000
400     9.60000     4.93916 53878.01278(232) 54760.99679     1.00000
401     9.60400     4.93710 53600.35052(232) 54789.32300     1.00000
402     9.60800     4.93505 54057.22119(233) 54817.92287     1.00000
403     9.61200     4.93301 53768.23529(232) 54846.76705     1.00000
404     9.61600     4.93096 53776.59622(232) 54875.82973     1.00000
405     9.62000     4.92891 53715.05643(232) 54905.08811     1.00000
406     9.62400     4.92687 54237.01783(233) 54934.52198     1.00000
407     9.62800     4.92483 54404.17379(233) 54964.11337     1.00000
408     9.63200     4.92279 53868.54911(232) 54993.84625     1.00000
409     9.63600     4.92075 54070.08251(233) 55023.70629     1.00000
410     9.64000     4.91871 54388.56747(233) 55053.68061     1.00000
411     9.64400     4.91668 54176.04738(233) 55083.75764     1.00000
412     9.64800     4.91464 54089.43709(233) 55113.92694     1.00000
413     9.65200     4.91261 54394.05456(233) 55144.17905     1.00000
414     9.65600     4.91058 54277.11499(233) 55174.50540     1.00000
415     9.66000     4.90855 54175.10993(233) 55204.89820     1.00000
416     9.66400     4.90652 54166.91101(233) 55235.35035     1.00000
417     9.66800     4.90450 54573.84376(234) 55265.85537     1.00000
418     9.67200     4.90248 54223.01597(233) 55296.40732     1.00000
419     9.67600     4.90045 54123.20814(233) 55327.00076     1.00000
420     9.68000     4.89843 53828.13229(232) 55357.63068     1.00000
421     9.68400     4.89641 54690.87650(234) 55388.29249     1.00000
422     9.68800     4.89440 54513.21402(233) 55418.98192     1.00000
423     9.69200     4.89238 54410.54458(233) 55449.69507     1.00000
424     9.69600     4.89037 54313.44876(233) 55480.42828     1.00000
425     9.70000     4.88836 54447.88209(233) 55511.17821     1.00000
426     9.70400     4.88635 54589.56561(234) 55541.94171     1.00000
427     9.70800     4.88434 54495.51477(233) 55572.71589     1.00000
428     9.71200     4.88233 54213.76338(233) 55603.49804     1.00000
429     9.71600     4.88033 54672.50386(234) 55634.28565     1.00000
430     9.72000     4.87832 54731.49679(234) 55665.07637     1.00000
431     9.72400     4.87632 54656.59542(234) 55695.86800     1.00000
432     9.72800     4.87432 54574.29492(234) 55726.65851     1.00000
433     9.73200     4.87232 54742.40543(234) 55757.44598     1.00000
434     9.73600     4.87033 54818.68539(234) 55788.22863     1.00000
435     9.74000     4.86833 54752.30769(234) 55819.00480     1.00000
436     9.74400     4.86634 54980.65478(234) 55849.77293     1.00000
437     9.74800     4.86434 55093.51519(235) 55880.53157     1.00000
438     9.75200     4.86235 54937.89885(234) 55911.27936     1.00000
439     9.75600     4.86037 54764.79611(234) 55942.01506     1.00000
440     9.76000     4.85838 54960.00772(234) 55972.73747     1.00000
441     9.76400     4.85639 54993.51637(235) 56003.44553     1.00000
442     9.76800     4.85441 54868.33595(234) 56034.13823     1.00000
443     9.77200     4.85243 54998.54645(235) 56064.81464     1.00000
444     9.77600     4.85045 54929.03620(234) 56095.47391     1.00000
445     9.78000     4.84847 55033.94286(235) 56126.11529     1.00000
446     9.78400     4.84649 54952.59409(234) 56156.73806     1.00000
447     9.78800     4.84451 54975.07985(234) 56187.34162     1.00000
448     9.79200     4.84254 54932.34679(234) 56217.92540     1.00000
449     9.79600     4.84057 55014.28321(235) 56248.48894     1.00000
450     9.80000     4.83860 55168.01650(235) 56279.03182     1.00000
451     9.80400     4.83663 55420.74448(235) 56309.55373     1.00000
452     9.80800     4.83466 55424.94464(235) 56340.05442     1.00000
453     9.81200     4.83269 54984.70173(234) 56370.53370     1.00000
454     9.81600     4.83073 55138.93878(235) 56400.99149     1.00000
455     9.82000     4.82877 55179.21480(235) 56431.42777     1.00000
456     9.82400     4.82680 55510.27482(236) 56461.84261     1.00000
457     9.82800     4.82484 55180.56680(235) 56492.23619     1.00000
458     9.83200     4.82289 55075.57812(235) 56522.60876     1.00000
459     9.83600     4.82093 55523.91669(236) 56552.96067     1.00000
460     9.84000     4.81898 55773.69391(236) 56583.29239     1.00000
461     9.84400     4.81702 55509.94517(236) 56613.60449     1.00000
462     9.84800     4.81507 55977.77572(237) 56643.89765     1.00000
463     9.85200     4.81312 55547.87144(236) 56674.17269     1.00000
464     9.85600     4.81117 55434.03221(235) 56704.43057     1.00000
465     9.86000     4.80922 55703.48922(236) 56734.67237     1.00000
466     9.86400     4.80728 55443.68690(235) 56764.89934     1.00000
467     9.86800     4.80534 55621.98962(236) 56795.11290     1.00000
468     9.87200     4.80339 55979.70588(237) 56825.31466     1.00000
469     9.87600     4.80145 55847.19484(236) 56855.50641     1.00000
470     9.88000     4.79951 56090.44929(237) 56885.69017     1.00000
471     9.88400     4.79758 55815.75725(236) 56915.86819     1.00000
472     9.88800     4.79564 55960.09582(237) 56946.04298     1.00000
473     9.89200     4.79371 55935.90287(237) 56976.21733     1.00000
474     9.89600     4.79177 55938.13362(237) 57006.39435     1.00000
475     9.90000     4.78984 56472.00180(238) 57036.57747     1.00000
476     9.90400     4.78791 56063.36306(237) 57066.77053     1.00000
477     9.90800     4.78598 56003.75720(237) 57096.97776     1.00000
478     9.91200     4.78406 56227.46979(237) 57127.20388     1.00000
479     9.91600     4.78213 56424.63827(238) 57157.45409     1.00000
480     9.92000     4.78021 56102.29363(237) 57187.73419     1.00000
481     9.92400     4.77829 56151.50546(237) 57218.05063     1.00000
482     9.92800     4.77637 56066.90445(237) 57248.41054     1.00000
483     9.93200     4.77445 56362.94524(237) 57278.82189     1.00000
484     9.93600     4.77253 56257.99109(237) 57309.29353     1.00000
485     9.94000     4.77061 56520.03300(238) 57339.83535     1.00000
486     9.94400     4.76870 56455.10598(238) 57370.45837     1.00000
487     9.94800     4.76679 55987.27069(237) 57401.17493     1.00000
488     9.95200     4.76488 56378.91270(237) 57431.99884     1.00000
489     9.95600     4.76297 56727.89252(238) 57462.94563     1.00000
490     9.96000     4.76106 56416.64520(238) 57494.03273     1.00000
491     9.96400     4.75915 56272.94379(237) 57525.27980     1.00000
492     9.96800     4.75725 56052.18221(237) 57556.70905     1.00000
493     9.97200     4.75534 56254.80916(237) 57588.34563     1.00000
494     9.97600     4.75344 56755.88901(238) 57620.21810     1.00000
495     9.98000     4.75154 56617.53752(238) 57652.35899     1.00000
496     9.98400     4.74964 56868.92068(238) 57684.80545     1.00000
497     9.98800     4.74775 56733.09466(238) 57717.60006     1.00000
498     9.99200     4.74585 56363.41451(237) 57750.79177     1.00000
499     9.99600     4.74396 56884.07905(239) 57784.43712     1.00000
500    10.00000     4.74206 57185.55468(239) 57818.60157     1.00000
501    10.00400     4.74017 57285.70429(239) 57853.36133     1.00000
502    10.00800     4.73828 57225.37214(239) 57888.80545     1.00000
503    10.01200     4.73639 56790.87466(238) 57925.03853     1.00000
504    10.01600     4.73451 57131.87889(239) 57962.18400     1.00000
505    10.02000     4.73262 57124.59086(239) 58000.38839     1.00000
506    10.02400     4.73074 57041.54059(239) 58039.82658     1.00000
507    10.02800     4.72886 57004.95495(239) 58080.70903     1.00000
508    10.03200     4.72698 57366.27602(240) 58123.27684     1.00000
509    10.03600     4.72510 57225.47573(239) 58167.76134     1.00000
510    10.04000     4.72322 57597.90498(240) 58214.43977     1.00000
511    10.04400     4.72134 57458.31488(240) 58263.67998     1.00000
512    10.04800     4.71947 57433.84135(240) 58315.75691     1.00000
513    10.05200     4.71759 57438.05159(240) 58371.53254     1.00000
514    10.05600     4.71572 58072.25673(241) 58430.67760     1.00000
515    10.06000     4.71385 57686.88209(240) 58499.73924     1.00000
516    10.06400     4.71198 57992.85627(241) 58576.97996     1.00000
517    10.06800     4.71012 57761.87961(240) 58665.26974     1.00000
518    10.07200     4.70825 58281.76270(241) 58770.23968     1.00000
519    10.07600     4.70639 58234.78999(241) 58904.95340     1.00000
520    10.08000     4.70452 58450.86615(242) 59101.77417     1.00000
521    10.08400     4.70266 58767.89540(242) 59438.90880     1.00000
522    10.08800     4.70080 59326.04289(244) 60091.30250     1.00000
523    10.09200     4.69894 60480.69948(246) 61410.78236     1.00000
524    10.09600     4.69709 62421.22835(250) 64019.20471     1.00000
525    10.10000     4.69523 67572.65824(260) 68854.93700     1.00000
526    10.10400     4.69338 76864.46406(277) 77061.41149     1.00000
527    10.10800     4.69153 91749.92414(303) 89597.39527     1.00000
528    10.11200     4.68967 110914.86645(333) 106556.67092     1.00000
529    10.11600     4.68782 133096.89140(365) 126434.88909     1.00000
530    10.12000     4.68598 152438.95362(390) 145837.68605     1.00000
531    10.12400     4.68413 162733.66587(403) 160113.65340     1.00000
532    10.12800     4.68228 164654.28569(406) 164994.14690     1.00000
533    10.13200     4.68044 155713.87623(395) 158663.41190     1.00000
534    10.13600     4.67860 140886.68918(375) 142959.25772     1.00000
535    10.14000     4.67676 121855.70026(349) 122483.33619     1.00000
536    10.14400     4.67492 102472.25107(320) 102218.10393     1.00000
537    10.14800     4.67308 84505.81847(291) 85601.82203     1.00000
538    10.15200     4.67124 72276.08600(269) 73926.46721     1.00000
539    10.15600     4.66941 64947.71331(255) 66773.66222     1.00000
540    10.16000     4.66758 61495.76258(248) 62900.72046     1.00000
541    10.16400     4.66574 60280.77103(246) 61014.59791     1.00000
542    10.16800     4.66391 59485.75353(244) 60162.29256     1.00000
543    10.17200     4.66208 59270.37210(243) 59783.32535     1.00000
544    10.17600     4.66026 58953.88179(243) 59601.83583     1.00000
545    10.18000     4.65843 58547.43545(242) 59500.57297     1.00000
546    10.18400     4.65660 58747.10424(242) 59434.85837     1.00000
547    10.18800     4.65478 58871.28950(243) 59388.33716     1.00000
548    10.19200     4.65296 58898.88392(243) 59354.48148     1.00000
549    10.19600     4.65114 58479.15837(242) 59330.03454     1.00000
550    10.20000     4.64932 58413.69561(242) 59312.94693     1.00000
551    10.20400     4.64750 58355.10144(242) 59301.74603     1.00000
552    10.20800     4.64569 58511.31142(242) 59295.31411     1.00000
553    10.21200     4.64387 58643.77061(242) 59292.78283     1.00000
554    10.21600     4.64206 58605.50399(242) 59293.46836     1.00000
555    10.22000     4.64025 58008.78786(241) 59296.82628     1.00000
556    10.22400     4.63843 57960.35304(241) 59302.41900     1.00000
557    10.22800     4.63663 58594.26819(242) 59309.89167     1.00000
558    10.23200     4.63482 58641.37447(242) 59318.95416     1.00000
559    10.23600     4.63301 58792.46652(242) 59329.36743     1.00000
560    10.24000     4.63121 58773.67582(242) 59340.93323     1.00000
561    10.24400     4.62940 58262.09105(241) 59353.48722     1.00000
562    10.24800     4.62760 58922.19936(243) 59366.89618     1.00000
563    10.25200     4.62580 58757.76843(242) 59381.05268     1.00000
564    10.25600     4.62400 58562.63898(242) 59395.87540     1.00000
565    10.26000     4.62220 58689.58877(242) 59411.25991     1.00000
566    10.26400     4.62041 58977.50813(243) 59427.03657     1.00000
567    10.26800     4.61861 58818.67386(243) 59443.22130     1.00000
568    10.27200     4.61682 58509.18281(242) 59459.75938     1.00000
569    10.27600     4.61503 58584.99445(242) 59476.60319     1.00000
570    10.28000     4.61323 58610.86071(242) 59493.71121     1.00000
571    10.28400     4.61144 58347.68397(242) 59511.04702     1.00000
572    10.28800     4.60966 58517.17561(242) 59528.57863     1.00000
573    10.29200     4.60787 58643.33600(242) 59546.27781     1.00000
574    10.29600     4.60608 58820.15039(243) 59564.11958     1.00000
575    10.30000     4.60430 58375.16427(242) 59582.08177     1.00000
576    10.30400     4.60252 59041.47621(243) 59600.14463     1.00000
577    10.30800     4.60074 58648.42652(242) 59618.29055     1.00000
578    10.31200     4.59896 58730.12549(242) 59636.50376     1.00000
579    10.31600     4.59718 58536.01957(242) 59654.77009     1.00000
580    10.32000     4.59540 58768.89154(242) 59673.07682     1.00000
581    10.32400     4.59363 58690.26256(242) 59691.41246     1.00000
582    10.32800     4.59185 59310.47338(244) 59709.76662     1.00000
583    10.33200     4.59008 58846.89706(243) 59728.12991     1.00000
584    10.33600     4.58831 59393.76251(244) 59746.49378     1.00000
585    10.34000     4.58654 59423.03122(244) 59764.85047     1.00000
586    10.34400     4.58477 59322.38849(244) 59783.19290     1.00000
587    10.34800     4.58300 59090.41853(243) 59801.51461     1.00000
588    10.35200     4.58123 59529.20444(244) 59819.80966     1.00000
589    10.35600     4.57947 59670.40948(244) 59838.07265     1.00000
590    10.36000     4.57771 59307.86638(244) 59856.29859     1.00000
591    10.36400     4.57594 59184.37567(243) 59874.48289     1.00000
592    10.36800     4.57418 59415.88549(244) 59892.62133     1.00000
593    10.37200     4.57242 59641.42838(244) 59910.71001     1.00000
594    10.37600     4.57067 59750.17729(244) 59928.74534     1.00000
595    10.38000     4.56891 59424.70501(244) 59946.72396     1.00000
596    10.38400     4.56716 59338.78088(244) 59964.64278     1.00000
597    10.38800     4.56540 58967.73552(243) 59982.49894     1.00000
598    10.39200     4.56365 59502.12061(244) 60000.28975     1.00000
599    10.39600     4.56190 59601.61417(244) 60018.01273     1.00000
600    10.40000     4.56015 59872.73482(245) 60035.66555     1.00000
601    10.40400     4.55840 59472.75569(244) 60053.24605     1.00000
602    10.40800     4.55665 60092.20660(245) 60070.75220     1.00000
603    10.41200     4.55491 60024.79664(245) 60088.18210     1.00000
604    10.41600     4.55316 59415.62300(244) 60105.53396     1.00000
605    10.42000     4.55142 59337.84191(244) 60122.80613     1.00000
606    10.42400     4.54968 59645.51358(244) 60139.99702     1.00000
607    10.42800     4.54794 59846.76225(245) 60157.10517     1.00000
608    10.43200     4.54620 59129.83292(243) 60174.12917     1.00000
609    10.43600     4.54446 59658.76038(244) 60191.06772     1.00000
610    10.44000     4.54272 60036.84288(245) 60207.91958     1.00000
611    10.44400     4.54099 59815.53168(245) 60224.68358     1.00000
612    10.44800     4.53926 59500.01544(244) 60241.35861     1.00000
613    10.45200     4.53752 59880.81685(245) 60257.94362     1.00000
614    10.45600     4.53579 59820.69888(245) 60274.43762     1.00000
615    10.46000     4.53406 59701.51305(244) 60290.83967     1.00000
616    10.46400     4.53233 59706.82669(244) 60307.14887     1.00000
617    10.46800     4.53061 59675.17119(244) 60323.36436     1.00000
618    10.47200     4.52888 59623.61616(244) 60339.48535     1.00000
619    10.47600     4.52716 59783.58839(245) 60355.51106     1.00000
620    10.48000     4.52543 59852.42601(245) 60371.44075     1.00000
621    10.48400     4.52371 60040.50160(245) 60387.27372     1.00000
622    10.48800     4.52199 59810.81062(245) 60403.00931     1.00000
623    10.49200     4.52027 60236.87327(245) 60418.64688     1.00000
624    10.49600     4.51855 60270.82508(246) 60434.18580     1.00000
625    10.50000     4.51684 59988.03488(245) 60449.62551     1.00000
626    10.50400     4.51512 60089.72291(245) 60464.96544     1.00000
627    10.50800     4.51341 59814.88127(245) 60480.20506     1.00000
628    10.51200     4.51170 59749.35037(244) 60495.34384     1.00000
629    10.51600     4.50999 59831.73269(245) 60510.38130     1.00000
630    10.52000     4.50828 60318.40646(246) 60525.31697     1.00000
631    10.52400     4.50657 60541.64986(246) 60540.15038     1.00000
632    10.52800     4.50486 59649.14324(244) 60554.88111     1.00000
633    10.53200     4.50315 60425.54029(246) 60569.50873     1.00000
634    10.53600     4.50145 60062.40676(245) 60584.03283     1.00000
635    10.54000     4.49974 60122.14750(245) 60598.45304     1.00000
636    10.54400     4.49804 60375.59372(246) 60612.76897     1.00000
637    10.54800     4.49634 60270.44222(246) 60626.98027     1.00000
638    10.55200     4.49464 60296.08147(246) 60641.08677     1.00000
639    10.55600     4.49294 60211.82586(245) 60655.08214     1.00000
640    10.56000     4.49125 60398.86821(246) 60668.94567     1.00000
641    10.56400     4.48955 60250.06961(245) 60682.66355     1.00000
642    10.56800     4.48786 60571.93930(246) 60696.20379     1.00000
643    10.57200     4.48616 60600.09691(246) 60709.45338     1.00000
644    10.57600     4.48447 60432.31805(246) 60722.92088     1.00000
645    10.58000     4.48278 60470.82801(246) 60735.73951     1.00000
646    10.58400     4.48109 60797.93270(247) 60749.00276     1.00000
647    10.58800     4.47940 60616.74334(246) 60762.15831     1.00000
648    10.59200     4.47772 60680.53388(246) 60775.20590     1.00000
649    10.59600     4.47603 60600.37966(246) 60788.14531     1.00000
650    10.60000     4.47435 60421.05079(246) 60800.97630     1.00000
651    10.60400     4.47266 60697.15176(246) 60813.69866     1.00000
652    10.60800     4.47098 60476.90832(246) 60826.31217     1.00000
653    10.61200     4.46930 60284.50479(246) 60838.81661     1.00000
654    10.61600     4.46762 60437.70695(246) 60851.21180     1.00000
655    10.62000     4.46594 60497.01027(246) 60863.49753     1.00000
656    10.62400     4.46427 60814.95580(247) 60875.67362     1.00000
657    10.62800     4.46259 60773.46648(247) 60887.73988     1.00000
658    10.63200     4.46092 60397.64537(246) 60899.69614     1.00000
659    10.63600     4.45925 60488.71777(246) 60911.54223     1.00000
660    10.64000     4.45757 60732.09744(246) 60923.27797     1.00000
661    10.64400     4.45590 60324.46903(246) 60934.90322     1.00000
662    10.64800     4.45423 60711.67468(246) 60946.41782     1.00000
663    10.65200     4.45257 61258.70447(248) 60957.82161     1.00000
664    10.65600     4.45090 61016.52979(247) 60969.11445     1.00000
665    10.66000     4.44923 61221.10858(247) 60980.29620     1.00000
666    10.66400     4.44757 60684.45527(246) 60991.36672     1.00000
667    10.66800     4.44591 60993.82856(247) 61002.32588     1.00000
668    10.67200     4.44425 60981.34803(247) 61013.17356     1.00000
669    10.67600     4.44259 60834.73642(247) 61023.90963     1.00000
670    10.68000     4.44093 60624.59856(246) 61034.53397     1.00000
671    10.68400     4.43927 61167.85037(247) 61045.04646     1.00000
672    10.68800     4.43761 60960.71415(247) 61055.44701     1.00000
673    10.69200     4.43596 60875.60444(247) 61065.73549     1.00000
674    10.69600     4.43430 60834.83210(247) 61075.91180     1.00000
675    10.70000     4.43265 61259.33636(248) 61085.97585     1.00000
676    10.70400     4.43100 61170.56366(247) 61095.92754     1.00000
677    10.70800     4.42935 60913.88651(247) 61105.76678     1.00000
678    10.71200     4.42770 61004.15489(247) 61115.49347     1.00000
679    10.71600     4.42605 61255.39750(247) 61125.10754     1.00000
680    10.72000     4.42440 61198.53262(247) 61134.60889     1.00000
681    10.72400     4.42276 61102.20695(247) 61143.99745     1.00000
682    10.72800     4.42111 61200.68430(247) 61153.27315     1.00000
683    10.73200     4.41947 61548.02936(248) 61162.43591     1.00000
684    10.73600     4.41783 61454.41321(248) 61171.48566     1.00000
685    10.74000     4.41619 61334.62956(248) 61180.42233     1.00000
686    10.74400     4.41455 61189.30566(247) 61189.24586     1.00000
687    10.74800     4.41291 61163.65641(247) 61197.95620     1.00000
688    10.75200     4.41127 61368.31743(248) 61206.55327     1.00000
689    10.75600     4.40964 61390.02397(248) 61215.03704     1.00000
690    10.76000     4.40800 61009.38418(247) 61223.40743     1.00000
691    10.76400     4.40637 60759.63389(246) 61231.66442     1.00000
692    10.76800     4.40474 60824.45614(247) 61239.80794     1.00000
693    10.77200     4.40311 61612.54301(248) 61247.83796     1.00000
694    10.77600     4.40148 61105.44249(247) 61255.75443     1.00000
695    10.78000     4.39985 61410.81891(248) 61263.55732     1.00000
696    10.78400     4.39822 61392.64459(248) 61271.24658     1.00000
697    10.78800     4.39660 61650.74248(248) 61278.82220     1.00000
698    10.79200     4.39497 61958.13395(249) 61286.28412     1.00000
699    10.79600     4.39335 61766.59277(249) 61293.63234     1.00000
700    10.80000     4.39173 61394.42749(248) 61300.86682     1.00000
701    10.80400     4.39011 61446.29454(248) 61307.98753     1.00000
702    10.80800     4.38849 61915.00661(249) 61314.99446     1.00000
703    10.81200     4.38687 61672.31757(248) 61321.88759     1.00000
704    10.81600     4.38525 61370.68549(248) 61328.66691     1.00000
705    10.82000     4.38363 61423.68887(248) 61335.33239     1.00000
706    10.82400     4.38202 61384.42210(248) 61341.88403     1.00000
707    10.82800     4.38040 61851.10369(249) 61348.32182     1.00000
708    10.83200     4.37879 62003.56591(249) 61354.64575     1.00000
709    10.83600     4.37718 61490.20993(248) 61360.85582     1.00000
710    10.84000     4.37557 61900.81379(249) 61366.95203     1.00000
711    10.84400     4.37396 61322.09985(248) 61372.93437     1.00000
712    10.84800     4.37235 61510.99734(248) 61378.80285     1.00000
713    10.85200     4.37075 61603.53728(248) 61384.55748     1.00000
714    10.85600     4.36914 61710.10519(248) 61390.19826     1.00000
715    10.86000     4.36754 61984.58322(249) 61395.72520     1.00000
716    10.86400     4.36593 61567.58056(248) 61401.13831     1.00000
717    10.86800     4.36433 61350.49511(248) 61406.43760     1.00000
718    10.87200     4.36273 61422.69779(248) 61411.62310     1.00000
719    10.87600     4.36113 61497.52783(248) 61416.69482     1.00000
720    10.88000     4.35953 62011.08650(249) 61421.65277     1.00000
721    10.88400     4.35793 61785.79361(249) 61426.49699     1.00000
722    10.88800     4.35634 62041.76055(249) 61431.22749     1.00000
723    10.89200     4.35474 62398.98136(250) 61435.84431     1.00000
724    10.89600     4.35315 61627.10256(248) 61440.34747     1.00000
725    10.90000     4.35156 61496.10613(248) 61444.73700     1.00000
726    10.90400     4.34996 62102.94179(249) 61449.01293     1.00000
727    10.90800     4.34837 61942.32703(249) 61453.17531     1.00000
728    10.91200     4.34678 61880.71352(249) 61457.22416     1.00000
729    10.91600     4.34520 61721.10258(248) 61461.15953     1.00000
730    10.92000     4.34361 61646.86142(248) 61464.98145     1.00000
731    10.92400     4.34202 61778.81145(249) 61468.68998     1.00000
732    10.92800     4.34044 61355.48559(248) 61472.28515     1.00000
733    10.93200     4.33886 61647.91798(248) 61475.76702     1.00000
734    10.93600     4.33727 61828.78571(249) 61479.13563     1.00000
735    10.94000     4.33569 62082.83726(249) 61482.39104     1.00000
736    10.94400     4.33411 61769.99337(249) 61485.53329     1.00000
737    10.94800     4.33253 61795.89081(249) 61488.56245     1.00000
738    10.95200     4.33096 62233.93501(249) 61491.47857     1.00000
739    10.95600     4.32938 61825.39967(249) 61494.28171     1.00000
740    10.96000     4.32781 61583.61283(248) 61496.97194     1.00000
741    10.96400     4.32623 61979.63968(249) 61499.54931     1.00000
742    10.96800     4.32466 61885.43729(249) 61502.01390     1.00000
743    10.97200     4.32309 61986.60088(249) 61504.36577     1.00000
744    10.97600     4.32152 61670.80826(248) 61506.60499     1.00000
745    10.98000     4.31995 61993.30242(249) 61508.73163     1.00000
746    10.98400     4.31838 61685.68868(248) 61510.74578     1.00000
747    10.98800     4.31681 62204.51600(249) 61512.64750     1.00000
748    10.99200     4.31524 61882.59308(249) 61514.43687     1.00000
749    10.99600     4.31368 61859.05655(249) 61516.11397     1.00000
750    11.00000     4.31212 62038.69121(249) 61517.67889     1.00000
751    11.00400     4.31055 61743.72916(248) 61519.13171     1.00000
752    11.00800     4.30899 61550.45745(248) 61520.47252     1.00000
753    11.01200     4.30743 61943.57691(249) 61521.70140     1.00000
754    11.01600     4.30587 61779.23830(249) 61522.81845     1.00000
755    11.02000     4.30431 62251.53156(250) 61523.82376     1.00000
756    11.02400     4.30276 61603.03119(248) 61524.71742     1.00000
757    11.02800     4.30120 62019.88395(249) 61525.49954     1.00000
758    11.03200     4.29965 62426.81500(250) 61526.17021     1.00000
759    11.03600     4.29809 62000.18136(249) 61526.72953     1.00000
760    11.04000     4.29654 61902.35795(249) 61527.17762     1.00000
761    11.04400     4.29499 61786.61832(249) 61527.51456     1.00000
762    11.04800     4.29344 61960.64500(249) 61527.74047     1.00000
763    11.05200     4.29189 62018.53195(249) 61527.85547     1.00000
764    11.05600     4.29034 62253.96928(250) 61527.85966     1.00000
765    11.06000     4.28880 62375.92810(250) 61527.75317     1.00000
766    11.06400     4.28725 62103.54158(249) 61527.53609     1.00000
767    11.06800     4.28570 62363.88823(250) 61527.20857     1.00000
768    11.07200     4.28416 62199.28527(249) 61526.77071     1.00000
769    11.07600     4.28262 62529.87098(250) 61526.22264     1.00000
770    11.08000     4.28108 61869.11721(249) 61525.56449     1.00000
771    11.08400     4.27954 62141.75703(249) 61524.79639     1.00000
772    11.08800     4.27800 62219.55680(249) 61523.91847     1.00000
773    11.09200     4.27646 61976.28465(249) 61522.93086     1.00000
774    11.09600     4.27492 61801.25912(249) 61521.83370     1.00000
775    11.10000     4.27339 62399.43374(250) 61520.62712     1.00000
776    11.10400     4.27185 62043.74587(249) 61519.31127     1.00000
777    11.10800     4.27032 62102.68760(249) 61517.88629     1.00000
778    11.11200     4.26879 62135.12090(249) 61516.35233     1.00000
779    11.11600     4.26726 62032.67773(249) 61514.70953     1.00000
780    11.12000     4.26573 62146.94455(249) 61512.95805     1.00000
781    11.12400     4.26420 61766.22438(249) 61511.09804     1.00000
782    11.12800     4.26267 62081.02730(249) 61509.12966     1.00000
783    11.13200     4.26114 62500.40813(250) 61507.05307     1.00000
784    11.13600     4.25962 62180.24294(249) 61504.86842     1.00000
785    11.14000     4.25809 62714.66028(250) 61502.57589     1.00000
786    11.14400     4.25657 62467.70410(250) 61500.17564     1.00000
787    11.14800     4.25505 62496.13451(250) 61497.66784     1.00000
788    11.15200     4.25352 62248.13726(249) 61495.05267     1.00000
789    11.15600     4.25200 62589.02504(250) 61492.33031     1.00000
790    11.16000     4.25048 62380.41410(250) 61489.50092     1.00000
791    11.16400     4.24897 62508.53751(250) 61486.56471     1.00000
792    11.16800     4.24745 62053.07034(249) 61483.52184     1.00000
793    11.17200     4.24593 61977.89321(249) 61480.37252     1.00000
794    11.17600     4.24442 62071.93287(249) 61477.11694     1.00000
795    11.18000     4.24291 62105.44894(249) 61473.75528     1.00000
796    11.18400     4.24139 62060.66912(249) 61470.28776     1.00000
797    11.18800     4.23988 62242.83254(249) 61466.71457     1.00000
798    11.19200     4.23837 62309.38146(250) 61463.03593     1.00000
799    11.19600     4.23686 62524.79158(250) 61459.25203     1.00000
800    11.20000     4.23535 62436.16409(250) 61455.36310     1.00000
801    11.20400     4.23385 62258.11089(250) 61451.36936     1.00000
802    11.20800     4.23234 62081.46607(249) 61447.27102     1.00000
803    11.21200     4.23083 62005.56412(249) 61443.06832     1.00000
804    11.21600     4.22933 61805.37179(249) 61438.76148     1.00000
805    11.22000     4.22783 62023.58596(249) 61434.35074     1.00000
806    11.22400     4.22633 62134.79648(249) 61429.83634     1.00000
807    11.22800     4.22482 61574.55615(248) 61425.21852     1.00000
808    11.23200     4.22332 62081.57880(249) 61420.49753     1.00000
809    11.23600     4.22183 62103.68934(249) 61415.67362     1.00000
810    11.24000     4.22033 61875.30212(249) 61410.74705     1.00000
811    11.24400     4.21883 61942.37959(249) 61405.71809     1.00000
812    11.24800     4.21734 62231.24344(249) 61400.58614     1.00000
813    11.25200     4.21584 61999.15340(249) 61395.34154     1.00000
814    11.25600     4.21435 61627.71390(248) 61389.95900     1.00000
815    11.26000     4.21286 61972.22088(249) 61384.40944     1.00000
816    11.26400     4.21137 62273.28657(250) 61378.61875     1.00000
817    11.26800     4.20987 62442.33404(250) 61372.68864     1.00000
818    11.27200     4.20839 62663.69207(250) 61366.24552     1.00000
819    11.27600     4.20690 62247.26203(249) 61360.41744     1.00000
820    11.28000     4.20541 62308.26372(250) 61354.48948     1.00000
821    11.28400     4.20392 62503.59899(250) 61348.46198     1.00000
822    11.28800     4.20244 62429.86753(250) 61342.33525     1.00000
823    11.29200     4.20096 62394.81715(250) 61336.10964     1.00000
824    11.29600     4.19947 61915.79267(249) 61329.78550     1.00000
825    11.30000     4.19799 61526.23230(248) 61323.39105     1.00000
826    11.30400     4.19651 62117.70272(249) 61317.08863     1.00000
827    11.30800     4.19503 62313.10508(250) 61311.26078     1.00000
828    11.31200     4.19355 62143.71451(249) 61306.22799     1.00000
829    11.31600     4.19208 62057.69593(249) 61300.18497     1.00000
830    11.32000     4.19060 61898.90197(249) 61293.28363     1.00000
831    11.32400     4.18912 62435.49876(250) 61286.28645     1.00000
832    11.32800     4.18765 62203.38252(249) 61279.19383     1.00000
833    11.33200     4.18618 62195.41456(249) 61272.00621     1.00000
834    11.33600     4.18470 62014.69680(249) 61264.72404     1.00000
835    11.34000     4.18323 62367.25571(250) 61257.34776     1.00000
836    11.34400     4.18176 62607.58136(250) 61249.87785     1.00000
837    11.34800     4.18029 62993.19661(251) 61242.31477     1.00000
838    11.35200     4.17882 62700.41540(250) 61234.65902     1.00000
839    11.35600     4.17736 63073.30340(251) 61226.91111     1.00000
840    11.36000     4.17589 63173.36209(251) 61219.07156     1.00000
841    11.36400     4.17443 63658.56625(252) 61211.14089     1.00000
842    11.36800     4.17296 64497.37696(254) 61203.11967     1.00000
843    11.37200     4.17150 64827.02659(255) 61195.00846     1.00000
844    11.37600     4.17004 65093.54318(255) 61186.80783     1.00000
845    11.38000     4.16858 65906.85680(257) 61178.51841     1.00000
846    11.38400     4.16712 66403.32881(258) 61170.14080     1.00000
847    11.38800     4.16566 66141.15483(257) 61161.67565     1.00000
848    11.39200     4.16420 65517.83985(256) 61153.12362     1.00000
849    11.39600     4.16274 65160.98362(255) 61144.48539     1.00000
850    11.40000     4.16129 64762.55818(254) 61135.76168     1.00000
851    11.40400     4.15983 64256.17320(253) 61126.95321     1.00000
852    11.40800     4.15838 63748.58546(252) 61118.06074     1.00000
853    11.41200     4.15693 63379.23066(252) 61109.08505     1.00000
854    11.41600     4.15547 62862.38920(251) 61100.02696     1.00000
855    11.42000     4.15402 62355.00085(250) 61090.88730     1.00000
856    11.42400     4.15257 62713.90350(250) 61081.66695     1.00000
857    11.42800     4.15113 61987.60087(249) 61072.36681     1.00000
858    11.43200     4.14968 62130.07354(249) 61062.98782     1.00000
859    11.43600     4.14823 61839.95591(249) 61053.53095     1.00000
860    11.44000     4.14679 62355.38812(250) 61043.99723     1.00000
861    11.44400     4.14534 62322.25500(250) 61034.38770     1.00000
862    11.44800     4.14390 62271.94576(250) 61024.70347     1.00000
863    11.45200     4.14245 61913.38805(249) 61014.94567     1.00000
864    11.45600     4.14101 62114.00500(249) 61005.11550     1.00000
865    11.46000     4.13957 61631.87770(248) 60995.21419     1.00000
866    11.46400     4.13813 61689.12629(248) 60985.24305     1.00000
867    11.46800     4.13669 62342.30109(250) 60975.20343     1.00000
868    11.47200     4.13526 62435.55744(250) 60965.09674     1.00000
869    11.47600     4.13382 61770.69770(249) 60954.92446     1.00000
870    11.48000     4.13238 62064.66371(249) 60944.68813     1.00000
871    11.48400     4.13095 61730.92066(248) 60934.38937     1.00000
872    11.48800     4.12952 61550.39181(248) 60924.02989     1.00000
873    11.49200     4.12808 61540.38305(248) 60913.61145     1.00000
874    11.49600     4.12665 61620.52468(248) 60903.13592     1.00000
875    11.50000     4.12522 61893.14494(249) 60892.60526     1.00000
876    11.50400     4.12379 61936.50386(249) 60882.02154     1.00000
877    11.50800     4.12236 61443.76873(248) 60871.38690     1.00000
878    11.51200     4.12094 61658.52720(248) 60860.70364     1.00000
879    11.51600     4.11951 61695.30856(248) 60849.97414     1.00000
880    11.52000     4.11808 61941.79346(249) 60839.20094     1.00000
881    11.52400     4.11666 61926.38443(249) 60828.38670     1.00000
882    11.52800     4.11524 61922.57397(249) 60817.53424     1.00000
883    11.53200     4.11381 61796.12342(249) 60806.64654     1.00000
884    11.53600     4.11239 61856.71752(249) 60795.72673     1.00000
885    11.54000     4.11097 61797.24221(249) 60784.77815     1.00000
886    11.54400     4.10955 61698.17926(248) 60773.80433     1.00000
887    11.54800     4.10813 61338.12932(248) 60762.80900     1.00000
888    11.55200     4.10672 61869.84523(249) 60751.79613     1.00000
889    11.55600     4.10530 61732.87276(248) 60740.76994     1.00000
890    11.56000     4.10388 61609.60942(248) 60729.73490     1.00000
891    11.56400     4.10247 61605.66605(248) 60718.69580     1.00000
892    11.56800     4.10105 61576.37504(248) 60707.65769     1.00000
893    11.57200     4.09964 61386.32175(248) 60696.62601     1.00000
894    11.57600     4.09823 61572.21180(248) 60685.60654     1.00000
895    11.58000     4.09682 61426.56197(248) 60674.60543     1.00000
896    11.58400     4.09541 61211.84821(247) 60663.62932     1.00000
897    11.58800     4.09400 61664.05522(248) 60652.68525     1.00000
898    11.59200     4.09259 61636.50170(248) 60641.78083     1.00000
899    11.59600     4.09119 61886.12008(249) 60630.92417     1.00000
900    11.60000     4.08978 61318.87718(248) 60620.12401     1.00000
901    11.60400     4.08837 61501.16934(248) 60609.38976     1.00000
902    11.60800     4.08697 61177.44570(247) 60598.73153     1.00000
903    11.61200     4.08557 61301.43809(248) 60588.16024     1.00000
904    11.61600     4.08417 61951.97133(249) 60577.68765     1.00000
905    11.62000     4.08276 61466.35981(248) 60567.32649     1.00000
906    11.62400     4.08136 61506.71596(248) 60557.09055     1.00000
907    11.62800     4.07997 61774.98315(249) 60546.99475     1.00000
908    11.63200     4.07857 61822.57036(249) 60537.05529     1.00000
909    11.63600     4.07717 61943.84006(249) 60527.28979     1.00000
910    11.64000     4.07577 61236.59258(247) 60517.71741     1.00000
911    11.64400     4.07438 61434.28630(248) 60508.35904     1.00000
912    11.64800     4.07298 61713.41945(248) 60499.23749     1.00000
913    11.65200     4.07159 61578.14605(248) 60490.37772     1.00000
914    11.65600     4.07020 61343.24893(248) 60481.80705     1.00000
915    11.66000     4.06881 61239.60395(247) 60473.55546     1.00000
916    11.66400     4.06742 61225.03420(247) 60465.65592     1.00000
917    11.66800     4.06603 61489.20390(248) 60458.14471     1.00000
918    11.67200     4.06464 61348.69772(248) 60451.06189     1.00000
919    11.67600     4.06325 61231.65405(247) 60444.45174     1.00000
920    11.68000     4.06186 61502.08846(248) 60438.36329     1.00000
921    11.68400     4.06048 61384.70928(248) 60432.85101     1.00000
922    11.68800     4.05909 61264.36551(248) 60427.97546     1.00000
923    11.69200     4.05771 61208.23411(247) 60423.80420     1.00000
924    11.69600     4.05633 61432.20723(248) 60420.41274     1.00000
925    11.70000     4.05494 61272.44936(248) 60417.88568     1.00000
926    11.70400     4.05356 61351.86141(248) 60416.31806     1.00000
927    11.70800     4.05218 60999.12787(247) 60415.81695     1.00000
928    11.71200     4.05080 61454.00718(248) 60416.50327     1.00000
929    11.71600     4.04943 60963.08742(247) 60418.51400     1.00000
930    11.72000     4.04805 61343.15796(248) 60422.00479     1.00000
931    11.72400     4.04667 61389.77608(248) 60427.15306     1.00000
932    11.72800     4.04530 61105.59200(247) 60434.16168     1.00000
933    11.73200     4.04392 61138.25080(247) 60443.26349     1.00000
934    11.73600     4.04255 61215.49530(247) 60454.72664     1.00000
935    11.74000     4.04118 60777.04832(247) 60468.86116     1.00000
936    11.74400     4.03981 61281.95299(248) 60486.02694     1.00000
937    11.74800     4.03843 61385.47014(248) 60506.64354     1.00000
938    11.75200     4.03706 61070.66311(247) 60531.20240     1.00000
939    11.75600     4.03570 61362.85036(248) 60560.28209     1.00000
940    11.76000     4.03433 61323.67175(248) 60594.56764     1.00000
941    11.76400     4.03296 61274.19438(248) 60634.87538     1.00000
942    11.76800     4.03160 61500.71549(248) 60682.18526     1.00000
943    11.77200     4.03023 61548.90613(248) 60737.68339     1.00000
944    11.77600     4.02887 61661.89654(248) 60802.81854     1.00000
945    11.78000     4.02750 61801.42903(249) 60879.37735     1.00000
946    11.78400     4.02614 61892.31316(249) 60969.58388     1.00000
947    11.78800     4.02478 62463.36246(250) 61076.22987     1.00000
948    11.79200     4.02342 62408.55137(250) 61202.84131     1.00000
949    11.79600     4.02206 62578.68633(250) 61353.90139     1.00000
950    11.80000     4.02070 63269.06006(252) 61535.42794     1.00000
951    11.80400     4.01934 63337.54704(252) 61755.35509     1.00000
952    11.80800     4.01799 63559.11621(252) 62024.34496     1.00000
953    11.81200     4.01663 63235.56103(251) 62355.03741     1.00000
954    11.81600     4.01528 63583.48458(252) 62752.29128     1.00000
955    11.82000     4.01392 63404.45774(252) 63229.90187     1.00000
956    11.82400     4.01257 63712.70020(252) 63810.62803     1.00000
957    11.82800     4.01122 64267.73850(254) 64512.52070     1.00000
958    11.83200     4.00986 64664.02279(254) 65351.44748     1.00000
959    11.83600     4.00851 66129.32502(257) 66335.42155     1.00000
960    11.84000     4.00717 67301.40353(259) 67454.80333     1.00000
961    11.84400     4.00582 68804.93083(262) 68668.19091     1.00000
962    11.84800     4.00447 70856.47344(266) 69887.45791     1.00000
963    11.85200     4.00312 72384.91203(269) 70971.69206     1.00000
964    11.85600     4.00178 73140.73845(270) 71744.77767     1.00000
965    11.86000     4.00043 73112.17357(270) 72045.55313     1.00000
966    11.86400     3.99909 72627.74853(269) 71795.52215     1.00000
967    11.86800     3.99774 71281.60944(267) 71041.25873     1.00000
968    11.87200     3.99640 69970.73426(265) 69934.66828     1.00000
969    11.87600     3.99506 68788.51840(262) 68663.99230     1.00000
970    11.88000     3.99372 67001.69527(259) 67387.35117     1.00000
971    11.88400     3.99238 65289.83125(256) 66204.15012     1.00000
972    11.88800     3.99104 64363.99275(254) 65160.17608     1.00000
973    11.89200     3.98971 63545.27112(252) 64265.64000     1.00000
974    11.89600     3.98837 63138.21221(251) 63511.82431     1.00000
975    11.90000     3.98703 63618.74627(252) 62882.02020     1.00000
976    11.90400     3.98570 62926.42122(251) 62357.50657     1.00000
977    11.90800     3.98436 62649.87793(250) 61920.40838     1.00000
978    11.91200     3.98303 62919.15596(251) 61554.87295     1.00000
979    11.91600     3.98170 62629.64819(250) 61247.41920     1.00000
980    11.92000     3.98037 63072.01280(251) 60986.89765     1.00000
981    11.92400     3.97904 62646.50000(250) 60764.26666     1.00000
982    11.92800     3.97771 62783.95255(251) 60572.23931     1.00000
983    11.93200     3.97638 62190.02452(249) 60404.88948     1.00000
984    11.93600     3.97505 61723.20149(248) 60257.79476     1.00000
985    11.94000     3.97372 61765.84857(249) 60127.36898     1.00000
986    11.94400     3.97240 61522.96934(248) 60010.77613     1.00000
987    11.94800     3.97107 62040.25373(249) 59905.75934     1.00000
988    11.95200     3.96975 62342.05065(250) 59810.50733     1.00000
989    11.95600     3.96843 61839.81232(249) 59723.55233     1.00000
990    11.96000     3.96710 61507.31930(248) 59643.69331     1.00000
991    11.96400     3.96578 61569.22847(248) 59569.93839     1.00000
992    11.96800     3.96446 61645.22741(248) 59501.46152     1.00000
993    11.97200     3.96314 62010.07783(249) 59437.56973     1.00000
994    11.97600     3.96182 61726.26393(248) 59377.67791     1.00000
995    11.98000     3.96050 61991.02746(249) 59321.28924     1.00000
996    11.98400     3.95919 61645.82831(248) 59267.97970     1.00000
997    11.98800     3.95787 61276.79179(248) 59217.38571     1.00000
998    11.99200     3.95656 60749.26580(246) 59169.19424     1.00000
999    11.99600     3.95524 61382.30872(248) 59123.13464     1.00000
1000    12.00000     3.95393 61295.00880(248) 59078.97203     1.00000
1001    12.00400     3.95262 61047.58678(247) 59036.50184     1.00000
1002    12.00800     3.95130 61374.43402(248) 58995.54532     1.00000
1003    12.01200     3.94999 60627.75633(246) 58955.94571     1.00000
1004    12.01600     3.94868 59887.17249(245) 58917.56515     1.00000
1005    12.02000     3.94737 59970.09438(245) 58880.28203     1.00000
1006    12.02400     3.94606 59552.48574(244) 58843.98876     1.00000
1007    12.02800     3.94476 59402.44468(244) 58808.58991     1.00000
1008    12.03200     3.94345 59567.74354(244) 58774.00059     1.00000
1009    12.03600     3.94214 59596.84937(244) 58740.14510     1.00000
1010    12.04000     3.94084 59333.11170(244) 58706.95582     1.00000
1011    12.04400     3.93954 59250.29333(243) 58674.37215     1.00000
1012    12.04800     3.93823 58848.90749(243) 58642.33967     1.00000
1013    12.05200     3.93693 59056.00586(243) 58610.80945     1.00000
1014    12.05600     3.93563 58834.27246(243) 58579.73736     1.00000
1015    12.06000     3.93433 59056.19200(243) 58549.08354     1.00000
1016    12.06400     3.93303 58570.65583(242) 58518.81193     1.00000
1017    12.06800     3.93173 58912.44202(243) 58488.88982     1.00000
1018    12.07200     3.93043 58882.79659(243) 58459.28753     1.00000
1019    12.07600     3.92914 59204.23360(243) 58429.97805     1.00000
1020    12.08000     3.92784 58554.97467(242) 58400.93676     1.00000
1021    12.08400     3.92654 58391.71420(242) 58372.14122     1.00000
1022    12.08800     3.92525 58492.65120(242) 58343.57091     1.00000
1023    12.09200     3.92396 58469.65928(242) 58315.20705     1.00000
1024    12.09600     3.92266 58373.62736(242) 58287.03244     1.00000
1025    12.10000     3.92137 58691.24301(242) 58259.03130     1.00000
1026    12.10400     3.92008 59021.74047(243) 58231.18913     1.00000
1027    12.10800     3.91879 58859.50453(243) 58203.49259     1.00000
1028    12.11200     3.91750 58682.54389(242) 58175.92942     1.00000
1029    12.11600     3.91621 58596.57842(242) 58148.48829     1.00000
1030    12.12000     3.91492 58892.95733(243) 58121.15877     1.00000
1031    12.12400     3.91364 58407.98827(242) 58093.93120     1.00000
1032    12.12800     3.91235 58428.45535(242) 58066.79668     1.00000
1033    12.13200     3.91107 58316.54080(241) 58039.74696     1.00000
1034    12.13600     3.90978 58554.84232(242) 58012.77439     1.00000
1035    12.14000     3.90850 58631.24512(242) 57985.87190     1.00000
1036    12.14400     3.90722 58379.08693(242) 57959.03293     1.00000
1037    12.14800     3.90593 58738.09331(242) 57932.25136     1.00000
1038    12.15200     3.90465 58688.66240(242) 57905.52155     1.00000
1039    12.15600     3.90337 58262.55665(241) 57878.83823     1.00000
1040    12.16000     3.90209 58052.95467(241) 57852.19650     1.00000
1041    12.16400     3.90082 57904.13596(241) 57825.59182     1.00000
1042    12.16800     3.89954 57723.53493(240) 57799.01995     1.00000
1043    12.17200     3.89826 58738.95868(242) 57772.47693     1.00000
1044    12.17600     3.89699 58194.32258(241) 57745.95909     1.00000
1045    12.18000     3.89571 57840.53120(241) 57719.46301     1.00000
1046    12.18400     3.89444 58558.63183(242) 57692.98549     1.00000
1047    12.18800     3.89316 57893.39696(241) 57666.52354     1.00000
1048    12.19200     3.89189 58061.47200(241) 57640.07440     1.00000
1049    12.19600     3.89062 58272.82591(241) 57613.63546     1.00000
1050    12.20000     3.88935 58223.02159(241) 57587.20432     1.00000
1051    12.20400     3.88808 58252.35093(241) 57560.77871     1.00000
1052    12.20800     3.88681 58040.77153(241) 57534.35653     1.00000
1053    12.21200     3.88554 57555.07705(240) 57507.93582     1.00000
1054    12.21600     3.88427 58145.85551(241) 57481.51476     1.00000
1055    12.22000     3.88301 57834.06400(240) 57455.09164     1.00000
1056    12.22400     3.88174 57430.54066(240) 57428.66486     1.00000
1057    12.22800     3.88048 57776.97681(240) 57402.23296     1.00000
1058    12.23200     3.87921 57513.68595(240) 57375.79455     1.00000
1059    12.23600     3.87795 58200.82698(241) 57349.34837     1.00000
1060    12.24000     3.87669 57382.64516(240) 57322.89321     1.00000
1061    12.24400     3.87542 58256.96028(241) 57296.42798     1.00000
1062    12.24800     3.87416 57280.70381(239) 57269.95167     1.00000
1063    12.25200     3.87290 57380.09064(240) 57243.46331     1.00000
1064    12.25600     3.87164 57497.08185(240) 57216.96204     1.00000
1065    12.26000     3.87039 57538.16422(240) 57190.44706     1.00000
1066    12.26400     3.86913 57752.17062(240) 57163.91762     1.00000
1067    12.26800     3.86787 57367.48814(240) 57137.37306     1.00000
1068    12.27200     3.86662 57806.58065(240) 57110.81273     1.00000
1069    12.27600     3.86536 57897.81925(241) 57084.23609     1.00000
1070    12.28000     3.86411 56811.36497(238) 57057.64262     1.00000
1071    12.28400     3.86285 57435.61237(240) 57031.03186     1.00000
1072    12.28800     3.86160 56901.01680(239) 57004.40339     1.00000
1073    12.29200     3.86035 57408.56465(240) 56977.75684     1.00000
1074    12.29600     3.85910 57296.22874(239) 56951.09189     1.00000
1075    12.30000     3.85785 57566.00427(240) 56924.40826     1.00000
1076    12.30400     3.85660 57075.61824(239) 56897.70569     1.00000
1077    12.30800     3.85535 56888.68035(239) 56870.98399     1.00000
1078    12.31200     3.85410 57528.97121(240) 56844.24300     1.00000
1079    12.31600     3.85286 57367.96694(240) 56817.48256     1.00000
1080    12.32000     3.85161 57054.07518(239) 56790.70260     1.00000
1081    12.32400     3.85036 57120.36834(239) 56763.90304     1.00000
1082    12.32800     3.84912 56837.45828(238) 56737.08385     1.00000
1083    12.33200     3.84788 56880.61157(238) 56710.24503     1.00000
1084    12.33600     3.84663 56843.18870(238) 56683.38661     1.00000
1085    12.34000     3.84539 56914.09866(239) 56656.50865     1.00000
1086    12.34400     3.84415 56847.85225(238) 56629.61123     1.00000
1087    12.34800     3.84291 56847.12728(238) 56602.69447     1.00000
1088    12.35200     3.84167 56294.48307(237) 56575.75852     1.00000
1089    12.35600     3.84043 56527.99494(238) 56548.80354     1.00000
1090    12.36000     3.83919 56840.50554(238) 56521.82972     1.00000
1091    12.36400     3.83796 56691.42969(238) 56494.83730     1.00000
1092    12.36800     3.83672 56553.46161(238) 56467.82652     1.00000
1093    12.37200     3.83548 56911.51241(239) 56440.79765     1.00000
1094    12.37600     3.83425 56685.69187(238) 56413.75099     1.00000
1095    12.38000     3.83301 56394.10630(237) 56386.68687     1.00000
1096    12.38400     3.83178 56736.56998(238) 56359.60562     1.00000
1097    12.38800     3.83055 56776.70397(238) 56332.50763     1.00000
1098    12.39200     3.82932 56491.61721(238) 56305.39330     1.00000
1099    12.39600     3.82809 56205.89511(237) 56278.26303     1.00000
1100    12.40000     3.82686 56425.22483(238) 56251.11729     1.00000
1101    12.40400     3.82563 56187.54403(237) 56223.95654     1.00000
1102    12.40800     3.82440 56468.06676(238) 56196.78127     1.00000
1103    12.41200     3.82317 55887.65669(236) 56169.59202     1.00000
1104    12.41600     3.82194 56549.04248(238) 56142.38932     1.00000
1105    12.42000     3.82072 56372.08807(237) 56115.17375     1.00000
1106    12.42400     3.81949 56339.40176(237) 56087.94591     1.00000
1107    12.42800     3.81827 56284.20144(237) 56060.70642     1.00000
1108    12.43200     3.81704 56619.80009(238) 56033.45594     1.00000
1109    12.43600     3.81582 57091.77916(239) 56006.19514     1.00000
1110    12.44000     3.81460 57013.63957(239) 55978.92473     1.00000
1111    12.44400     3.81338 56787.39719(238) 55951.64545     1.00000
1112    12.44800     3.81216 56434.65684(238) 55924.35805     1.00000
1113    12.45200     3.81094 56490.57354(238) 55897.06335     1.00000
1114    12.45600     3.80972 56722.06328(238) 55869.76215     1.00000
1115    12.46000     3.80850 56849.42956(238) 55842.45532     1.00000
1116    12.46400     3.80728 56461.20482(238) 55815.14375     1.00000
1117    12.46800     3.80607 56551.31371(238) 55787.82836     1.00000
1118    12.47200     3.80485 56749.18622(238) 55760.51010     1.00000
1119    12.47600     3.80364 56290.53371(237) 55733.18997     1.00000
1120    12.48000     3.80242 55972.55903(237) 55705.86900     1.00000
1121    12.48400     3.80121 56159.23457(237) 55678.54825     1.00000
1122    12.48800     3.79999 56191.02682(237) 55651.22883     1.00000
1123    12.49200     3.79878 56021.71859(237) 55623.91189     1.00000
1124    12.49600     3.79757 55857.78335(236) 55596.59862     1.00000
1125    12.50000     3.79636 55563.46750(236) 55569.29024     1.00000
1126    12.50400     3.79515 55849.18968(236) 55541.98803     1.00000
1127    12.50800     3.79394 55504.76767(236) 55514.69333     1.00000
1128    12.51200     3.79273 55648.63021(236) 55487.40751     1.00000
1129    12.51600     3.79153 55584.25479(236) 55460.13198     1.00000
1130    12.52000     3.79032 55514.37825(236) 55432.86824     1.00000
1131    12.52400     3.78912 55649.40922(236) 55405.61781     1.00000
1132    12.52800     3.78791 55699.24280(236) 55378.38228     1.00000
1133    12.53200     3.78671 55636.21601(236) 55351.16332     1.00000
1134    12.53600     3.78550 55630.44618(236) 55323.96264     1.00000
1135    12.54000     3.78430 55339.59520(235) 55296.78202     1.00000
1136    12.54400     3.78310 55286.18306(235) 55269.62332     1.00000
1137    12.54800     3.78190 55420.37343(235) 55242.48846     1.00000
1138    12.55200     3.78070 55076.22456(235) 55215.37944     1.00000
1139    12.55600     3.77950 54904.03694(234) 55188.29835     1.00000
1140    12.56000     3.77830 55403.95802(235) 55161.24734     1.00000
1141    12.56400     3.77710 55005.08290(235) 55134.22868     1.00000
1142    12.56800     3.77590 54789.03945(234) 55107.24471     1.00000
1143    12.57200     3.77471 55061.04999(235) 55080.29788     1.00000
1144    12.57600     3.77351 55132.22281(235) 55053.39072     1.00000
1145    12.58000     3.77232 55077.25823(235) 55026.52590     1.00000
1146    12.58400     3.77112 54874.18527(234) 54999.70618     1.00000
1147    12.58800     3.76993 54181.63936(233) 54972.93444     1.00000
1148    12.59200     3.76873 54685.84801(234) 54946.21369     1.00000
1149    12.59600     3.76754 54714.71082(234) 54919.54709     1.00000
1150    12.60000     3.76635 54515.84629(233) 54892.93791     1.00000
1151    12.60400     3.76516 54040.96121(232) 54866.38959     1.00000
1152    12.60800     3.76397 54718.15925(234) 54839.90571     1.00000
1153    12.61200     3.76278 54437.10261(233) 54813.49003     1.00000
1154    12.61600     3.76159 54460.73804(233) 54787.14648     1.00000
1155    12.62000     3.76041 54632.66299(234) 54760.87916     1.00000
1156    12.62400     3.75922 54454.23205(233) 54734.69240     1.00000
1157    12.62800     3.75803 54533.25683(234) 54708.59069     1.00000
1158    12.63200     3.75685 55146.06312(235) 54682.57879     1.00000
1159    12.63600     3.75566 54517.26052(233) 54656.66167     1.00000
1160    12.64000     3.75448 54632.54291(234) 54630.84453     1.00000
1161    12.64400     3.75330 54521.18689(233) 54605.13287     1.00000
1162    12.64800     3.75212 54273.79654(233) 54579.53245     1.00000
1163    12.65200     3.75093 54377.90609(233) 54554.04933     1.00000
1164    12.65600     3.74975 54347.94982(233) 54528.68990     1.00000
1165    12.66000     3.74857 54352.48294(233) 54503.46087     1.00000
1166    12.66400     3.74739 54204.73608(233) 54478.36932     1.00000
1167    12.66800     3.74622 54434.11020(233) 54453.42273     1.00000
1168    12.67200     3.74504 54313.23391(233) 54428.62898     1.00000
1169    12.67600     3.74386 54139.15232(233) 54403.99638     1.00000
1170    12.68000     3.74269 53987.29224(232) 54379.53373     1.00000
1171    12.68400     3.74151 54198.76141(233) 54355.25034     1.00000
1172    12.68800     3.74034 54360.97060(233) 54331.15603     1.00000
1173    12.69200     3.73916 54069.89963(233) 54307.26124     1.00000
1174    12.69600     3.73799 54215.12587(233) 54283.57700     1.00000
1175    12.70000     3.73682 54004.71583(232) 54260.11505     1.00000
1176    12.70400     3.73564 54091.16723(233) 54236.88780     1.00000
1177    12.70800     3.73447 54571.42322(234) 54213.90849     1.00000
1178    12.71200     3.73330 53952.45897(232) 54191.19116     1.00000
1179    12.71600     3.73213 54355.03354(233) 54168.75077     1.00000
1180    12.72000     3.73096 53874.96573(232) 54146.60326     1.00000
1181    12.72400     3.72980 54054.07273(232) 54124.76560     1.00000
1182    12.72800     3.72863 53635.07809(232) 54103.25594     1.00000
1183    12.73200     3.72746 53529.70397(231) 54082.09364     1.00000
1184    12.73600     3.72630 53719.41826(232) 54061.29942     1.00000
1185    12.74000     3.72513 53988.49146(232) 54040.89546     1.00000
1186    12.74400     3.72397 53829.45769(232) 54020.90551     1.00000
1187    12.74800     3.72280 53403.68260(231) 54001.35509     1.00000
1188    12.75200     3.72164 53843.82643(232) 53982.27156     1.00000
1189    12.75600     3.72048 53611.30775(232) 53963.68440     1.00000
1190    12.76000     3.71932 53453.31943(231) 53945.62530     1.00000
1191    12.76400     3.71816 54185.80973(233) 53928.12846     1.00000
1192    12.76800     3.71700 53622.66567(232) 53911.23077     1.00000
1193    12.77200     3.71584 53709.11617(232) 53894.97214     1.00000
1194    12.77600     3.71468 53542.14771(231) 53879.39575     1.00000
1195    12.78000     3.71352 53619.73578(232) 53864.54843     1.00000
1196    12.78400     3.71236 53594.94643(232) 53850.48100     1.00000
1197    12.78800     3.71121 53452.59233(231) 53837.24876     1.00000
1198    12.79200     3.71005 53260.75285(231) 53824.91195     1.00000
1199    12.79600     3.70890 53521.51604(231) 53813.53631     1.00000
1200    12.80000     3.70774 53405.02345(231) 53803.19369     1.00000
1201    12.80400     3.70659 53511.13602(231) 53793.96284     1.00000
1202    12.80800     3.70544 53568.80229(231) 53785.93018     1.00000
1203    12.81200     3.70428 53671.76327(232) 53779.19076     1.00000
1204    12.81600     3.70313 53230.64517(231) 53773.84940     1.00000
1205    12.82000     3.70198 53851.62155(232) 53770.02191     1.00000
1206    12.82400     3.70083 53498.27536(231) 53767.83661     1.00000
1207    12.82800     3.69968 53904.88996(232) 53767.43603     1.00000
1208    12.83200     3.69853 53791.83308(232) 53768.97893     1.00000
1209    12.83600     3.69739 53889.54613(232) 53772.64272     1.00000
1210    12.84000     3.69624 53980.07505(232) 53778.62625     1.00000
1211    12.84400     3.69509 53698.10697(232) 53787.15322     1.00000
1212    12.84800     3.69395 53776.29901(232) 53798.47629     1.00000
1213    12.85200     3.69280 53921.27508(232) 53812.88201     1.00000
1214    12.85600     3.69166 53765.18252(232) 53830.69697     1.00000
1215    12.86000     3.69051 53762.95860(232) 53852.29535     1.00000
1216    12.86400     3.68937 53733.55347(232) 53878.10838     1.00000
1217    12.86800     3.68823 53731.84519(232) 53908.63618     1.00000
1218    12.87200     3.68709 53715.71349(232) 53944.46248     1.00000
1219    12.87600     3.68595 54102.80166(233) 53986.27306     1.00000
1220    12.88000     3.68481 53722.25141(232) 54034.87833     1.00000
1221    12.88400     3.68367 53746.45702(232) 54091.24066     1.00000
1222    12.88800     3.68253 53485.34294(231) 54156.50679     1.00000
1223    12.89200     3.68139 53753.84810(232) 54232.04518     1.00000
1224    12.89600     3.68026 53861.42374(232) 54319.48764     1.00000
1225    12.90000     3.67912 54189.95044(233) 54420.77329     1.00000
1226    12.90400     3.67798 54106.48696(233) 54538.19128     1.00000
1227    12.90800     3.67685 53842.61931(232) 54674.41407     1.00000
1228    12.91200     3.67571 53942.46241(232) 54832.50547     1.00000
1229    12.91600     3.67458 54275.64230(233) 55015.87177     1.00000
1230    12.92000     3.67345 54764.00160(234) 55228.09772     1.00000
1231    12.92400     3.67232 54423.03253(233) 55472.57088     1.00000
1232    12.92800     3.67118 54557.57857(234) 55751.76179     1.00000
1233    12.93200     3.67005 55067.57580(235) 56066.04498     1.00000
1234    12.93600     3.66892 55261.51559(235) 56412.12051     1.00000
1235    12.94000     3.66779 55811.97916(236) 56781.54821     1.00000
1236    12.94400     3.66667 55743.68463(236) 57160.58348     1.00000
1237    12.94800     3.66554 56359.23860(237) 57532.87843     1.00000
1238    12.95200     3.66441 56918.71672(239) 57885.69720     1.00000
1239    12.95600     3.66328 57207.99602(239) 58217.67556     1.00000
1240    12.96000     3.66216 57376.94690(240) 58543.66516     1.00000
1241    12.96400     3.66103 58035.11176(241) 58893.25005     1.00000
1242    12.96800     3.65991 58701.90738(242) 59304.42463     1.00000
1243    12.97200     3.65879 59164.01147(243) 59817.88763     1.00000
1244    12.97600     3.65766 60045.88726(245) 60477.15462     1.00000
1245    12.98000     3.65654 61273.83597(248) 61339.05031     1.00000
1246    12.98400     3.65542 62943.51339(251) 62505.02486     1.00000
1247    12.98800     3.65430 65349.10549(256) 64201.20774     1.00000
1248    12.99200     3.65318 69075.64720(263) 66965.75433     1.00000
1249    12.99600     3.65206 74169.51506(272) 72036.23793     1.00000
1250    13.00000     3.65094 83092.87001(288) 82028.62090     1.00000
1251    13.00400     3.64982 98800.81971(314) 101882.26266     1.00000
1252    13.00800     3.64870 131933.16762(363) 139726.09670     1.00000
1253    13.01200     3.64759 200534.83439(448) 206830.45401     1.00000
1254    13.01600     3.64647 321595.13825(567) 315459.63986     1.00000
1255    13.02000     3.64535 498662.32127(706) 473818.72626     1.00000
1256    13.02400     3.64424 718832.08247(848) 678825.06810     1.00000
1257    13.02800     3.64313 954946.76958(977) 909714.20068     1.00000
1258    13.03200     3.64201 1151209.82224(1073) 1127041.64117     1.00000
1259    13.03600     3.64090 1273738.57236(1129) 1280824.87127     1.00000
1260    13.04000     3.63979 1297190.22483(1139) 1327989.86877     1.00000
1261    13.04400     3.63868 1215678.02771(1103) 1252935.22491     1.00000
1262    13.04800     3.63757 1055718.90720(1027) 1077293.77414     1.00000
1263    13.05200     3.63646 850564.24001(922) 848674.82150     1.00000
1264    13.05600     3.63535 625629.36216(791) 617788.43987     1.00000
1265    13.06000     3.63424 424856.89041(652) 421142.74041     1.00000
1266    13.06400     3.63313 277795.00772(527) 275151.89315     1.00000
1267    13.06800     3.63202 182791.48876(428) 179045.74530     1.00000
1268    13.07200     3.63092 127231.25626(357) 122210.46735     1.00000
1269    13.07600     3.62981 96885.49310(311) 91538.28834     1.00000
1270    13.08000     3.62871 81372.53418(285) 76041.86015     1.00000
1271    13.08400     3.62760 72551.01411(269) 68370.14239     1.00000
1272    13.08800     3.62650 67409.67341(260) 64374.73242     1.00000
1273    13.09200     3.62539 63555.42878(252) 62019.00829     1.00000
1274    13.09600     3.62429 60773.48918(247) 60408.87638     1.00000
1275    13.10000     3.62319 59624.03170(244) 59179.00500     1.00000
1276    13.10400     3.62209 57583.13378(240) 58180.05698     1.00000
1277    13.10800     3.62099 56566.03410(238) 57343.86300     1.00000
1278    13.11200     3.61989 55844.83083(236) 56632.52029     1.00000
1279    13.11600     3.61879 55377.92184(235) 56020.80165     1.00000
1280    13.12000     3.61769 54884.28663(234) 55490.10840     1.00000
1281    13.12400     3.61659 54304.34694(233) 55026.09096     1.00000
1282    13.12800     3.61550 53754.20618(232) 54617.44446     1.00000
1283    13.13200     3.61440 53385.00525(231) 54255.15057     1.00000
1284    13.13600     3.61330 52850.07992(230) 53931.94436     1.00000
1285    13.14000     3.61221 52519.92800(229) 53641.92265     1.00000
1286    13.14400     3.61111 52336.39122(229) 53380.25043     1.00000
1287    13.14800     3.61002 52322.87787(229) 53142.93825     1.00000
1288    13.15200     3.60893 51852.13000(228) 52926.67162     1.00000
1289    13.15600     3.60783 52044.19758(228) 52728.67910     1.00000
1290    13.16000     3.60674 51807.14786(228) 52546.62930     1.00000
1291    13.16400     3.60565 51659.91396(227) 52378.54997     1.00000
1292    13.16800     3.60456 51340.86278(227) 52222.76384     1.00000
1293    13.17200     3.60347 51410.00720(227) 52077.83732     1.00000
1294    13.17600     3.60238 51368.69191(227) 51942.53943     1.00000
1295    13.18000     3.60129 50864.97123(226) 51815.80841     1.00000
1296    13.18400     3.60021 51170.00776(226) 51696.72466     1.00000
1297    13.18800     3.59912 50562.67841(225) 51584.48854     1.00000
1298    13.19200     3.59803 50477.36335(225) 51478.40213     1.00000
1299    13.19600     3.59695 50221.23865(224) 51377.85408     1.00000
1300    13.20000     3.59586 50249.78679(224) 51282.30712     1.00000
1301    13.20400     3.59478 50404.55894(225) 51191.28752     1.00000
1302    13.20800     3.59369 50290.37480(224) 51104.37631     1.00000
1303    13.21200     3.59261 50629.52310(225) 51021.20189     1.00000
1304    13.21600     3.59153 50286.58349(224) 50941.43373     1.00000
1305    13.22000     3.59044 49777.08349(223) 50864.77706     1.00000
1306    13.22400     3.58936 50010.50308(224) 50790.96834     1.00000
1307    13.22800     3.58828 49794.46407(223) 50719.77135     1.00000
1308    13.23200     3.58720 50134.53803(224) 50650.97393     1.00000
1309    13.23600     3.58612 49849.54289(223) 50584.38502     1.00000
1310    13.24000     3.58505 49543.31343(223) 50519.83227     1.00000
1311    13.24400     3.58397 49940.19684(223) 50457.15983     1.00000
1312    13.24800     3.58289 49905.43447(223) 50396.22653     1.00000
1313    13.25200     3.58181 49790.62423(223) 50336.90423     1.00000
1314    13.25600     3.58074 49917.46201(223) 50279.07644     1.00000
1315    13.26000     3.57966 49478.66655(222) 50222.63703     1.00000
1316    13.26400     3.57859 49530.49143(223) 50167.48916     1.00000
1317    13.26800     3.57751 49959.05839(224) 50113.54437     1.00000
1318    13.27200     3.57644 49776.19920(223) 50060.72163     1.00000
1319    13.27600     3.57537 49594.45522(223) 50008.94672     1.00000
1320    13.28000     3.57430 49417.30653(222) 49958.15145     1.00000
1321    13.28400     3.57322 49510.23013(223) 49908.27315     1.00000
1322    13.28800     3.57215 49577.71558(223) 49859.25414     1.00000
1323    13.29200     3.57108 49536.11820(223) 49811.04121     1.00000
1324    13.29600     3.57001 49383.13249(222) 49763.58529     1.00000
1325    13.30000     3.56894 49019.95621(221) 49716.84099     1.00000
1326    13.30400     3.56788 49502.26366(222) 49670.76635     1.00000
1327    13.30800     3.56681 49081.53620(222) 49625.32246     1.00000
1328    13.31200     3.56574 49212.64767(222) 49580.47328     1.00000
1329    13.31600     3.56468 48942.81450(221) 49536.18531     1.00000
1330    13.32000     3.56361 48789.60019(221) 49492.42744     1.00000
1331    13.32400     3.56254 48502.56800(220) 49449.17072     1.00000
1332    13.32800     3.56148 48705.26883(221) 49406.38819     1.00000
1333    13.33200     3.56042 48749.53875(221) 49364.05472     1.00000
1334    13.33600     3.55935 48448.46220(220) 49322.14685     1.00000
1335    13.34000     3.55829 48671.46725(221) 49280.64270     1.00000
1336    13.34400     3.55723 48359.35986(220) 49239.52179     1.00000
1337    13.34800     3.55617 48459.19894(220) 49198.76497     1.00000
1338    13.35200     3.55511 48606.66775(220) 49158.35431     1.00000
1339    13.35600     3.55405 48591.62770(220) 49118.27302     1.00000
1340    13.36000     3.55299 48126.81034(219) 49078.50533     1.00000
1341    13.36400     3.55193 48197.98091(220) 49039.03645     1.00000
1342    13.36800     3.55087 48271.67963(220) 48999.85250     1.00000
1343    13.37200     3.54981 48237.73642(220) 48960.94042     1.00000
1344    13.37600     3.54876 48070.87142(219) 48922.28793     1.00000
1345    13.38000     3.54770 48246.92674(220) 48883.88347     1.00000
1346    13.38400     3.54665 47852.60320(219) 48845.71615     1.00000
1347    13.38800     3.54559 48061.47057(219) 48807.77572     1.00000
1348    13.39200     3.54454 48356.23546(220) 48770.05249     1.00000
1349    13.39600     3.54348 47866.21039(219) 48732.53734     1.00000
1350    13.40000     3.54243 48033.56636(219) 48695.22164     1.00000
1351    13.40400     3.54138 47835.78748(219) 48658.09725     1.00000
1352    13.40800     3.54033 47938.86658(219) 48621.15645     1.00000
1353    13.41200     3.53928 47353.51830(218) 48584.39197     1.00000
1354    13.41600     3.53823 47451.65939(218) 48547.79691     1.00000
1355    13.42000     3.53718 47681.92437(218) 48511.36475     1.00000
1356    13.42400     3.53613 47777.39923(219) 48475.08929     1.00000
1357    13.42800     3.53508 47544.10386(218) 48438.96468     1.00000
1358    13.43200     3.53403 47934.46354(219) 48402.98534     1.00000
1359    13.43600     3.53298 47949.86961(219) 48367.14602     1.00000
1360    13.44000     3.53194 47514.69214(218) 48331.44169     1.00000
1361    13.44400     3.53089 47530.36774(218) 48295.86761     1.00000
1362    13.44800     3.52984 46968.48282(217) 48260.41926     1.00000
1363    13.45200     3.52880 47467.75048(218) 48225.09233     1.00000
1364    13.45600     3.52776 47417.13109(218) 48189.88275     1.00000
1365    13.46000     3.52671 47451.38056(218) 48154.78662     1.00000
1366    13.46400     3.52567 47381.90952(218) 48119.80026     1.00000
1367    13.46800     3.52463 47374.91318(218) 48084.92014     1.00000
1368    13.47200     3.52359 47685.18594(218) 48050.14291     1.00000
1369    13.47600     3.52254 47541.13863(218) 48015.46537     1.00000
1370    13.48000     3.52150 47606.23023(218) 47980.88448     1.00000
1371    13.48400     3.52046 47382.04288(218) 47946.39733     1.00000
1372    13.48800     3.51942 47489.86055(218) 47912.00116     1.00000
1373    13.49200     3.51839 46880.92011(217) 47877.69332     1.00000
1374    13.49600     3.51735 46943.72613(217) 47843.47130     1.00000
1375    13.50000     3.51631 47048.20107(217) 47809.33268     1.00000
1376    13.50400     3.51527 47043.03948(217) 47775.27517     1.00000
1377    13.50800     3.51424 47079.61545(217) 47741.29657     1.00000
1378    13.51200     3.51320 46907.34409(217) 47707.39477     1.00000
1379    13.51600     3.51217 47112.25140(217) 47673.56779     1.00000
1380    13.52000     3.51113 46951.51690(217) 47639.81369     1.00000
1381    13.52400     3.51010 46854.31585(216) 47606.13064     1.00000
1382    13.52800     3.50907 46452.89482(216) 47572.51690     1.00000
1383    13.53200     3.50803 46805.83282(216) 47538.97077     1.00000
1384    13.53600     3.50700 46564.48016(216) 47505.49066     1.00000
1385    13.54000     3.50597 46709.58715(216) 47472.07502     1.00000
1386    13.54400     3.50494 46866.17397(216) 47438.72239     1.00000
1387    13.54800     3.50391 46312.12463(215) 47405.43135     1.00000
1388    13.55200     3.50288 46420.02159(215) 47372.20056     1.00000
1389    13.55600     3.50185 46545.05226(216) 47339.02871     1.00000
1390    13.56000     3.50082 46318.35846(215) 47305.91457     1.00000
1391    13.56400     3.49980 46206.17285(215) 47272.85695     1.00000
1392    13.56800     3.49877 46124.97384(215) 47239.85472     1.00000
1393    13.57200     3.49774 46256.01590(215) 47206.90677     1.00000
1394    13.57600     3.49672 46528.46624(216) 47174.01206     1.00000
1395    13.58000     3.49569 46244.03887(215) 47141.16959     1.00000
1396    13.58400     3.49467 46161.01731(215) 47108.37839     1.00000
1397    13.58800     3.49364 46488.05195(216) 47075.63754     1.00000
1398    13.59200     3.49262 46430.32464(215) 47042.94615     1.00000
1399    13.59600     3.49160 46266.49924(215) 47010.30338     1.00000
1400    13.60000     3.49058 46318.72684(215) 46977.70839     1.00000
1401    13.60400     3.48955 45898.01278(214) 46945.16042     1.00000
1402    13.60800     3.48853 45834.35632(214) 46912.65870     1.00000
1403    13.61200     3.48751 46284.97712(215) 46880.20252     1.00000
1404    13.61600     3.48649 45962.49627(214) 46847.79119     1.00000
1405    13.62000     3.48547 45967.90720(214) 46815.42402     1.00000
1406    13.62400     3.48446 46177.71824(215) 46783.10040     1.00000
1407    13.62800     3.48344 46192.54352(215) 46750.81970     1.00000
1408    13.63200     3.48242 45854.43823(214) 46718.58133     1.00000
1409    13.63600     3.48140 45712.11896(214) 46686.38473     1.00000
1410    13.64000     3.48039 45856.27867(214) 46654.22935     1.00000
1411    13.64400     3.47937 45539.98961(213) 46622.11468     1.00000
1412    13.64800     3.47836 45932.11010(214) 46590.04020     1.00000
1413    13.65200     3.47734 45647.92184(214) 46558.00545     1.00000
1414    13.65600     3.47633 45967.03381(214) 46526.00995     1.00000
1415    13.66000     3.47532 45777.84462(214) 46494.05326     1.00000
1416    13.66400     3.47430 46075.61198(215) 46462.13496     1.00000
1417    13.66800     3.47329 45583.29952(214) 46430.25464     1.00000
1418    13.67200     3.47228 45508.51510(213) 46398.41190     1.00000
1419    13.67600     3.47127 45691.60836(214) 46366.60636     1.00000
1420    13.68000     3.47026 45548.16899(213) 46334.83767     1.00000
1421    13.68400     3.46925 45584.28595(214) 46303.10547     1.00000
1422    13.68800     3.46824 45325.31834(213) 46271.40942     1.00000
1423    13.69200     3.46723 45273.56822(213) 46239.74922     1.00000
1424    13.69600     3.46622 45509.74574(213) 46208.12455     1.00000
1425    13.70000     3.46522 45196.55298(213) 46176.53512     1.00000
1426    13.70400     3.46421 45554.41054(213) 46144.98063     1.00000
1427    13.70800     3.46320 45834.39237(214) 46113.46083     1.00000
1428    13.71200     3.46220 45396.51251(213) 46081.97544     1.00000
1429    13.71600     3.46119 45310.48197(213) 46050.52422     1.00000
1430    13.72000     3.46019 45453.90282(213) 46019.10693     1.00000
1431    13.72400     3.45919 45543.80534(213) 45987.72334     1.00000
1432    13.72800     3.45818 45241.91826(213) 45956.37323     1.00000
1433    13.73200     3.45718 45509.28248(213) 45925.05638     1.00000
1434    13.73600     3.45618 44981.03214(212) 45893.77259     1.00000
1435    13.74000     3.45518 44963.82588(212) 45862.52168     1.00000
1436    13.74400     3.45418 44755.09631(212) 45831.30345     1.00000
1437    13.74800     3.45318 45149.29100(212) 45800.11773     1.00000
1438    13.75200     3.45218 45030.07162(212) 45768.96434     1.00000
1439    13.75600     3.45118 45063.48037(212) 45737.84313     1.00000
1440    13.76000     3.45018 45061.69968(212) 45706.75393     1.00000
1441    13.76400     3.44918 45120.95551(212) 45675.69661     1.00000
1442    13.76800     3.44818 44791.94728(212) 45644.67101     1.00000
1443    13.77200     3.44719 44656.20767(211) 45613.67701     1.00000
1444    13.77600     3.44619 44706.12152(211) 45582.71447     1.00000
1445    13.78000     3.44520 44788.02875(212) 45551.78328     1.00000
1446    13.78400     3.44420 44777.35995(212) 45520.88330     1.00000
1447    13.78800     3.44321 44753.13632(212) 45490.01444     1.00000
1448    13.79200     3.44221 44966.83807(212) 45459.17659     1.00000
1449    13.79600     3.44122 44708.45128(211) 45428.36964     1.00000
1450    13.80000     3.44023 44406.40069(211) 45397.59350     1.00000
1451    13.80400     3.43923 44277.81956(210) 45366.84808     1.00000
1452    13.80800     3.43824 44339.00612(211) 45336.13329     1.00000
1453    13.81200     3.43725 44847.57614(212) 45305.44905     1.00000
1454    13.81600     3.43626 44568.95301(211) 45274.79528     1.00000
1455    13.82000     3.43527 44472.24157(211) 45244.17191     1.00000
1456    13.82400     3.43428 44429.31949(211) 45213.57888     1.00000
1457    13.82800     3.43329 44566.09904(211) 45183.01610     1.00000
1458    13.83200     3.43231 44277.68372(210) 45152.48354     1.00000
1459    13.83600     3.43132 44151.00213(210) 45121.98112     1.00000
1460    13.84000     3.43033 43891.78254(210) 45091.50879     1.00000
1461    13.84400     3.42935 44414.81017(211) 45061.06651     1.00000
1462    13.84800     3.42836 44370.03700(211) 45030.65423     1.00000
1463    13.85200     3.42738 44005.59185(210) 45000.27189     1.00000
1464    13.85600     3.42639 44122.50719(210) 44969.91947     1.00000
1465    13.86000     3.42541 44132.58511(210) 44939.59693     1.00000
1466    13.86400     3.42442 43972.67544(210) 44909.30422     1.00000
1467    13.86800     3.42344 44352.70075(211) 44879.04133     1.00000
1468    13.87200     3.42246 44276.66214(210) 44848.80821     1.00000
1469    13.87600     3.42148 44064.55877(210) 44818.60485     1.00000
1470    13.88000     3.42049 43976.68690(210) 44788.43122     1.00000
1471    13.88400     3.41951 44060.42332(210) 44758.28730     1.00000
1472    13.88800     3.41853 43748.20879(209) 44728.17308     1.00000
1473    13.89200     3.41755 43749.03940(209) 44698.08852     1.00000
1474    13.89600     3.41658 44113.15389(210) 44668.03363     1.00000
1475    13.90000     3.41560 43818.06835(209) 44638.00839     1.00000
1476    13.90400     3.41462 44005.94728(210) 44608.01279     1.00000
1477    13.90800     3.41364 43893.06656(210) 44578.04682     1.00000
1478    13.91200     3.41267 43878.55644(209) 44548.11048     1.00000
1479    13.91600     3.41169 43838.59234(209) 44518.20377     1.00000
1480    13.92000     3.41071 43476.01837(209) 44488.32667     1.00000
1481    13.92400     3.40974 43447.49441(208) 44458.47920     1.00000
1482    13.92800     3.40876 43407.70523(208) 44428.66135     1.00000
1483    13.93200     3.40779 43787.35277(209) 44398.87314     1.00000
1484    13.93600     3.40682 43737.48403(209) 44369.11455     1.00000
1485    13.94000     3.40584 43599.05797(209) 44339.38561     1.00000
1486    13.94400     3.40487 43393.05884(208) 44309.68631     1.00000
1487    13.94800     3.40390 43570.96045(209) 44280.01668     1.00000
1488    13.95200     3.40293 43539.31017(209) 44250.37672     1.00000
1489    13.95600     3.40196 43758.86688(209) 44220.76644     1.00000
1490    13.96000     3.40099 43634.31554(209) 44191.18585     1.00000
1491    13.96400     3.40002 43364.49947(208) 44161.63499     1.00000
1492    13.96800     3.39905 43373.94569(208) 44132.11385     1.00000
1493    13.97200     3.39808 43833.89506(209) 44102.62247     1.00000
1494    13.97600     3.39712 43430.74654(208) 44073.16085     1.00000
1495    13.98000     3.39615 43564.84433(209) 44043.72902     1.00000
1496    13.98400     3.39518 43548.20820(209) 44014.32700     1.00000
1497    13.98800     3.39422 43221.63605(208) 43984.95482     1.00000
1498    13.99200     3.39325 43136.53640(208) 43955.61249     1.00000
1499    13.99600     3.39228 43664.54233(209) 43926.30005     1.00000
1500    14.00000     3.39132 43340.68426(208) 43897.01752     1.00000
1501    14.00400     3.39036 43110.27396(208) 43867.76492     1.00000
1502    14.00800     3.38939 42857.00505(207) 43838.54229     1.00000
1503    14.01200     3.38843 43003.95873(207) 43809.34964     1.00000
1504    14.01600     3.38747 43021.82321(207) 43780.18703     1.00000
1505    14.02000     3.38651 42952.79952(207) 43751.05446     1.00000
1506    14.02400     3.38555 43074.67319(208) 43721.95198     1.00000
1507    14.02800     3.38459 43224.89290(208) 43692.87962     1.00000
1508    14.03200     3.38363 43097.90389(208) 43663.83741     1.00000
1509    14.03600     3.38267 42551.31636(206) 43634.82538     1.00000
1510    14.04000     3.38171 42994.15336(207) 43605.84357     1.00000
1511    14.04400     3.38075 42731.52509(207) 43576.89201     1.00000
1512    14.04800     3.37979 42638.14563(206) 43547.97075     1.00000
1513    14.05200     3.37883 42615.89327(206) 43519.07981     1.00000
1514    14.05600     3.37788 42939.59292(207) 43490.21924     1.00000
1515    14.06000     3.37692 42878.89404(207) 43461.38907     1.00000
1516    14.06400     3.37596 43038.94921(207) 43432.58934     1.00000
1517    14.06800     3.37501 43010.72119(207) 43403.82009     1.00000
1518    14.07200     3.37406 42777.85330(207) 43375.08136     1.00000
1519    14.07600     3.37310 42792.01517(207) 43346.37320     1.00000
1520    14.08000     3.37215 42430.02423(206) 43317.69564     1.00000
1521    14.08400     3.37119 42582.26212(206) 43289.04872     1.00000
1522    14.08800     3.37024 42782.91959(207) 43260.43249     1.00000
1523    14.09200     3.36929 42846.50806(207) 43231.84810     1.00000
1524    14.09600     3.36834 42534.32375(206) 43203.32770     1.00000
1525    14.10000     3.36739 42233.51397(206) 43174.96494     1.00000
1526    14.10400     3.36644 42792.11555(207) 43146.84037     1.00000
1527    14.10800     3.36549 42482.21177(206) 43118.55045     1.00000
1528    14.11200     3.36454 42469.06051(206) 43090.12091     1.00000
1529    14.11600     3.36359 42382.76762(206) 43061.72237     1.00000
1530    14.12000     3.36264 42302.63525(206) 43033.35488     1.00000
1531    14.12400     3.36170 42261.52265(206) 43005.01849     1.00000
1532    14.12800     3.36075 42117.75824(205) 42976.71324     1.00000
1533    14.13200     3.35980 42226.96326(205) 42948.43918     1.00000
1534    14.13600     3.35886 42501.39157(206) 42920.19636     1.00000
1535    14.14000     3.35791 42390.67193(206) 42891.98482     1.00000
1536    14.14400     3.35697 42276.39021(206) 42863.80463     1.00000
1537    14.14800     3.35602 42070.37812(205) 42835.65582     1.00000
1538    14.15200     3.35508 42026.22391(205) 42807.53844     1.00000
1539    14.15600     3.35414 42382.74651(206) 42779.45255     1.00000
1540    14.16000     3.35319 42057.14118(205) 42751.39820     1.00000
1541    14.16400     3.35225 42075.13686(205) 42723.37543     1.00000
1542    14.16800     3.35131 42104.30950(205) 42695.38431     1.00000
1543    14.17200     3.35037 42073.17123(205) 42667.42487     1.00000
1544    14.17600     3.34943 41981.54927(205) 42639.49718     1.00000
1545    14.18000     3.34849 42068.51906(205) 42611.60128     1.00000
1546    14.18400     3.34755 42111.96628(205) 42583.73723     1.00000
1547    14.18800     3.34661 42015.46326(205) 42555.90508     1.00000
1548    14.19200     3.34567 42019.41708(205) 42528.10488     1.00000
1549    14.19600     3.34473 41617.73733(204) 42500.33670     1.00000
1550    14.20000     3.34380 41968.87046(205) 42472.60058     1.00000
1551    14.20400     3.34286 42187.89281(205) 42444.89657     1.00000
1552    14.20800     3.34192 41858.39643(205) 42417.22475     1.00000
1553    14.21200     3.34099 41650.32934(204) 42389.58515     1.00000
1554    14.21600     3.34005 41838.98163(205) 42361.97784     1.00000
1555    14.22000     3.33912 41807.16533(204) 42334.68035     1.00000
1556    14.22400     3.33818 41599.33804(204) 42309.19726     1.00000
1557    14.22800     3.33725 41891.44716(205) 42288.82712     1.00000
1558    14.23200     3.33632 42134.85130(205) 42275.98705     1.00000
1559    14.23600     3.33538 41773.16236(204) 42253.36076     1.00000
1560    14.24000     3.33445 41470.19808(204) 42226.12626     1.00000
1561    14.24400     3.33352 41794.94011(204) 42198.92610     1.00000
1562    14.24800     3.33259 42013.19488(205) 42171.76035     1.00000
1563    14.25200     3.33166 41927.91325(205) 42144.62910     1.00000
1564    14.25600     3.33073 41391.23708(203) 42117.51742     1.00000
1565    14.26000     3.32980 41599.12300(204) 42090.08487     1.00000
1566    14.26400     3.32887 41574.59116(204) 42061.54054     1.00000
1567    14.26800     3.32794 41648.03781(204) 42030.18806     1.00000
1568    14.27200     3.32701 41589.21640(204) 42000.09961     1.00000
1569    14.27600     3.32609 41434.10167(204) 41961.77256     1.00000
1570    14.28000     3.32516 41620.05272(204) 41935.01901     1.00000
1571    14.28400     3.32423 41309.63029(203) 41908.29934     1.00000
1572    14.28800     3.32331 40960.37175(202) 41881.61366     1.00000
1573    14.29200     3.32238 41829.24206(205) 41854.96207     1.00000
1574    14.29600     3.32146 41727.11286(204) 41828.34469     1.00000
1575    14.30000     3.32053 41735.20048(204) 41801.76161     1.00000
1576    14.30400     3.31961 41605.79345(204) 41775.21296     1.00000
1577    14.30800     3.31869 41677.95411(204) 41748.69883     1.00000
1578    14.31200     3.31776 41690.72722(204) 41722.21933     1.00000
1579    14.31600     3.31684 41554.16636(204) 41695.77458     1.00000
1580    14.32000     3.31592 41493.06767(204) 41669.36469     1.00000
1581    14.32400     3.31500 41419.81513(204) 41642.98977     1.00000
1582    14.32800     3.31408 41166.67465(203) 41616.64994     1.00000
1583    14.33200     3.31316 41431.03034(204) 41590.34530     1.00000
1584    14.33600     3.31224 41208.84435(203) 41564.07598     1.00000
1585    14.34000     3.31132 41086.26894(203) 41537.84214     1.00000
1586    14.34400     3.31040 41385.06576(203) 41511.64085     1.00000
1587    14.34800     3.30948 40964.42095(202) 41485.45294     1.00000
1588    14.35200     3.30856 41376.40951(203) 41459.23918     1.00000
1589    14.35600     3.30765 40921.41006(202) 41432.92475     1.00000
1590    14.36000     3.30673 40958.38142(202) 41406.62513     1.00000
1591    14.36400     3.30581 40975.41374(202) 41379.95766     1.00000
1592    14.36800     3.30490 41025.15890(203) 41353.97909     1.00000
1593    14.37200     3.30398 41006.36519(203) 41328.03692     1.00000
1594    14.37600     3.30307 40914.45142(202) 41302.13128     1.00000
1595    14.38000     3.30216 40628.46660(202) 41276.26229     1.00000
1596    14.38400     3.30124 40946.00666(202) 41250.43009     1.00000
1597    14.38800     3.30033 40785.64866(202) 41224.63481     1.00000
1598    14.39200     3.29942 40909.27557(202) 41198.87659     1.00000
1599    14.39600     3.29850 40873.57999(202) 41173.15557     1.00000
1600    14.40000     3.29759 41007.77922(203) 41147.47189     1.00000
1601    14.40400     3.29668 40691.61379(202) 41121.82569     1.00000
1602    14.40800     3.29577 40599.58307(201) 41096.21712     1.00000
1603    14.41200     3.29486 40751.74335(202) 41070.64631     1.00000
1604    14.41600     3.29395 40611.72239(202) 41045.11343     1.00000
1605    14.42000     3.29304 40535.47516(201) 41019.61863     1.00000
1606    14.42400     3.29214 40561.75340(201) 40994.16205     1.00000
1607    14.42800     3.29123 40665.54964(202) 40968.74386     1.00000
1608    14.43200     3.29032 40422.29739(201) 40943.36421     1.00000
1609    14.43600     3.28941 40595.54671(201) 40918.02328     1.00000
1610    14.44000     3.28851 40516.67971(201) 40892.72121     1.00000
1611    14.44400     3.28760 40441.99947(201) 40867.45819     1.00000
1612    14.44800     3.28670 40386.20894(201) 40842.23438     1.00000
1613    14.45200     3.28579 40453.29925(201) 40817.04995     1.00000
1614    14.45600     3.28489 40556.86266(201) 40791.90510     1.00000
1615    14.46000     3.28398 40380.25536(201) 40766.79999     1.00000
1616    14.46400     3.28308 40465.05937(201) 40741.73482     1.00000
1617    14.46800     3.28218 40453.26005(201) 40716.70978     1.00000
1618    14.47200     3.28127 40517.14453(201) 40691.72505     1.00000
1619    14.47600     3.28037 40580.11475(201) 40666.78084     1.00000
1620    14.48000     3.27947 40544.07772(201) 40641.87735     1.00000
1621    14.48400     3.27857 40329.78135(201) 40617.01479     1.00000
1622    14.48800     3.27767 40138.75220(200) 40592.19336     1.00000
1623    14.49200     3.27677 40134.24461(200) 40567.41330     1.00000
1624    14.49600     3.27587 40045.11847(200) 40542.67480     1.00000
1625    14.50000     3.27497 40050.36226(200) 40517.97812     1.00000
1626    14.50400     3.27407 40182.34788(200) 40493.32347     1.00000
1627    14.50800     3.27318 39941.14483(200) 40468.71110     1.00000
1628    14.51200     3.27228 39998.50998(200) 40444.14126     1.00000
1629    14.51600     3.27138 40011.45213(200) 40419.61419     1.00000
1630    14.52000     3.27048 40393.94514(201) 40395.13015     1.00000
1631    14.52400     3.26959 40187.38435(200) 40370.68942     1.00000
1632    14.52800     3.26869 40099.84394(200) 40346.29226     1.00000
1633    14.53200     3.26780 39821.58593(200) 40321.93895     1.00000
1634    14.53600     3.26690 39532.21320(199) 40297.62979     1.00000
1635    14.54000     3.26601 39856.25952(200) 40273.36506     1.00000
1636    14.54400     3.26512 39700.02582(199) 40249.14509     1.00000
1637    14.54800     3.26422 39828.46313(200) 40224.97018     1.00000
1638    14.55200     3.26333 40091.05616(200) 40200.84066     1.00000
1639    14.55600     3.26244 40021.12993(200) 40176.75686     1.00000
1640    14.56000     3.26155 39694.85574(199) 40152.71914     1.00000
1641    14.56400     3.26066 40140.90655(200) 40128.72785     1.00000
1642    14.56800     3.25977 39845.00680(200) 40104.78335     1.00000
1643    14.57200     3.25888 39489.81475(199) 40080.88604     1.00000
1644    14.57600     3.25799 39697.98749(199) 40057.03631     1.00000
1645    14.58000     3.25710 39751.93026(199) 40033.23457     1.00000
1646    14.58400     3.25621 40083.72239(200) 40009.48123     1.00000
1647    14.58800     3.25532 39905.06203(200) 39985.77675     1.00000
1648    14.59200     3.25443 39764.39260(199) 39962.12158     1.00000
1649    14.59600     3.25355 39542.85280(199) 39938.51618     1.00000
1650    14.60000     3.25266 39841.01774(200) 39914.96106     1.00000
1651    14.60400     3.25177 39636.51743(199) 39891.45671     1.00000
1652    14.60800     3.25089 39690.07279(199) 39868.00368     1.00000
1653    14.61200     3.25000 39931.67420(200) 39844.60250     1.00000
1654    14.61600     3.24912 39756.41602(199) 39821.25376     1.00000
1655    14.62000     3.24823 39792.73403(199) 39797.95804     1.00000
1656    14.62400     3.24735 39664.16449(199) 39774.71598     1.00000
1657    14.62800     3.24647 39546.17967(199) 39751.52822     1.00000
1658    14.63200     3.24559 39283.99521(198) 39728.39561     1.00000
1659    14.63600     3.24470 39594.97764(199) 39705.35106     1.00000
1660    14.64000     3.24382 39612.49135(199) 39682.50123     1.00000
1661    14.64400     3.24294 39511.59771(199) 39659.94186     1.00000
1662    14.64800     3.24206 39438.21373(199) 39637.23615     1.00000
1663    14.65200     3.24118 39336.71464(198) 39614.39127     1.00000
1664    14.65600     3.24030 39475.29758(199) 39591.60613     1.00000
1665    14.66000     3.23942 39453.29971(199) 39568.88166     1.00000
1666    14.66400     3.23854 39324.18371(198) 39546.21884     1.00000
1667    14.66800     3.23766 39495.00399(199) 39523.61869     1.00000
1668    14.67200     3.23679 39465.35055(199) 39501.08231     1.00000
1669    14.67600     3.23591 39168.22471(198) 39478.61081     1.00000
1670    14.68000     3.23503 39243.39766(198) 39456.20540     1.00000
1671    14.68400     3.23415 39016.46872(198) 39433.86734     1.00000
1672    14.68800     3.23328 38895.24057(197) 39411.59796     1.00000
1673    14.69200     3.23240 39152.44975(198) 39389.39866     1.00000
1674    14.69600     3.23153 39184.36598(198) 39367.27094     1.00000
1675    14.70000     3.23065 39048.35416(198) 39345.21635     1.00000
1676    14.70400     3.22978 39156.16055(198) 39323.23656     1.00000
1677    14.70800     3.22891 39158.92920(198) 39301.33334     1.00000
1678    14.71200     3.22803 39243.63578(198) 39279.50856     1.00000
1679    14.71600     3.22716 38878.45196(197) 39257.76421     1.00000
1680    14.72000     3.22629 38606.80829(196) 39236.10240     1.00000
1681    14.72400     3.22542 39032.04207(198) 39214.52539     1.00000
1682    14.72800     3.22455 39137.07879(198) 39193.03556     1.00000
1683    14.73200     3.22367 39026.77236(198) 39171.63548     1.00000
1684    14.73600     3.22280 39281.55523(198) 39150.32789     1.00000
1685    14.74000     3.22193 39320.12856(198) 39129.11570     1.00000
1686    14.74400     3.22107 38756.73988(197) 39108.00204     1.00000
1687    14.74800     3.22020 38804.49225(197) 39086.99027     1.00000
1688    14.75200     3.21933 38471.53314(196) 39066.08398     1.00000
1689    14.75600     3.21846 38663.52129(197) 39045.28705     1.00000
1690    14.76000     3.21759 38469.54853(196) 39024.60362     1.00000
1691    14.76400     3.21673 38418.78813(196) 39004.03820     1.00000
1692    14.76800     3.21586 38700.33946(197) 38983.59561     1.00000
1693    14.77200     3.21499 38799.13149(197) 38963.28109     1.00000
1694    14.77600     3.21413 38640.41336(197) 38943.10029     1.00000
1695    14.78000     3.21326 38309.65121(196) 38923.05934     1.00000
1696    14.78400     3.21240 38287.32872(196) 38903.16490     1.00000
1697    14.78800     3.21153 38769.52130(197) 38883.42420     1.00000
1698    14.79200     3.21067 38519.72824(196) 38863.84512     1.00000
1699    14.79600     3.20981 38519.77560(196) 38844.43625     1.00000
1700    14.80000     3.20895 38758.00619(197) 38825.20699     1.00000
1701    14.80400     3.20808 38511.39500(196) 38806.16760     1.00000
1702    14.80800     3.20722 38511.14233(196) 38787.32936     1.00000
1703    14.81200     3.20636 38633.10543(197) 38768.70464     1.00000
1704    14.81600     3.20550 38655.09422(197) 38750.30708     1.00000
1705    14.82000     3.20464 38839.86804(197) 38732.15170     1.00000
1706    14.82400     3.20378 38608.05355(196) 38714.25511     1.00000
1707    14.82800     3.20292 38259.92075(196) 38696.63571     1.00000
1708    14.83200     3.20206 38118.03114(195) 38679.31393     1.00000
1709    14.83600     3.20120 38195.14483(195) 38662.31250     1.00000
1710    14.84000     3.20034 38615.22545(197) 38645.65675     1.00000
1711    14.84400     3.19949 38339.85250(196) 38629.37501     1.00000
1712    14.84800     3.19863 38557.86931(196) 38613.49904     1.00000
1713    14.85200     3.19777 38365.22148(196) 38598.06452     1.00000
1714    14.85600     3.19692 38356.05207(196) 38583.11165     1.00000
1715    14.86000     3.19606 38347.87570(196) 38568.68585     1.00000
1716    14.86400     3.19521 38537.97870(196) 38554.83860     1.00000
1717    14.86800     3.19435 38416.71136(196) 38541.62842     1.00000
1718    14.87200     3.19350 38516.28693(196) 38529.12203     1.00000
1719    14.87600     3.19264 38554.90654(196) 38517.39581     1.00000
1720    14.88000     3.19179 38311.39181(196) 38506.53746     1.00000
1721    14.88400     3.19094 37937.14102(195) 38496.64807     1.00000
1722    14.88800     3.19008 38656.49148(197) 38487.84470     1.00000
1723    14.89200     3.18923 38434.29971(196) 38480.26341     1.00000
1724    14.89600     3.18838 38284.11434(196) 38474.06318     1.00000
1725    14.90000     3.18753 38327.81437(196) 38469.43054     1.00000
1726    14.90400     3.18668 38432.58832(196) 38466.58555     1.00000
1727    14.90800     3.18583 38847.56953(197) 38465.78899     1.00000
1728    14.91200     3.18498 38670.95622(197) 38467.35137     1.00000
1729    14.91600     3.18413 38987.55257(197) 38471.64386     1.00000
1730    14.92000     3.18328 39369.65921(198) 38479.11164     1.00000
1731    14.92400     3.18243 39608.99760(199) 38490.28984     1.00000
1732    14.92800     3.18158 39523.34896(199) 38505.82235     1.00000
1733    14.93200     3.18074 39388.07348(198) 38526.48351     1.00000
1734    14.93600     3.17989 39603.77385(199) 38553.20255     1.00000
1735    14.94000     3.17904 39275.18409(198) 38587.08984     1.00000
1736    14.94400     3.17820 39387.45015(198) 38629.46328     1.00000
1737    14.94800     3.17735 39503.22624(199) 38681.87085     1.00000
1738    14.95200     3.17651 39246.19862(198) 38746.10178     1.00000
1739    14.95600     3.17566 39283.35507(198) 38824.17219     1.00000
1740    14.96000     3.17482 39118.01970(198) 38918.25908     1.00000
1741    14.96400     3.17397 39604.40272(199) 39030.53896     1.00000
1742    14.96800     3.17313 39471.70242(199) 39162.86176     1.00000
1743    14.97200     3.17229 39651.98004(199) 39316.16530     1.00000
1744    14.97600     3.17144 40080.60181(200) 39489.53142     1.00000
1745    14.98000     3.17060 40117.85037(200) 39678.85301     1.00000
1746    14.98400     3.16976 40859.42642(202) 39875.29811     1.00000
1747    14.98800     3.16892 40975.01378(202) 40064.17025     1.00000
1748    14.99200     3.16808 41289.79660(203) 40225.23853     1.00000
1749    14.99600     3.16724 41422.36602(204) 40335.67535     1.00000
1750    15.00000     3.16640 41488.28887(204) 40375.75340     1.00000
1751    15.00400     3.16556 41063.93106(203) 40335.42130     1.00000
1752    15.00800     3.16472 41060.28568(203) 40218.27131     1.00000
1753    15.01200     3.16388 40796.82169(202) 40040.28988     1.00000
1754    15.01600     3.16304 40355.72693(201) 39824.09147     1.00000
1755    15.02000     3.16221 39698.42951(199) 39592.11143     1.00000
1756    15.02400     3.16137 39614.90752(199) 39362.00190     1.00000
1757    15.02800     3.16053 39001.73516(197) 39145.17010     1.00000
1758    15.03200     3.15970 38629.36741(197) 38947.52013     1.00000
1759    15.03600     3.15886 38584.46690(196) 38771.04069     1.00000
1760    15.04000     3.15803 38587.72422(196) 38615.34180     1.00000
1761    15.04400     3.15719 38528.62292(196) 38478.79648     1.00000
1762    15.04800     3.15636 38343.06539(196) 38359.26972     1.00000
1763    15.05200     3.15552 38505.75765(196) 38254.53479     1.00000
1764    15.05600     3.15469 38543.63033(196) 38162.48652     1.00000
1765    15.06000     3.15386 38273.42253(196) 38081.23519     1.00000
1766    15.06400     3.15302 38177.83723(195) 38009.13488     1.00000
1767    15.06800     3.15219 38391.95154(196) 37944.77868     1.00000
1768    15.07200     3.15136 38278.17818(196) 37886.97850     1.00000
1769    15.07600     3.15053 38088.01455(195) 37834.73905     1.00000
1770    15.08000     3.14970 38444.76334(196) 37787.23093     1.00000
1771    15.08400     3.14887 38197.23962(195) 37743.76515     1.00000
1772    15.08800     3.14804 38399.56677(196) 37703.77023     1.00000
1773    15.09200     3.14721 38159.24881(195) 37666.77210     1.00000
1774    15.09600     3.14638 38170.25898(195) 37632.37701     1.00000
1775    15.10000     3.14555 37918.19409(195) 37600.25719     1.00000
1776    15.10400     3.14472 37852.94752(195) 37570.13893     1.00000
1777    15.10800     3.14389 37857.68850(195) 37541.79287     1.00000
1778    15.11200     3.14307 37910.19828(195) 37515.02605     1.00000
1779    15.11600     3.14224 37842.62540(195) 37489.67560     1.00000
1780    15.12000     3.14141 37593.30184(194) 37465.60348     1.00000
1781    15.12400     3.14059 37958.16667(195) 37442.69243     1.00000
1782    15.12800     3.13976 37899.30798(195) 37420.84254     1.00000
1783    15.13200     3.13894 37701.53674(194) 37399.96855     1.00000
1784    15.13600     3.13811 37620.48172(194) 37379.99761     1.00000
1785    15.14000     3.13729 37726.68317(194) 37360.86750     1.00000
1786    15.14400     3.13646 37611.03753(194) 37342.52506     1.00000
1787    15.14800     3.13564 38016.35357(195) 37324.92500     1.00000
1788    15.15200     3.13482 38007.54526(195) 37308.02886     1.00000
1789    15.15600     3.13399 37876.51673(195) 37291.80411     1.00000
1790    15.16000     3.13317 37483.39483(194) 37276.22346     1.00000
1791    15.16400     3.13235 37212.29180(193) 37261.26425     1.00000
1792    15.16800     3.13153 37353.87011(193) 37246.90792     1.00000
1793    15.17200     3.13071 37536.86688(194) 37233.13961     1.00000
1794    15.17600     3.12989 37081.56823(193) 37219.94778     1.00000
1795    15.18000     3.12907 37506.83972(194) 37207.32391     1.00000
1796    15.18400     3.12825 37587.95884(194) 37195.26228     1.00000
1797    15.18800     3.12743 37478.96326(194) 37183.75972     1.00000
1798    15.19200     3.12661 37602.58650(194) 37172.81544     1.00000
1799    15.19600     3.12579 37273.03221(193) 37162.43095     1.00000
1800    15.20000     3.12498 37376.29087(193) 37152.60988     1.00000
1801    15.20400     3.12416 37652.92426(194) 37143.35793     1.00000
1802    15.20800     3.12334 37473.54952(194) 37134.68282     1.00000
1803    15.21200     3.12252 37489.59372(194) 37126.59420     1.00000
1804    15.21600     3.12171 37505.14617(194) 37119.10369     1.00000
1805    15.22000     3.12089 37120.02256(193) 37112.22485     1.00000
1806    15.22400     3.12008 37406.70288(193) 37105.97316     1.00000
1807    15.22800     3.11926 37306.35725(193) 37100.36613     1.00000
1808    15.23200     3.11845 37763.69755(194) 37095.42325     1.00000
1809    15.23600     3.11764 37551.26970(194) 37091.16614     1.00000
1810    15.24000     3.11682 37352.36767(193) 37087.61857     1.00000
1811    15.24400     3.11601 37131.82481(193) 37084.80658     1.00000
1812    15.24800     3.11520 37150.52018(193) 37082.75857     1.00000
1813    15.25200     3.11438 37189.52396(193) 37081.50548     1.00000
1814    15.25600     3.11357 37204.26092(193) 37081.08088     1.00000
1815    15.26000     3.11276 37190.31847(193) 37081.52119     1.00000
1816    15.26400     3.11195 37484.13365(194) 37082.86583     1.00000
1817    15.26800     3.11114 37406.33333(193) 37085.15746     1.00000
1818    15.27200     3.11033 37617.66472(194) 37088.44225     1.00000
1819    15.27600     3.10952 37449.50399(194) 37092.77008     1.00000
1820    15.28000     3.10871 37523.41515(194) 37098.19491     1.00000
1821    15.28400     3.10790 37681.30192(194) 37104.77512     1.00000
1822    15.28800     3.10709 37908.59744(195) 37112.57383     1.00000
1823    15.29200     3.10629 37374.10830(193) 37121.65938     1.00000
1824    15.29600     3.10548 37258.88126(193) 37132.10582     1.00000
1825    15.30000     3.10467 37423.66347(193) 37143.99336     1.00000
1826    15.30400     3.10386 37549.91435(194) 37157.40907     1.00000
1827    15.30800     3.10306 37532.98802(194) 37172.44747     1.00000
1828    15.31200     3.10225 37464.28727(194) 37189.21132     1.00000
1829    15.31600     3.10145 37202.13871(193) 37207.81244     1.00000
1830    15.32000     3.10064 37740.81344(194) 37228.37268     1.00000
1831    15.32400     3.09984 37779.60863(194) 37251.02500     1.00000
1832    15.32800     3.09903 37915.15948(195) 37275.91464     1.00000
1833    15.33200     3.09823 37634.60694(194) 37303.20056     1.00000
1834    15.33600     3.09743 37881.23589(195) 37333.05693     1.00000
1835    15.34000     3.09662 37703.09265(194) 37365.67494     1.00000
1836    15.34400     3.09582 37588.61015(194) 37401.26484     1.00000
1837    15.34800     3.09502 37684.84425(194) 37440.05818     1.00000
1838    15.35200     3.09422 37944.42252(195) 37482.31056     1.00000
1839    15.35600     3.09342 37975.72830(195) 37528.30459     1.00000
1840    15.36000     3.09262 37772.28620(194) 37578.35342     1.00000
1841    15.36400     3.09182 37796.62673(194) 37632.80479     1.00000
1842    15.36800     3.09102 37834.28381(195) 37692.04575     1.00000
1843    15.37200     3.09022 38011.35930(195) 37756.50805     1.00000
1844    15.37600     3.08942 37923.82907(195) 37826.67457     1.00000
1845    15.38000     3.08862 37935.08399(195) 37903.08671     1.00000
1846    15.38400     3.08782 38227.40948(196) 37986.35317     1.00000
1847    15.38800     3.08702 38301.28938(196) 38077.16023     1.00000
1848    15.39200     3.08623 37991.27929(195) 38176.28395     1.00000
1849    15.39600     3.08543 38409.48136(196) 38284.60465     1.00000
1850    15.40000     3.08463 38329.31568(196) 38403.12421     1.00000
1851    15.40400     3.08384 38685.11974(197) 38532.98679     1.00000
1852    15.40800     3.08304 38776.38552(197) 38675.50378     1.00000
1853    15.41200     3.08224 38762.73216(197) 38832.18397     1.00000
1854    15.41600     3.08145 38948.98371(197) 39004.77037     1.00000
1855    15.42000     3.08065 38939.76065(197) 39195.28507     1.00000
1856    15.42400     3.07986 39126.53754(198) 39406.08459     1.00000
1857    15.42800     3.07907 39534.18531(199) 39639.92832     1.00000
1858    15.43200     3.07827 39654.54499(199) 39900.06381     1.00000
1859    15.43600     3.07748 39955.76475(200) 40190.33377     1.00000
1860    15.44000     3.07669 40384.10224(201) 40515.31125     1.00000
1861    15.44400     3.07590 40639.70469(202) 40880.47181     1.00000
1862    15.44800     3.07510 40989.99361(202) 41292.41451     1.00000
1863    15.45200     3.07431 41278.63312(203) 41759.14817     1.00000
1864    15.45600     3.07352 41788.91946(204) 42290.61660     1.00000
1865    15.46000     3.07273 42421.88525(206) 42900.38666     1.00000
1866    15.46400     3.07194 43241.54431(208) 43606.81149     1.00000
1867    15.46800     3.07115 44012.82782(210) 44430.65907     1.00000
1868    15.47200     3.07036 45395.79925(213) 45377.27290     1.00000
1869    15.47600     3.06957 46206.81720(215) 46492.43291     1.00000
1870    15.48000     3.06879 47874.59931(219) 47828.66649     1.00000
1871    15.48400     3.06800 49664.96435(223) 49478.99474     1.00000
1872    15.48800     3.06721 52235.88255(229) 51637.56226     1.00000
1873    15.49200     3.06642 56120.68690(237) 54741.84877     1.00000
1874    15.49600     3.06564 61433.32751(248) 59773.09638     1.00000
1875    15.50000     3.06485 69027.33333(263) 68804.77873     1.00000
1876    15.50400     3.06407 82293.59292(287) 85830.56570     1.00000
1877    15.50800     3.06328 105230.03914(324) 117696.93717     1.00000
1878    15.51200     3.06249 152124.34781(390) 174586.98780     1.00000
1879    15.51600     3.06171 244303.06390(494) 269102.47611     1.00000
1880    15.52000     3.06093 399095.35112(632) 412966.21911     1.00000
1881    15.52400     3.06014 619257.61289(787) 611170.27865     1.00000
1882    15.52800     3.05936 888798.93501(943) 855041.60218     1.00000
1883    15.53200     3.05858 1165877.99041(1080) 1117379.67373     1.00000
1884    15.53600     3.05779 1392278.51864(1180) 1353407.00352     1.00000
1885    15.54000     3.05701 1522926.05713(1234) 1510375.34309     1.00000
1886    15.54400     3.05623 1534082.30591(1239) 1546024.87902     1.00000
1887    15.54800     3.05545 1433009.40182(1197) 1449205.39004     1.00000
1888    15.55200     3.05467 1242653.56949(1115) 1246990.38673     1.00000
1889    15.55600     3.05389 995322.34932(998) 990114.96118     1.00000
1890    15.56000     3.05311 730644.26518(855) 730352.75263     1.00000
1891    15.56400     3.05233 492170.80618(702) 505230.17336     1.00000
1892    15.56800     3.05155 317577.20351(564) 332909.36220     1.00000
1893    15.57200     3.05077 205436.01026(453) 214550.08885     1.00000
1894    15.57600     3.04999 136802.31934(370) 140737.05756     1.00000
1895    15.58000     3.04921 96590.44146(311) 98384.79063     1.00000
1896    15.58400     3.04843 76093.20174(276) 75576.47043     1.00000
1897    15.58800     3.04765 64637.89191(254) 63656.33834     1.00000
1898    15.59200     3.04688 57633.35113(240) 57288.52746     1.00000
1899    15.59600     3.04610 53345.30093(231) 53592.21880     1.00000
1900    15.60000     3.04532 50339.54008(224) 51172.05372     1.00000
1901    15.60400     3.04455 47890.03674(219) 49403.83845     1.00000
1902    15.60800     3.04377 46148.00741(215) 48017.18680     1.00000
1903    15.61200     3.04300 44751.56143(212) 46889.57536     1.00000
1904    15.61600     3.04222 44350.48895(211) 45957.49894     1.00000
1905    15.62000     3.04145 43399.28461(208) 45181.88031     1.00000
1906    15.62400     3.04068 42792.88891(207) 44535.31695     1.00000
1907    15.62800     3.03990 42688.79250(207) 43997.22429     1.00000
1908    15.63200     3.03913 42478.60453(206) 43551.68009     1.00000
1909    15.63600     3.03836 41951.71989(205) 43186.23166     1.00000
1910    15.64000     3.03758 41834.14741(205) 42891.11121     1.00000
1911    15.64400     3.03681 41700.08917(204) 42658.67667     1.00000
1912    15.64800     3.03604 41631.58455(204) 42482.99896     1.00000
1913    15.65200     3.03527 41974.30550(205) 42359.59597     1.00000
1914    15.65600     3.03450 41948.08205(205) 42285.09046     1.00000
1915    15.66000     3.03373 41849.37470(205) 42257.34692     1.00000
1916    15.66400     3.03296 42272.90530(206) 42274.87083     1.00000
1917    15.66800     3.03219 42220.08048(205) 42337.07861     1.00000
1918    15.67200     3.03142 42127.84474(205) 42444.14514     1.00000
1919    15.67600     3.03065 42868.50251(207) 42596.97289     1.00000
1920    15.68000     3.02988 43276.39251(208) 42797.18148     1.00000
1921    15.68400     3.02912 43273.29454(208) 43047.11458     1.00000
1922    15.68800     3.02835 43800.75035(209) 43349.86111     1.00000
1923    15.69200     3.02758 44655.28682(211) 43709.28771     1.00000
1924    15.69600     3.02681 45103.44225(212) 44130.07838     1.00000
1925    15.70000     3.02605 45537.08046(213) 44617.77565     1.00000
1926    15.70400     3.02528 46325.39745(215) 45178.81443     1.00000
1927    15.70800     3.02452 47687.95446(218) 45820.53565     1.00000
1928    15.71200     3.02375 48400.53490(220) 46551.15943     1.00000
1929    15.71600     3.02299 49341.27495(222) 47379.68836     1.00000
1930    15.72000     3.02222 50525.24128(225) 48315.69722     1.00000
1931    15.72400     3.02146 51278.87141(226) 49368.94798     1.00000
1932    15.72800     3.02069 52374.64581(229) 50548.74656     1.00000
1933    15.73200     3.01993 53698.93299(232) 51862.93448     1.00000
1934    15.73600     3.01917 54788.91638(234) 53316.39004     1.00000
1935    15.74000     3.01841 56291.39467(237) 54908.91512     1.00000
1936    15.74400     3.01764 57678.41240(240) 56632.42950     1.00000
1937    15.74800     3.01688 58817.38871(243) 58467.52260     1.00000
1938    15.75200     3.01612 60290.59015(246) 60379.66440     1.00000
1939    15.75600     3.01536 61892.86304(249) 62315.77416     1.00000
1940    15.76000     3.01460 64042.73342(253) 64202.33783     1.00000
1941    15.76400     3.01384 65609.75396(256) 65946.66796     1.00000
1942    15.76800     3.01308 67130.50947(259) 67442.86821     1.00000
1943    15.77200     3.01232 68531.24314(262) 68583.20683     1.00000
1944    15.77600     3.01156 69386.64315(263) 69273.79122     1.00000
1945    15.78000     3.01080 70566.55632(266) 69451.17787     1.00000
1946    15.78400     3.01005 70762.87461(266) 69095.04757     1.00000
1947    15.78800     3.00929 70666.05068(266) 68232.56858     1.00000
1948    15.79200     3.00853 69229.56245(263) 66932.79233     1.00000
1949    15.79600     3.00777 68536.15729(262) 65293.08914     1.00000
1950    15.80000     3.00702 66729.24314(258) 63422.22144     1.00000
1951    15.80400     3.00626 64819.04128(255) 61424.93245     1.00000
1952    15.80800     3.00550 62518.56135(250) 59391.22739     1.00000
1953    15.81200     3.00475 60179.79867(245) 57391.18200     1.00000
1954    15.81600     3.00399 57830.82929(240) 55474.34546     1.00000
1955    15.82000     3.00324 55852.40373(236) 53672.06176     1.00000
1956    15.82400     3.00248 53181.13502(231) 52001.10453     1.00000
1957    15.82800     3.00173 51254.87066(226) 50467.48435     1.00000
1958    15.83200     3.00098 49564.52144(223) 49069.87185     1.00000
1959    15.83600     3.00022 48073.68123(219) 47802.26477     1.00000
1960    15.84000     2.99947 46156.76862(215) 46655.98979     1.00000
1961    15.84400     2.99872 44824.31986(212) 45621.10074     1.00000
1962    15.84800     2.99797 43523.54713(209) 44687.30388     1.00000
1963    15.85200     2.99722 41806.59521(204) 43844.53681     1.00000
1964    15.85600     2.99646 41229.76405(203) 43083.30509     1.00000
1965    15.86000     2.99571 40109.84186(200) 42394.85555     1.00000
1966    15.86400     2.99496 39563.25539(199) 41771.24413     1.00000
1967    15.86800     2.99421 38858.79569(197) 41205.33832     1.00000
1968    15.87200     2.99346 38622.39627(197) 40690.78125     1.00000
1969    15.87600     2.99271 37830.94099(195) 40221.93555     1.00000
1970    15.88000     2.99196 37373.62100(193) 39793.81798     1.00000
1971    15.88400     2.99122 36968.63736(192) 39402.03169     1.00000
1972    15.88800     2.99047 36903.41651(192) 39042.70025     1.00000
1973    15.89200     2.98972 36611.65912(191) 38712.40915     1.00000
1974    15.89600     2.98897 36642.00538(191) 38408.14789     1.00000
1975    15.90000     2.98822 36022.87004(190) 38127.26075     1.00000
1976    15.90400     2.98748 35536.95465(189) 37867.40257     1.00000
1977    15.90800     2.98673 35651.69188(189) 37626.49974     1.00000
1978    15.91200     2.98599 35625.60233(189) 37402.71609     1.00000
1979    15.91600     2.98524 35581.41012(189) 37194.42310     1.00000
1980    15.92000     2.98449 35298.74245(188) 37000.17402     1.00000
1981    15.92400     2.98375 35274.73308(188) 36818.68130     1.00000
1982    15.92800     2.98301 35144.54339(187) 36648.79703     1.00000
1983    15.93200     2.98226 35196.32836(188) 36489.49596     1.00000
1984    15.93600     2.98152 34799.79448(187) 36339.86070     1.00000
1985    15.94000     2.98077 35008.17973(187) 36199.06889     1.00000
1986    15.94400     2.98003 34792.52951(187) 36066.38202     1.00000
1987    15.94800     2.97929 35161.25140(188) 35941.13572     1.00000
1988    15.95200     2.97855 34895.56303(187) 35822.73120     1.00000
1989    15.95600     2.97780 34771.40626(186) 35710.62789     1.00000
1990    15.96000     2.97706 34702.98660(186) 35604.33695     1.00000
1991    15.96400     2.97632 35003.09571(187) 35503.41553     1.00000
1992    15.96800     2.97558 34889.51292(187) 35407.46183     1.00000
1993    15.97200     2.97484 34742.64741(186) 35316.11068     1.00000
1994    15.97600     2.97410 34619.39744(186) 35229.02970     1.00000
1995    15.98000     2.97336 35199.91400(188) 35145.91588     1.00000
1996    15.98400     2.97262 34928.50693(187) 35066.49257     1.00000
1997    15.98800     2.97188 35188.43286(188) 34990.50684     1.00000
1998    15.99200     2.97114 35176.26680(188) 34917.72707     1.00000
1999    15.99600     2.97041 35158.28348(188) 34847.94091     1.00000
2000    16.00000     2.96967 35309.17040(188) 34780.95339     1.00000
2001    16.00400     2.96893 35480.42010(188) 34716.58525     1.00000
2002    16.00800     2.96819 35300.34061(188) 34654.67148     1.00000
2003    16.01200     2.96746 35686.38692(189) 34595.06001     1.00000
2004    16.01600     2.96672 35527.70662(188) 34537.61049     1.00000
2005    16.02000     2.96599 35732.84147(189) 34482.19325     1.00000
2006    16.02400     2.96525 35901.38679(189) 34428.68834     1.00000
2007    16.02800     2.96451 35719.87288(189) 34376.98472     1.00000
2008    16.03200     2.96378 35491.86706(188) 34326.97942     1.00000
2009    16.03600     2.96305 35668.87101(189) 34278.57689     1.00000
2010    16.04000     2.96231 35469.15397(188) 34231.68836     1.00000
2011    16.04400     2.96158 35815.52966(189) 34186.23129     1.00000
2012    16.04800     2.96084 35424.38379(188) 34142.12886     1.00000
2013    16.05200     2.96011 35469.69610(188) 34099.30946     1.00000
2014    16.05600     2.95938 35402.64012(188) 34057.70634     1.00000
2015    16.06000     2.95865 34871.07226(187) 34017.25717     1.00000
2016    16.06400     2.95791 35156.92535(188) 33977.90374     1.00000
2017    16.06800     2.95718 35277.63239(188) 33939.59159     1.00000
2018    16.07200     2.95645 35273.66891(188) 33902.26979     1.00000
2019    16.07600     2.95572 34574.81737(186) 33865.89059     1.00000
2020    16.08000     2.95499 34498.02366(186) 33830.40928     1.00000
2021    16.08400     2.95426 34276.28503(185) 33795.78390     1.00000
2022    16.08800     2.95353 34412.13313(186) 33761.97505     1.00000
2023    16.09200     2.95280 34108.94033(185) 33728.94573     1.00000
2024    16.09600     2.95207 33966.59014(184) 33696.66114     1.00000
2025    16.10000     2.95134 34078.32445(185) 33665.08857     1.00000
2026    16.10400     2.95062 33764.14526(184) 33634.19719     1.00000
2027    16.10800     2.94989 33347.96914(183) 33603.95800     1.00000
2028    16.11200     2.94916 33800.01838(184) 33574.34364     1.00000
2029    16.11600     2.94843 33403.60378(183) 33545.32832     1.00000
2030    16.12000     2.94771 33613.32232(183) 33516.88768     1.00000
2031    16.12400     2.94698 33660.49530(183) 33488.99876     1.00000
2032    16.12800     2.94625 33573.35963(183) 33461.63984     1.00000
2033    16.13200     2.94553 33357.40783(183) 33434.79040     1.00000
2034    16.13600     2.94480 33590.85894(183) 33408.43104     1.00000
2035    16.14000     2.94408 33583.68303(183) 33382.54340     1.00000
2036    16.14400     2.94335 33547.45936(183) 33357.11012     1.00000
2037    16.14800     2.94263 33151.06233(182) 33332.11473     1.00000
2038    16.15200     2.94191 33413.31244(183) 33307.54167     1.00000
2039    16.15600     2.94118 33337.95844(183) 33283.37617     1.00000
2040    16.16000     2.94046 33143.94486(182) 33259.60424     1.00000
2041    16.16400     2.93974 33214.98788(182) 33236.21260     1.00000
2042    16.16800     2.93901 33237.91144(182) 33213.18867     1.00000
2043    16.17200     2.93829 33478.60096(183) 33190.52052     1.00000
2044    16.17600     2.93757 33181.87233(182) 33168.19681     1.00000
2045    16.18000     2.93685 33182.29249(182) 33146.20679     1.00000
2046    16.18400     2.93613 33249.14143(182) 33124.54026     1.00000
2047    16.18800     2.93541 33145.96581(182) 33103.18753     1.00000
2048    16.19200     2.93469 32994.07219(182) 33082.13940     1.00000
2049    16.19600     2.93397 33060.01132(182) 33061.38713     1.00000
2050    16.20000     2.93325 33043.99261(182) 33040.92243     1.00000
2051    16.20400     2.93253 32862.71278(181) 33020.73743     1.00000
2052    16.20800     2.93181 33093.07996(182) 33000.82465     1.00000
2053    16.21200     2.93109 33096.28485(182) 32981.17700     1.00000
2054    16.21600     2.93037 33141.00306(182) 32961.78775     1.00000
2055    16.22000     2.92965 32877.13788(181) 32942.65050     1.00000
2056    16.22400     2.92894 32961.42300(182) 32923.75921     1.00000
2057    16.22800     2.92822 32648.86357(181) 32905.10812     1.00000
2058    16.23200     2.92750 33015.66622(182) 32886.69181     1.00000
2059    16.23600     2.92679 32833.26787(181) 32868.50512     1.00000
2060    16.24000     2.92607 32591.06446(181) 32850.54318     1.00000
2061    16.24400     2.92535 32591.02651(181) 32832.80138     1.00000
2062    16.24800     2.92464 32977.58235(182) 32815.27537     1.00000
2063    16.25200     2.92392 32887.43936(181) 32797.96104     1.00000
2064    16.25600     2.92321 32930.11195(181) 32780.85455     1.00000
2065    16.26000     2.92249 32772.74321(181) 32763.95224     1.00000
2066    16.26400     2.92178 32593.24757(181) 32747.25071     1.00000
2067    16.26800     2.92107 32451.71124(180) 32730.74676     1.00000
2068    16.27200     2.92035 32701.92608(181) 32714.43740     1.00000
2069    16.27600     2.91964 32810.56198(181) 32698.31985     1.00000
2070    16.28000     2.91893 32880.28061(181) 32682.39153     1.00000
2071    16.28400     2.91822 32558.67622(180) 32666.65003     1.00000
2072    16.28800     2.91750 32389.05743(180) 32651.09316     1.00000
2073    16.29200     2.91679 32608.98199(181) 32635.71889     1.00000
2074    16.29600     2.91608 32762.54789(181) 32620.52539     1.00000
2075    16.30000     2.91537 32520.36318(180) 32605.51099     1.00000
2076    16.30400     2.91466 32622.74600(181) 32590.67422     1.00000
2077    16.30800     2.91395 32588.69785(181) 32576.01375     1.00000
2078    16.31200     2.91324 32470.52179(180) 32561.52846     1.00000
2079    16.31600     2.91253 32770.69802(181) 32547.21737     1.00000
2080    16.32000     2.91182 32655.80115(181) 32533.07968     1.00000
2081    16.32400     2.91111 32400.14270(180) 32519.11477     1.00000
2082    16.32800     2.91041 32713.05301(181) 32505.32216     1.00000
2083    16.33200     2.90970 32617.09087(181) 32491.70158     1.00000
2084    16.33600     2.90899 32408.45449(180) 32478.25288     1.00000
2085    16.34000     2.90828 32347.24642(180) 32464.97612     1.00000
2086    16.34400     2.90758 32352.81439(180) 32451.87152     1.00000
2087    16.34800     2.90687 32221.22079(180) 32438.93950     1.00000
2088    16.35200     2.90616 32640.11831(181) 32426.18079     1.00000
2089    16.35600     2.90546 32450.20197(180) 32413.59621     1.00000
2090    16.36000     2.90475 32552.89940(180) 32401.18593     1.00000
2091    16.36400     2.90405 32842.54143(181) 32388.95156     1.00000
2092    16.36800     2.90334 32424.06061(180) 32376.89439     1.00000
2093    16.37200     2.90264 32568.48659(180) 32365.01594     1.00000
2094    16.37600     2.90193 32789.41685(181) 32353.31790     1.00000
2095    16.38000     2.90123 32822.36177(181) 32341.80218     1.00000
2096    16.38400     2.90053 32311.10770(180) 32330.47088     1.00000
2097    16.38800     2.89982 32307.57003(180) 32319.32636     1.00000
2098    16.39200     2.89912 32423.77556(180) 32308.37117     1.00000
2099    16.39600     2.89842 32554.35680(180) 32297.60810     1.00000
2100    16.40000     2.89771 32209.15661(179) 32287.04022     1.00000
2101    16.40400     2.89701 32232.31282(180) 32276.67080     1.00000
2102    16.40800     2.89631 32282.79484(180) 32266.50342     1.00000
2103    16.41200     2.89561 32429.79856(180) 32256.54192     1.00000
2104    16.41600     2.89491 32110.11639(179) 32246.79042     1.00000
2105    16.42000     2.89421 32262.33431(180) 32237.25337     1.00000
2106    16.42400     2.89351 32359.68747(180) 32227.93552     1.00000
2107    16.42800     2.89281 32197.90680(179) 32218.84194     1.00000
2108    16.43200     2.89211 32612.39888(181) 32209.97810     1.00000
2109    16.43600     2.89141 32685.56590(181) 32201.34978     1.00000
2110    16.44000     2.89071 32428.84576(180) 32192.96320     1.00000
2111    16.44400     2.89001 32422.77640(180) 32184.82497     1.00000
2112    16.44800     2.88932 32439.82681(180) 32176.94215     1.00000
2113    16.45200     2.88862 32324.55765(180) 32169.32224     1.00000
2114    16.45600     2.88792 32041.98899(179) 32161.97326     1.00000
2115    16.46000     2.88722 32420.30357(180) 32154.90372     1.00000
2116    16.46400     2.88653 31955.39344(179) 32148.12270     1.00000
2117    16.46800     2.88583 32638.63983(181) 32141.63987     1.00000
2118    16.47200     2.88514 32534.24566(180) 32135.46551     1.00000
2119    16.47600     2.88444 32321.12340(180) 32129.61059     1.00000
2120    16.48000     2.88374 32168.78449(179) 32124.08675     1.00000
2121    16.48400     2.88305 32083.65317(179) 32118.90644     1.00000
2122    16.48800     2.88236 32118.83613(179) 32114.08289     1.00000
2123    16.49200     2.88166 32312.82280(180) 32109.63020     1.00000
2124    16.49600     2.88097 32140.72266(179) 32105.56340     1.00000
2125    16.50000     2.88027 32275.46495(180) 32101.89854     1.00000
2126    16.50400     2.87958 32286.56589(180) 32098.65271     1.00000
2127    16.50800     2.87889 32456.41132(180) 32095.84417     1.00000
2128    16.51200     2.87819 32292.61891(180) 32093.49241     1.00000
2129    16.51600     2.87750 32094.32953(179) 32091.61826     1.00000
2130    16.52000     2.87681 32072.24807(179) 32090.24399     1.00000
2131    16.52400     2.87612 32422.41394(180) 32089.39341     1.00000
2132    16.52800     2.87543 32202.62721(179) 32089.09202     1.00000
2133    16.53200     2.87474 32286.14257(180) 32089.36712     1.00000
2134    16.53600     2.87405 32246.73239(180) 32090.24800     1.00000
2135    16.54000     2.87336 32309.36041(180) 32091.76606     1.00000
2136    16.54400     2.87267 32106.99387(179) 32093.95500     1.00000
2137    16.54800     2.87198 31907.94081(179) 32096.85108     1.00000
2138    16.55200     2.87129 32108.95053(179) 32100.49324     1.00000
2139    16.55600     2.87060 32397.08760(180) 32104.92345     1.00000
2140    16.56000     2.86991 32209.33465(179) 32110.18697     1.00000
2141    16.56400     2.86922 32455.04712(180) 32116.33575     1.00000
2142    16.56800     2.86853 32520.95578(180) 32123.43143     1.00000
2143    16.57200     2.86785 32184.73020(179) 32131.53729     1.00000
2144    16.57600     2.86716 32172.33339(179) 32140.67210     1.00000
2145    16.58000     2.86647 32243.59864(180) 32150.91699     1.00000
2146    16.58400     2.86579 32790.71799(181) 32162.35406     1.00000
2147    16.58800     2.86510 32227.36660(180) 32175.06188     1.00000
2148    16.59200     2.86441 32404.56748(180) 32189.12590     1.00000
2149    16.59600     2.86373 32323.61872(180) 32204.63917     1.00000
2150    16.60000     2.86304 32433.79295(180) 32221.70318     1.00000
2151    16.60400     2.86236 32682.69739(181) 32240.42873     1.00000
2152    16.60800     2.86167 32493.99200(180) 32260.93702     1.00000
2153    16.61200     2.86099 32629.41995(181) 32283.36082     1.00000
2154    16.61600     2.86031 32522.13062(180) 32307.84580     1.00000
2155    16.62000     2.85962 32471.57424(180) 32334.55206     1.00000
2156    16.62400     2.85894 32489.88166(180) 32363.65590     1.00000
2157    16.62800     2.85826 32690.05600(181) 32395.35177     1.00000
2158    16.63200     2.85757 32764.53731(181) 32429.85455     1.00000
2159    16.63600     2.85689 32463.01727(180) 32467.40224     1.00000
2160    16.64000     2.85621 32669.83988(181) 32508.25889     1.00000
2161    16.64400     2.85553 32694.68551(181) 32552.71816     1.00000
2162    16.64800     2.85485 32852.30054(181) 32601.10736     1.00000
2163    16.65200     2.85417 32736.46642(181) 32653.79214     1.00000
2164    16.65600     2.85348 32848.54245(181) 32711.18203     1.00000
2165    16.66000     2.85280 32838.41690(181) 32773.73684     1.00000
2166    16.66400     2.85212 32911.83096(181) 32841.97424     1.00000
2167    16.66800     2.85144 33143.99622(182) 32916.47871     1.00000
2168    16.67200     2.85077 33184.39623(182) 32997.91207     1.00000
2169    16.67600     2.85009 33152.63587(182) 33087.02606     1.00000
2170    16.68000     2.84941 32983.86141(182) 33184.67735     1.00000
2171    16.68400     2.84873 33390.20225(183) 33291.84550     1.00000
2172    16.68800     2.84805 33667.56234(183) 33409.65467     1.00000
2173    16.69200     2.84737 33815.35848(184) 33539.39984     1.00000
2174    16.69600     2.84670 33748.72675(184) 33682.57877     1.00000
2175    16.70000     2.84602 34023.85625(184) 33840.93109     1.00000
2176    16.70400     2.84534 34211.19903(185) 34016.48643     1.00000
2177    16.70800     2.84467 33869.55184(184) 34211.62404     1.00000
2178    16.71200     2.84399 34385.92469(185) 34429.14706     1.00000
2179    16.71600     2.84331 34583.55668(186) 34672.37576     1.00000
2180    16.72000     2.84264 34894.63731(187) 34945.26540     1.00000
2181    16.72400     2.84196 35029.64546(187) 35252.55631     1.00000
2182    16.72800     2.84129 35450.47169(188) 35599.96668     1.00000
2183    16.73200     2.84062 36170.89548(190) 35994.44248     1.00000
2184    16.73600     2.83994 36549.48462(191) 36444.48535     1.00000
2185    16.74000     2.83927 37173.58976(193) 36960.59170     1.00000
2186    16.74400     2.83859 37849.83673(195) 37555.86861     1.00000
2187    16.74800     2.83792 38838.11297(197) 38246.98652     1.00000
2188    16.75200     2.83725 39825.95090(200) 39055.93441     1.00000
2189    16.75600     2.83658 40664.69240(202) 40013.95449     1.00000
2190    16.76000     2.83590 42612.59062(206) 41171.50213     1.00000
2191    16.76400     2.83523 44636.53321(211) 42623.90936     1.00000
2192    16.76800     2.83456 47491.92892(218) 44574.03130     1.00000
2193    16.77200     2.83389 51636.42313(227) 47471.25842     1.00000
2194    16.77600     2.83322 57512.59492(240) 52283.93367     1.00000
2195    16.78000     2.83255 66270.61896(257) 60955.87822     1.00000
2196    16.78400     2.83188 80879.62772(284) 77024.20964     1.00000
2197    16.78800     2.83121 106325.18263(326) 106193.54099     1.00000
2198    16.79200     2.83054 156159.67761(395) 156391.79107     1.00000
2199    16.79600     2.82987 242002.39946(492) 236632.00624     1.00000
2200    16.80000     2.82920 372059.47385(610) 354159.70668     1.00000
2201    16.80400     2.82853 542222.40114(736) 510098.71427     1.00000
2202    16.80800     2.82786 736972.07466(858) 694941.75886     1.00000
2203    16.81200     2.82719 922586.98386(961) 886089.11543     1.00000
2204    16.81600     2.82653 1059503.15569(1029) 1049664.45248     1.00000
2205    16.82000     2.82586 1121529.29004(1059) 1148280.69542     1.00000
2206    16.82400     2.82519 1106380.54745(1052) 1154844.36663     1.00000
2207    16.82800     2.82453 1018539.20284(1009) 1066789.83927     1.00000
2208    16.83200     2.82386 879145.41390(938) 908374.20462     1.00000
2209    16.83600     2.82319 703527.76699(839) 717335.05635     1.00000
2210    16.84000     2.82253 530057.91725(728) 529149.97021     1.00000
2211    16.84400     2.82186 376836.45666(614) 368276.26669     1.00000
2212    16.84800     2.82120 259786.58464(510) 245840.06073     1.00000
2213    16.85200     2.82053 178190.20725(422) 161702.43692     1.00000
2214    16.85600     2.81987 124876.32079(353) 108898.67278     1.00000
2215    16.86000     2.81920 91581.30060(303) 78233.94275     1.00000
2216    16.86400     2.81854 71975.99780(268) 61396.22260     1.00000
2217    16.86800     2.81788 59910.68887(245) 52381.14357     1.00000
2218    16.87200     2.81721 52549.28799(229) 47416.07563     1.00000
2219    16.87600     2.81655 47696.64621(218) 44442.00716     1.00000
2220    16.88000     2.81589 44500.29730(211) 42441.08130     1.00000
2221    16.88400     2.81522 42082.09406(205) 40946.58271     1.00000
2222    16.88800     2.81456 41187.40976(203) 39750.80308     1.00000
2223    16.89200     2.81390 39585.63423(199) 38757.26819     1.00000
2224    16.89600     2.81324 38571.61620(196) 37915.12941     1.00000
2225    16.90000     2.81258 37785.14689(194) 37192.80619     1.00000
2226    16.90400     2.81192 37085.78406(193) 36567.96839     1.00000
2227    16.90800     2.81126 36443.00000(191) 36023.63874     1.00000
2228    16.91200     2.81060 35825.47587(189) 35546.45583     1.00000
2229    16.91600     2.80994 35776.02346(189) 35125.71965     1.00000
2230    16.92000     2.80928 35045.61557(187) 34752.76752     1.00000
2231    16.92400     2.80862 35454.95309(188) 34420.52548     1.00000
2232    16.92800     2.80796 34599.85284(186) 34123.17329     1.00000
2233    16.93200     2.80730 34311.13250(185) 33855.88855     1.00000
2234    16.93600     2.80664 34042.09704(185) 33614.64954     1.00000
2235    16.94000     2.80599 33391.78779(183) 33396.08184     1.00000
2236    16.94400     2.80533 33407.33884(183) 33197.33786     1.00000
2237    16.94800     2.80467 33403.33724(183) 33016.00168     1.00000
2238    16.95200     2.80401 33289.98080(182) 32850.01320     1.00000
2239    16.95600     2.80336 33180.08851(182) 32697.60735     1.00000
2240    16.96000     2.80270 33016.64836(182) 32557.26503     1.00000
2241    16.96400     2.80205 32517.67422(180) 32427.67324     1.00000
2242    16.96800     2.80139 32427.11703(180) 32307.69254     1.00000
2243    16.97200     2.80073 32165.89869(179) 32196.33037     1.00000
2244    16.97600     2.80008 32016.72141(179) 32092.71892     1.00000
2245    16.98000     2.79942 32085.34204(179) 31996.09689     1.00000
2246    16.98400     2.79877 32246.74220(180) 31905.79418     1.00000
2247    16.98800     2.79812 31622.62597(178) 31821.21919     1.00000
2248    16.99200     2.79746 32034.99120(179) 31741.84799     1.00000
2249    16.99600     2.79681 32099.29387(179) 31667.21534     1.00000
2250    17.00000     2.79615 31818.25167(178) 31596.90696     1.00000
2251    17.00400     2.79550 31743.78886(178) 31530.55298     1.00000
2252    17.00800     2.79485 31621.16342(178) 31467.82240     1.00000
2253    17.01200     2.79420 31429.34791(177) 31408.41826     1.00000
2254    17.01600     2.79354 31429.16160(177) 31352.07357     1.00000
2255    17.02000     2.79289 31131.41082(176) 31298.54775     1.00000
2256    17.02400     2.79224 31533.49347(178) 31247.62354     1.00000
2257    17.02800     2.79159 31569.25333(178) 31199.10441     1.00000
2258    17.03200     2.79094 31304.33644(177) 31152.81214     1.00000
2259    17.03600     2.79029 31386.70861(177) 31108.58492     1.00000
2260    17.04000     2.78964 31475.54133(177) 31066.27550     1.00000
2261    17.04400     2.78899 31652.89120(178) 31025.74968     1.00000
2262    17.04800     2.78834 31262.18182(177) 30986.88496     1.00000
2263    17.05200     2.78769 31313.59360(177) 30949.56931     1.00000
2264    17.05600     2.78704 30956.22127(176) 30913.70016     1.00000
2265    17.06000     2.78639 30981.80693(176) 30879.18341     1.00000
2266    17.06400     2.78574 31436.20688(177) 30845.93266     1.00000
2267    17.06800     2.78510 31059.87627(176) 30813.86844     1.00000
2268    17.07200     2.78445 30808.96294(176) 30782.91755     1.00000
2269    17.07600     2.78380 30892.04000(176) 30753.01251     1.00000
2270    17.08000     2.78315 31038.24813(176) 30724.09100     1.00000
2271    17.08400     2.78251 31266.75040(177) 30696.09542     1.00000
2272    17.08800     2.78186 30942.04076(176) 30668.97248     1.00000
2273    17.09200     2.78122 30799.22143(175) 30642.67278     1.00000
2274    17.09600     2.78057 31125.70347(176) 30617.15051     1.00000
2275    17.10000     2.77992 30833.38160(176) 30592.36317     1.00000
2276    17.10400     2.77928 30646.45451(175) 30568.27121     1.00000
2277    17.10800     2.77863 30605.44107(175) 30544.83787     1.00000
2278    17.11200     2.77799 30630.15440(175) 30522.02891     1.00000
2279    17.11600     2.77734 30625.76080(175) 30499.81243     1.00000
2280    17.12000     2.77670 30487.51648(175) 30478.15866     1.00000
2281    17.12400     2.77606 30660.39887(175) 30457.03982     1.00000
2282    17.12800     2.77541 30663.08000(175) 30436.42994     1.00000
2283    17.13200     2.77477 30368.70907(174) 30416.30475     1.00000
2284    17.13600     2.77413 30589.49227(175) 30396.64155     1.00000
2285    17.14000     2.77348 30340.60693(174) 30377.41905     1.00000
2286    17.14400     2.77284 30636.98560(175) 30358.61734     1.00000
2287    17.14800     2.77220 30575.39931(175) 30340.21773     1.00000
2288    17.15200     2.77156 30500.22880(175) 30322.20269     1.00000
2289    17.15600     2.77092 30701.98133(175) 30304.55577     1.00000
2290    17.16000     2.77028 30778.64676(175) 30287.26058     1.00000
2291    17.16400     2.76964 30428.97920(174) 30270.82570     1.00000
2292    17.16800     2.76899 30461.09120(175) 30257.40557     1.00000
2293    17.17200     2.76835 30450.65920(175) 30249.65154     1.00000
2294    17.17600     2.76771 30508.88000(175) 30240.70341     1.00000
2295    17.18000     2.76708 30170.80640(174) 30225.08153     1.00000
2296    17.18400     2.76644 30201.39093(174) 30209.73815     1.00000
2297    17.18800     2.76580 30806.57067(176) 30194.66323     1.00000
2298    17.19200     2.76516 30295.87363(174) 30179.84729     1.00000
2299    17.19600     2.76452 30567.75200(175) 30165.28143     1.00000
2300    17.20000     2.76388 30285.18560(174) 30150.95725     1.00000
2301    17.20400     2.76324 30419.14773(174) 30136.86686     1.00000
2302    17.20800     2.76261 30607.93868(175) 30123.00281     1.00000
2303    17.21200     2.76197 30690.16000(175) 30109.35811     1.00000
2304    17.21600     2.76133 30336.77867(174) 30095.92617     1.00000
2305    17.22000     2.76070 30421.96321(174) 30082.70081     1.00000
2306    17.22400     2.76006 30592.27520(175) 30069.67619     1.00000
2307    17.22800     2.75942 30787.57120(175) 30056.84684     1.00000
2308    17.23200     2.75879 30593.77659(175) 30044.20765     1.00000
2309    17.23600     2.75815 30178.48960(174) 30031.75379     1.00000
2310    17.24000     2.75752 30301.38630(174) 30019.48076     1.00000
2311    17.24400     2.75688 30508.98507(175) 30007.38435     1.00000
2312    17.24800     2.75625 30461.53186(175) 29995.46062     1.00000
2313    17.25200     2.75561 29769.09091(173) 29983.70592     1.00000
2314    17.25600     2.75498 29871.66400(173) 29972.11682     1.00000
2315    17.26000     2.75435 30300.99600(174) 29960.69019     1.00000
2316    17.26400     2.75371 30216.87147(174) 29949.42310     1.00000
2317    17.26800     2.75308 30436.75020(174) 29938.31288     1.00000
2318    17.27200     2.75245 30489.40587(175) 29927.35706     1.00000
2319    17.27600     2.75181 30377.15916(174) 29916.55342     1.00000
2320    17.28000     2.75118 30497.86084(175) 29905.89995     1.00000
2321    17.28400     2.75055 30762.15520(175) 29895.39482     1.00000
2322    17.28800     2.74992 30409.19968(174) 29885.03644     1.00000
2323    17.29200     2.74929 30537.84804(175) 29874.82343     1.00000
2324    17.29600     2.74866 30385.36960(174) 29864.75457     1.00000
2325    17.30000     2.74803 30374.07571(174) 29854.82889     1.00000
2326    17.30400     2.74740 30342.84991(174) 29845.04558     1.00000
2327    17.30800     2.74677 30618.58758(175) 29835.40404     1.00000
2328    17.31200     2.74614 30155.31378(174) 29825.90389     1.00000
2329    17.31600     2.74551 30210.12583(174) 29816.54492     1.00000
2330    17.32000     2.74488 29893.12663(173) 29807.32714     1.00000
2331    17.32400     2.74425 30174.11144(174) 29798.25076     1.00000
2332    17.32800     2.74362 30225.81178(174) 29789.31618     1.00000
2333    17.33200     2.74299 30393.65369(174) 29780.52405     1.00000
2334    17.33600     2.74236 30585.60137(175) 29771.87520     1.00000
2335    17.34000     2.74174 30293.20946(174) 29763.37070     1.00000
2336    17.34400     2.74111 30244.09493(174) 29755.01184     1.00000
2337    17.34800     2.74048 30248.47796(174) 29746.80016     1.00000
2338    17.35200     2.73985 30052.13306(173) 29738.73743     1.00000
2339    17.35600     2.73923 30139.65583(174) 29730.82569     1.00000
2340    17.36000     2.73860 30374.13163(174) 29723.06723     1.00000
2341    17.36400     2.73797 30116.13906(174) 29715.46463     1.00000
2342    17.36800     2.73735 30053.05943(173) 29708.02076     1.00000
2343    17.37200     2.73672 30115.54177(174) 29700.73880     1.00000
2344    17.37600     2.73610 29941.28295(173) 29693.62225     1.00000
2345    17.38000     2.73547 30064.34319(173) 29686.67495     1.00000
2346    17.38400     2.73485 30238.25649(174) 29679.90111     1.00000
2347    17.38800     2.73422 29968.04370(173) 29673.30534     1.00000
2348    17.39200     2.73360 29916.08347(173) 29666.89263     1.00000
2349    17.39600     2.73298 30271.75368(174) 29660.66845     1.00000
2350    17.40000     2.73235 30217.74746(174) 29654.63870     1.00000
2351    17.40400     2.73173 29975.14118(173) 29648.80982     1.00000
2352    17.40800     2.73111 30199.68680(174) 29643.18878     1.00000
2353    17.41200     2.73048 30289.27543(174) 29637.78484     1.00000
2354    17.41600     2.72986 30136.55261(174) 29632.61749     1.00000
2355    17.42000     2.72924 30350.97318(174) 29627.70766     1.00000
2356    17.42400     2.72862 30025.67784(173) 29623.02073     1.00000
2357    17.42800     2.72800 30187.16982(174) 29618.56568     1.00000
2358    17.43200     2.72738 30037.80784(173) 29614.37434     1.00000
2359    17.43600     2.72676 30120.82596(174) 29610.45890     1.00000
2360    17.44000     2.72613 29998.41224(173) 29606.83262     1.00000
2361    17.44400     2.72551 30001.29110(173) 29603.50985     1.00000
2362    17.44800     2.72489 30031.14519(173) 29600.50619     1.00000
2363    17.45200     2.72427 30113.03519(174) 29597.83857     1.00000
2364    17.45600     2.72366 30085.00078(173) 29595.52541     1.00000
2365    17.46000     2.72304 30121.13066(174) 29593.58675     1.00000
2366    17.46400     2.72242 30295.40322(174) 29592.04442     1.00000
2367    17.46800     2.72180 30366.82161(174) 29590.92221     1.00000
2368    17.47200     2.72118 30308.79528(174) 29590.24611     1.00000
2369    17.47600     2.72056 30358.50543(174) 29590.04451     1.00000
2370    17.48000     2.71994 30301.00564(174) 29590.34848     1.00000
2371    17.48400     2.71933 30162.28860(174) 29591.19208     1.00000
2372    17.48800     2.71871 30058.59121(173) 29592.61265     1.00000
2373    17.49200     2.71809 30049.31295(173) 29594.65127     1.00000
2374    17.49600     2.71748 30258.35984(174) 29597.35312     1.00000
2375    17.50000     2.71686 30349.77713(174) 29600.76800     1.00000
2376    17.50400     2.71624 30297.82428(174) 29604.95093     1.00000
2377    17.50800     2.71563 30204.99840(174) 29609.96276     1.00000
2378    17.51200     2.71501 30272.80271(174) 29615.87091     1.00000
2379    17.51600     2.71440 30415.36587(174) 29622.75026     1.00000
2380    17.52000     2.71378 30308.07158(174) 29630.68410     1.00000
2381    17.52400     2.71317 30230.35212(174) 29639.76528     1.00000
2382    17.52800     2.71255 30440.29192(174) 29650.09753     1.00000
2383    17.53200     2.71194 30269.35836(174) 29661.79697     1.00000
2384    17.53600     2.71133 30336.66523(174) 29674.99393     1.00000
2385    17.54000     2.71071 30249.95565(174) 29689.83499     1.00000
2386    17.54400     2.71010 30263.27092(174) 29706.48233     1.00000
2387    17.54800     2.70949 30120.39579(174) 29725.38555     1.00000
2388    17.55200     2.70887 30253.13154(174) 29747.61474     1.00000
2389    17.55600     2.70826 30002.12756(173) 29773.98141     1.00000
2390    17.56000     2.70765 29878.56905(173) 29800.71526     1.00000
2391    17.56400     2.70704 30042.55290(173) 29829.80749     1.00000
2392    17.56800     2.70643 30109.58138(174) 29862.29511     1.00000
2393    17.57200     2.70582 29909.28807(173) 29898.59082     1.00000
2394    17.57600     2.70520 29882.32788(173) 29939.17037     1.00000
2395    17.58000     2.70459 29986.12336(173) 29984.58373     1.00000
2396    17.58400     2.70398 30109.24236(174) 30035.46842     1.00000
2397    17.58800     2.70337 30195.08353(174) 30092.56541     1.00000
2398    17.59200     2.70276 30084.68272(173) 30156.73798     1.00000
2399    17.59600     2.70215 30061.73366(173) 30228.99393     1.00000
2400    17.60000     2.70154 30052.51689(173) 30310.51173     1.00000
2401    17.60400     2.70094 30577.11329(175) 30402.67082     1.00000
2402    17.60800     2.70033 30234.83620(174) 30507.08615     1.00000
2403    17.61200     2.69972 30286.09488(174) 30625.64668     1.00000
2404    17.61600     2.69911 30356.89143(174) 30760.55633     1.00000
2405    17.62000     2.69850 30403.35139(174) 30914.37444     1.00000
2406    17.62400     2.69789 30130.12809(174) 31090.04970     1.00000
2407    17.62800     2.69729 30436.50853(174) 31290.93657     1.00000
2408    17.63200     2.69668 30580.47444(175) 31520.77507     1.00000
2409    17.63600     2.69607 30760.30105(175) 31783.60253     1.00000
2410    17.64000     2.69547 31073.42517(176) 32083.54722     1.00000
2411    17.64400     2.69486 31727.42201(178) 32424.42964     1.00000
2412    17.64800     2.69425 32041.20469(179) 32809.07027     1.00000
2413    17.65200     2.69365 32582.05113(181) 33238.18568     1.00000
2414    17.65600     2.69304 32953.92589(182) 33708.77765     1.00000
2415    17.66000     2.69244 34124.20519(185) 34212.03581     1.00000
2416    17.66400     2.69183 35178.95891(188) 34731.05121     1.00000
2417    17.66800     2.69123 35718.52812(189) 35239.10336     1.00000
2418    17.67200     2.69062 36852.30425(192) 35699.80269     1.00000
2419    17.67600     2.69002 37192.21757(193) 36070.52161     1.00000
2420    17.68000     2.68942 37270.50635(193) 36309.72634     1.00000
2421    17.68400     2.68881 37133.55899(193) 36386.81913     1.00000
2422    17.68800     2.68821 37058.56269(193) 36290.86627     1.00000
2423    17.69200     2.68761 36490.09456(191) 36034.05131     1.00000
2424    17.69600     2.68700 35738.27452(189) 35647.98882     1.00000
2425    17.70000     2.68640 34810.44920(187) 35174.79713     1.00000
2426    17.70400     2.68580 33926.64312(184) 34657.16931     1.00000
2427    17.70800     2.68520 33208.46045(182) 34131.11958     1.00000
2428    17.71200     2.68460 32689.86698(181) 33622.74714     1.00000
2429    17.71600     2.68399 32121.87340(179) 33148.29854     1.00000
2430    17.72000     2.68339 31790.51618(178) 32716.01763     1.00000
2431    17.72400     2.68279 31514.21752(178) 32328.48672     1.00000
2432    17.72800     2.68219 31344.49734(177) 31984.72069     1.00000
2433    17.73200     2.68159 31333.29602(177) 31681.74792     1.00000
2434    17.73600     2.68099 30879.90112(176) 31415.67922     1.00000
2435    17.74000     2.68039 31070.72109(176) 31182.37021     1.00000
2436    17.74400     2.67979 30784.23481(175) 30977.79814     1.00000
2437    17.74800     2.67919 30686.64115(175) 30798.25370     1.00000
2438    17.75200     2.67860 30473.27532(175) 30640.42027     1.00000
2439    17.75600     2.67800 30737.82538(175) 30501.38880     1.00000
2440    17.76000     2.67740 30521.87334(175) 30378.63862     1.00000
2441    17.76400     2.67680 30460.21469(175) 30270.00212     1.00000
2442    17.76800     2.67620 30508.98924(175) 30173.62384     1.00000
2443    17.77200     2.67561 30623.62820(175) 30087.91943     1.00000
2444    17.77600     2.67501 30389.30923(174) 30011.53739     1.00000
2445    17.78000     2.67441 30530.17009(175) 29943.32487     1.00000
2446    17.78400     2.67381 30667.70520(175) 29882.29769     1.00000
2447    17.78800     2.67322 30700.06606(175) 29827.61459     1.00000
2448    17.79200     2.67262 30654.53616(175) 29778.55531     1.00000
2449    17.79600     2.67203 30749.18512(175) 29734.50203     1.00000
2450    17.80000     2.67143 30762.11565(175) 29694.92376     1.00000
2451    17.80400     2.67083 30702.12533(175) 29659.36326     1.00000
2452    17.80800     2.67024 31050.61718(176) 29627.42600     1.00000
2453    17.81200     2.66964 30887.15280(176) 29598.77105     1.00000
2454    17.81600     2.66905 31002.97789(176) 29573.10329     1.00000
2455    17.82000     2.66846 30884.26331(176) 29550.16700     1.00000
2456    17.82400     2.66786 31276.78219(177) 29529.74046     1.00000
2457    17.82800     2.66727 31499.09850(177) 29511.63135     1.00000
2458    17.83200     2.66667 31639.07996(178) 29495.67302     1.00000
2459    17.83600     2.66608 31438.90674(177) 29481.72123     1.00000
2460    17.84000     2.66549 31487.36493(177) 29469.65146     1.00000
2461    17.84400     2.66490 31361.20034(177) 29459.35671     1.00000
2462    17.84800     2.66430 31544.53942(178) 29450.74559     1.00000
2463    17.85200     2.66371 31563.05940(178) 29443.74081     1.00000
2464    17.85600     2.66312 31883.68892(179) 29438.27788     1.00000
2465    17.86000     2.66253 32004.12417(179) 29434.30419     1.00000
2466    17.86400     2.66194 31995.43645(179) 29431.77822     1.00000
2467    17.86800     2.66135 32204.98908(179) 29430.66908     1.00000
2468    17.87200     2.66075 32267.90188(180) 29430.95623     1.00000
2469    17.87600     2.66016 32399.85880(180) 29432.62954     1.00000
2470    17.88000     2.65957 32717.38129(181) 29435.68957     1.00000
2471    17.88400     2.65898 32366.40620(180) 29440.14836     1.00000
2472    17.88800     2.65839 32337.05528(180) 29446.03067     1.00000
2473    17.89200     2.65780 32382.22703(180) 29453.37634     1.00000
2474    17.89600     2.65722 32410.78634(180) 29462.24504     1.00000
2475    17.90000     2.65663 32417.85422(180) 29472.72737     1.00000
2476    17.90400     2.65604 32001.57474(179) 29484.97280     1.00000
2477    17.90800     2.65545 31567.13707(178) 29499.25965     1.00000
2478    17.91200     2.65486 31620.22113(178) 29516.15990     1.00000
2479    17.91600     2.65427 31942.64890(179) 29536.89189     1.00000
2480    17.92000     2.65369 31622.11277(178) 29563.98779     1.00000
2481    17.92400     2.65310 31318.36131(177) 29602.37637     1.00000
2482    17.92800     2.65251 31492.32550(177) 29660.80341     1.00000
2483    17.93200     2.65192 31200.64242(177) 29753.10643     1.00000
2484    17.93600     2.65134 31523.01066(178) 29898.28747     1.00000
2485    17.94000     2.65075 32160.57048(179) 30117.92610     1.00000
2486    17.94400     2.65017 32036.13065(179) 30429.82224     1.00000
2487    17.94800     2.64958 32605.80735(181) 30838.28413     1.00000
2488    17.95200     2.64899 33100.81692(182) 31323.80521     1.00000
2489    17.95600     2.64841 33323.01892(183) 31836.66254     1.00000
2490    17.96000     2.64782 34105.88849(185) 32299.19654     1.00000
2491    17.96400     2.64724 34368.44977(185) 32620.97660     1.00000
2492    17.96800     2.64665 34026.92258(184) 32728.73707     1.00000
2493    17.97200     2.64607 33982.89866(184) 32601.25099     1.00000
2494    17.97600     2.64549 33283.29653(182) 32282.18731     1.00000
2495    17.98000     2.64490 33185.66347(182) 31856.62618     1.00000
2496    17.98400     2.64432 32396.97692(180) 31414.02960     1.00000
2497    17.98800     2.64374 31949.81482(179) 31022.99079     1.00000
2498    17.99200     2.64315 31296.02687(177) 30721.68019     1.00000
2499    17.99600     2.64257 31273.18435(177) 30519.53822     1.00000
2500    18.00000     2.64199 31211.75247(177) 30405.80347     1.00000
2501    18.00400     2.64141 30988.53082(176) 30360.18050     1.00000
2502    18.00800     2.64082 30981.33985(176) 30361.57726     1.00000
2503    18.01200     2.64024 31113.90478(176) 30393.01014     1.00000
2504    18.01600     2.63966 31072.48654(176) 30442.98186     1.00000
2505    18.02000     2.63908 31294.57417(177) 30504.74099     1.00000
2506    18.02400     2.63850 31256.51744(177) 30574.81822     1.00000
2507    18.02800     2.63792 31281.10378(177) 30651.68562     1.00000
2508    18.03200     2.63734 31134.03650(176) 30734.83610     1.00000
2509    18.03600     2.63676 31108.79790(176) 30824.25938     1.00000
2510    18.04000     2.63618 31191.03764(177) 30920.18445     1.00000
2511    18.04400     2.63560 31145.02508(176) 31022.96834     1.00000
2512    18.04800     2.63502 31441.86811(177) 31133.05411     1.00000
2513    18.05200     2.63444 31474.46715(177) 31250.95814     1.00000
2514    18.05600     2.63386 31723.04785(178) 31377.26920     1.00000
2515    18.06000     2.63328 31696.00812(178) 31512.65248     1.00000
2516    18.06400     2.63270 31861.70191(178) 31657.85643     1.00000
2517    18.06800     2.63213 32179.11620(179) 31813.72015     1.00000
2518    18.07200     2.63155 32391.78362(180) 31981.17853     1.00000
2519    18.07600     2.63097 32272.18794(180) 32161.26894     1.00000
2520    18.08000     2.63039 32571.28103(180) 32355.20535     1.00000
2521    18.08400     2.62982 32855.11545(181) 32564.24288     1.00000
2522    18.08800     2.62924 33212.51224(182) 32790.14170     1.00000
2523    18.09200     2.62866 33589.71489(183) 33034.46514     1.00000
2524    18.09600     2.62809 33749.06005(184) 33299.15637     1.00000
2525    18.10000     2.62751 34139.86116(185) 33586.42611     1.00000
2526    18.10400     2.62694 34449.11437(186) 33898.79762     1.00000
2527    18.10800     2.62636 35013.98338(187) 34239.16094     1.00000
2528    18.11200     2.62579 34971.36335(187) 34610.83870     1.00000
2529    18.11600     2.62521 35506.81743(188) 35017.66635     1.00000
2530    18.12000     2.62464 35845.27166(189) 35464.09067     1.00000
2531    18.12400     2.62406 36456.52551(191) 35955.29146     1.00000
2532    18.12800     2.62349 36836.96510(192) 36497.33313     1.00000
2533    18.13200     2.62291 37838.10847(195) 37097.35483     1.00000
2534    18.13600     2.62234 38465.76982(196) 37763.81163     1.00000
2535    18.14000     2.62177 39222.20884(198) 38506.78424     1.00000
2536    18.14400     2.62119 39856.10737(200) 39338.38743     1.00000
2537    18.14800     2.62062 41479.80120(204) 40273.33851     1.00000
2538    18.15200     2.62005 42939.84310(207) 41329.84493     1.00000
2539    18.15600     2.61948 44188.15172(210) 42531.26522     1.00000
2540    18.16000     2.61890 45498.84886(213) 43909.83276     1.00000
2541    18.16400     2.61833 47511.16329(218) 45515.85059     1.00000
2542    18.16800     2.61776 50323.00763(224) 47440.44406     1.00000
2543    18.17200     2.61719 53088.02791(230) 49868.45648     1.00000
2544    18.17600     2.61662 56859.06127(238) 53189.65376     1.00000
2545    18.18000     2.61605 61726.54355(248) 58209.00595     1.00000
2546    18.18400     2.61548 69239.87139(263) 66501.98684     1.00000
2547    18.18800     2.61491 80452.42065(284) 80807.18105     1.00000
2548    18.19200     2.61434 98367.98588(314) 105493.09502     1.00000
2549    18.19600     2.61377 132241.94585(364) 146478.42504     1.00000
2550    18.20000     2.61320 192622.85104(439) 210471.30389     1.00000
2551    18.20400     2.61263 287648.05674(536) 302981.94229     1.00000
2552    18.20800     2.61206 415768.03617(645) 425324.59978     1.00000
2553    18.21200     2.61149 568514.40170(754) 571434.05005     1.00000
2554    18.21600     2.61092 727389.85064(853) 725871.73192     1.00000
2555    18.22000     2.61035 861836.88605(928) 864466.15881     1.00000
2556    18.22400     2.60978 949771.84576(975) 958893.23148     1.00000
2557    18.22800     2.60922 966323.94280(983) 985860.11532     1.00000
2558    18.23200     2.60865 922811.44859(961) 938000.29274     1.00000
2559    18.23600     2.60808 827368.34135(910) 828204.96958     1.00000
2560    18.24000     2.60751 695814.51652(834) 682678.53467     1.00000
2561    18.24400     2.60695 546851.16196(739) 529445.89397     1.00000
2562    18.24800     2.60638 405300.99974(637) 390314.23698     1.00000
2563    18.25200     2.60581 290750.57858(539) 277724.18238     1.00000
2564    18.25600     2.60525 207423.84999(455) 195118.72087     1.00000
2565    18.26000     2.60468 150928.75519(388) 139475.15217     1.00000
2566    18.26400     2.60412 115427.00690(340) 104583.57397     1.00000
2567    18.26800     2.60355 92169.60176(304) 83806.39431     1.00000
2568    18.27200     2.60299 77648.80791(279) 71684.69756     1.00000
2569    18.27600     2.60242 67999.47975(261) 64439.98933     1.00000
2570    18.28000     2.60186 61601.52701(248) 59785.96888     1.00000
2571    18.28400     2.60129 57574.79526(240) 56484.94520     1.00000
2572    18.28800     2.60073 54031.81891(232) 53924.60604     1.00000
2573    18.29200     2.60016 51121.21186(226) 51819.89910     1.00000
2574    18.29600     2.59960 49562.12369(223) 50039.61960     1.00000
2575    18.30000     2.59904 47541.29329(218) 48519.30757     1.00000
2576    18.30400     2.59847 45938.59860(214) 47222.46257     1.00000
2577    18.30800     2.59791 44532.16782(211) 46124.83734     1.00000
2578    18.31200     2.59735 43929.18924(210) 45208.37727     1.00000
2579    18.31600     2.59679 43090.06248(208) 44458.70794     1.00000
2580    18.32000     2.59622 42380.34204(206) 43863.70874     1.00000
2581    18.32400     2.59566 41446.59001(204) 43412.23179     1.00000
2582    18.32800     2.59510 41397.94773(203) 43092.58832     1.00000
2583    18.33200     2.59454 40931.28556(202) 42890.64860     1.00000
2584    18.33600     2.59398 40992.47470(202) 42787.58692     1.00000
2585    18.34000     2.59342 41548.86480(204) 42757.59106     1.00000
2586    18.34400     2.59286 42059.96484(205) 42766.28225     1.00000
2587    18.34800     2.59230 42185.35608(205) 42771.02028     1.00000
2588    18.35200     2.59174 42636.45114(206) 42724.32361     1.00000
2589    18.35600     2.59118 42920.79542(207) 42580.82717     1.00000
2590    18.36000     2.59062 42661.61177(207) 42306.42373     1.00000
2591    18.36400     2.59006 41943.46316(205) 41886.33630     1.00000
2592    18.36800     2.58950 41851.00568(205) 41328.44360     1.00000
2593    18.37200     2.58894 40982.51092(202) 40660.13484     1.00000
2594    18.37600     2.58838 40190.64120(200) 39920.20616     1.00000
2595    18.38000     2.58782 39111.21477(198) 39149.46472     1.00000
2596    18.38400     2.58726 37876.13213(195) 38383.44099     1.00000
2597    18.38800     2.58670 37330.60121(193) 37648.69387     1.00000
2598    18.39200     2.58615 36339.26314(191) 36962.31090     1.00000
2599    18.39600     2.58559 35950.32525(190) 36333.33036     1.00000
2600    18.40000     2.58503 35407.81032(188) 35764.86106     1.00000
2601    18.40400     2.58448 34562.79494(186) 35256.12388     1.00000
2602    18.40800     2.58392 34073.21906(185) 34804.07762     1.00000
2603    18.41200     2.58336 33616.54986(183) 34404.57104     1.00000
2604    18.41600     2.58281 33524.07948(183) 34053.09109     1.00000
2605    18.42000     2.58225 33014.04475(182) 33745.21226     1.00000
2606    18.42400     2.58169 32483.53609(180) 33476.84369     1.00000
2607    18.42800     2.58114 32318.16969(180) 33244.34818     1.00000
2608    18.43200     2.58058 32287.38505(180) 33044.58501     1.00000
2609    18.43600     2.58003 32129.80952(179) 32874.91071     1.00000
2610    18.44000     2.57947 32060.91931(179) 32733.15903     1.00000
2611    18.44400     2.57892 31532.64195(178) 32617.61338     1.00000
2612    18.44800     2.57836 31834.31413(178) 32526.97909     1.00000
2613    18.45200     2.57781 31545.42583(178) 32460.36017     1.00000
2614    18.45600     2.57726 31500.93339(177) 32417.24310     1.00000
2615    18.46000     2.57670 31350.48284(177) 32397.48922     1.00000
2616    18.46400     2.57615 31547.82956(178) 32401.33699     1.00000
2617    18.46800     2.57560 31661.57220(178) 32429.41543     1.00000
2618    18.47200     2.57504 31442.42743(177) 32482.77013     1.00000
2619    18.47600     2.57449 31324.16571(177) 32562.90391     1.00000
2620    18.48000     2.57394 31567.81042(178) 32671.83497     1.00000
2621    18.48400     2.57339 31608.62876(178) 32812.17644     1.00000
2622    18.48800     2.57283 31928.77610(179) 32987.24258     1.00000
2623    18.49200     2.57228 32229.90360(180) 33201.18942     1.00000
2624    18.49600     2.57173 32404.28618(180) 33459.19992     1.00000
2625    18.50000     2.57118 33014.50127(182) 33767.74321     1.00000
2626    18.50400     2.57063 33153.61747(182) 34135.12697     1.00000
2627    18.50800     2.57008 33556.74328(183) 34571.71791     1.00000
2628    18.51200     2.56953 33683.95719(184) 35089.28725     1.00000
2629    18.51600     2.56898 34808.77097(187) 35705.45311     1.00000
2630    18.52000     2.56843 35500.36840(188) 36444.48204     1.00000
2631    18.52400     2.56788 36198.01438(190) 37344.73409     1.00000
2632    18.52800     2.56733 37412.90437(193) 38476.30266     1.00000
2633    18.53200     2.56678 39215.95743(198) 39981.97729     1.00000
2634    18.53600     2.56623 41738.59228(204) 42164.91437     1.00000
2635    18.54000     2.56568 45144.17388(212) 45655.94512     1.00000
2636    18.54400     2.56513 50214.21305(224) 51690.17035     1.00000
2637    18.54800     2.56458 57531.34660(240) 62484.20774     1.00000
2638    18.55200     2.56404 70779.39980(266) 81610.40693     1.00000
2639    18.55600     2.56349 94966.28855(308) 114118.88151     1.00000
2640    18.56000     2.56294 140632.45912(375) 166032.42906     1.00000
2641    18.56400     2.56239 217313.49119(466) 242871.98900     1.00000
2642    18.56800     2.56185 327911.05007(573) 347191.93255     1.00000
2643    18.57200     2.56130 464136.38949(681) 475682.66122     1.00000
2644    18.57600     2.56075 615366.48216(784) 616943.67833     1.00000
2645    18.58000     2.56021 756418.78988(870) 751219.44127     1.00000
2646    18.58400     2.55966 863873.48229(929) 853303.77944     1.00000
2647    18.58800     2.55911 901219.48012(949) 899494.77568     1.00000
2648    18.59200     2.55857 875703.45193(936) 877379.97910     1.00000
2649    18.59600     2.55802 795487.99660(892) 792572.23210     1.00000
2650    18.60000     2.55748 677143.06764(823) 665953.06280     1.00000
2651    18.60400     2.55693 537233.97477(733) 523687.40345     1.00000
2652    18.60800     2.55639 398154.84722(631) 388282.59063     1.00000
2653    18.61200     2.55584 277536.10359(527) 274308.03718     1.00000
2654    18.61600     2.55530 189024.68868(435) 187765.18984     1.00000
2655    18.62000     2.55475 130264.14990(361) 127779.35488     1.00000
2656    18.62400     2.55421 93534.66471(306) 89435.25186     1.00000
2657    18.62800     2.55367 70166.23782(265) 66545.72995     1.00000
2658    18.63200     2.55312 56271.45126(237) 53539.92411     1.00000
2659    18.63600     2.55258 48028.41332(219) 46289.08508     1.00000
2660    18.64000     2.55204 43436.19281(208) 42144.56191     1.00000
2661    18.64400     2.55149 40008.30855(200) 39595.32562     1.00000
2662    18.64800     2.55095 37795.65379(194) 37858.44892     1.00000
2663    18.65200     2.55041 35747.86977(189) 36556.29451     1.00000
2664    18.65600     2.54987 34431.22690(186) 35512.74932     1.00000
2665    18.66000     2.54933 33606.18721(183) 34643.51168     1.00000
2666    18.66400     2.54878 32632.46178(181) 33904.00794     1.00000
2667    18.66800     2.54824 31829.60193(178) 33266.99480     1.00000
2668    18.67200     2.54770 31381.31025(177) 32713.51961     1.00000
2669    18.67600     2.54716 30981.05391(176) 32229.28458     1.00000
2670    18.68000     2.54662 30437.45859(174) 31803.04790     1.00000
2671    18.68400     2.54608 30294.49055(174) 31425.78616     1.00000
2672    18.68800     2.54554 30247.53156(174) 31090.16918     1.00000
2673    18.69200     2.54500 29749.67803(172) 30790.19003     1.00000
2674    18.69600     2.54446 29755.81416(172) 30520.88957     1.00000
2675    18.70000     2.54392 29557.60772(172) 30278.14625     1.00000
2676    18.70400     2.54338 29256.88062(171) 30058.51320     1.00000
2677    18.70800     2.54284 29031.29294(170) 29859.09106     1.00000
2678    18.71200     2.54230 28704.95184(169) 29677.42780     1.00000
2679    18.71600     2.54177 28721.01575(169) 29511.43921     1.00000
2680    18.72000     2.54123 28784.85087(170) 29359.34533     1.00000
2681    18.72400     2.54069 28648.87692(169) 29219.61946     1.00000
2682    18.72800     2.54015 28353.59071(168) 29090.94674     1.00000
2683    18.73200     2.53961 28253.55499(168) 28972.19053     1.00000
2684    18.73600     2.53908 28268.20733(168) 28862.36491     1.00000
2685    18.74000     2.53854 28369.57630(168) 28760.61201     1.00000
2686    18.74400     2.53800 28389.37804(168) 28666.18335     1.00000
2687    18.74800     2.53747 28170.38855(168) 28578.42425     1.00000
2688    18.75200     2.53693 28158.80939(168) 28496.76101     1.00000
2689    18.75600     2.53639 28028.03356(167) 28420.69000     1.00000
2690    18.76000     2.53586 27778.94222(167) 28349.76867     1.00000
2691    18.76400     2.53532 27852.00266(167) 28283.60793     1.00000
2692    18.76800     2.53479 28129.37417(168) 28221.86571     1.00000
2693    18.77200     2.53425 28196.99428(168) 28164.24161     1.00000
2694    18.77600     2.53372 27894.82264(167) 28110.47233     1.00000
2695    18.78000     2.53318 27646.08969(166) 28060.32789     1.00000
2696    18.78400     2.53265 27682.99947(166) 28013.60838     1.00000
2697    18.78800     2.53211 27654.74715(166) 27970.14139     1.00000
2698    18.79200     2.53158 27479.17199(166) 27929.77978     1.00000
2699    18.79600     2.53104 27572.33955(166) 27892.39996     1.00000
2700    18.80000     2.53051 27615.91603(166) 27857.90050     1.00000
2701    18.80400     2.52998 27626.48398(166) 27826.20118     1.00000
2702    18.80800     2.52944 27758.65992(167) 27797.24228     1.00000
2703    18.81200     2.52891 27521.34101(166) 27770.98423     1.00000
2704    18.81600     2.52838 27458.07048(166) 27747.40764     1.00000
2705    18.82000     2.52785 27544.72330(166) 27726.51361     1.00000
2706    18.82400     2.52731 27617.89244(166) 27708.32443     1.00000
2707    18.82800     2.52678 27352.87538(165) 27692.88459     1.00000
2708    18.83200     2.52625 27634.48016(166) 27680.26240     1.00000
2709    18.83600     2.52572 27553.71545(166) 27670.55184     1.00000
2710    18.84000     2.52519 27307.02077(165) 27663.87525     1.00000
2711    18.84400     2.52465 27822.74780(167) 27660.38646     1.00000
2712    18.84800     2.52412 27446.23314(166) 27660.27485     1.00000
2713    18.85200     2.52359 27527.25825(166) 27663.77030     1.00000
2714    18.85600     2.52306 27143.21801(165) 27671.14936     1.00000
2715    18.86000     2.52253 27468.58482(166) 27682.96704     1.00000
2716    18.86400     2.52200 27316.60730(165) 27700.69161     1.00000
2717    18.86800     2.52147 27395.63852(166) 27725.55198     1.00000
2718    18.87200     2.52094 27363.27875(165) 27753.41475     1.00000
2719    18.87600     2.52041 27354.58109(165) 27786.67094     1.00000
2720    18.88000     2.51988 27433.77720(166) 27827.02849     1.00000
2721    18.88400     2.51936 27526.48216(166) 27875.44314     1.00000
2722    18.88800     2.51883 27319.33356(165) 27933.06570     1.00000
2723    18.89200     2.51830 27532.96998(166) 28001.28869     1.00000
2724    18.89600     2.51777 27585.61356(166) 28081.80658     1.00000
2725    18.90000     2.51724 27818.41251(167) 28176.69506     1.00000
2726    18.90400     2.51671 27446.92439(166) 28288.51863     1.00000
2727    18.90800     2.51619 27517.70369(166) 28420.48675     1.00000
2728    18.91200     2.51566 28144.96804(168) 28576.71242     1.00000
2729    18.91600     2.51513 28418.44888(169) 28762.72459     1.00000
2730    18.92000     2.51461 28350.62520(168) 28986.64959     1.00000
2731    18.92400     2.51408 28645.94595(169) 29262.11249     1.00000
2732    18.92800     2.51355 28994.28273(170) 29615.23340     1.00000
2733    18.93200     2.51303 29587.51826(172) 30100.37763     1.00000
2734    18.93600     2.51250 29956.07009(173) 30832.23942     1.00000
2735    18.94000     2.51197 30929.58243(176) 32043.46501     1.00000
2736    18.94400     2.51145 32620.12380(181) 34172.80235     1.00000
2737    18.94800     2.51092 34938.15413(187) 37972.23037     1.00000
2738    18.95200     2.51040 39582.03848(199) 44589.05284     1.00000
2739    18.95600     2.50987 48402.59132(220) 55538.75739     1.00000
2740    18.96000     2.50935 64475.93241(254) 72464.27186     1.00000
2741    18.96400     2.50882 91114.97097(302) 96617.27198     1.00000
2742    18.96800     2.50830 125695.45847(355) 128118.53191     1.00000
2743    18.97200     2.50778 168055.28713(410) 165216.63153     1.00000
2744    18.97600     2.50725 210318.21299(459) 203868.16616     1.00000
2745    18.98000     2.50673 243781.29577(494) 237960.04817     1.00000
2746    18.98400     2.50621 265042.51251(515) 260483.01599     1.00000
2747    18.98800     2.50568 267949.99821(518) 265838.88005     1.00000
2748    18.99200     2.50516 252375.34846(502) 252520.56853     1.00000
2749    18.99600     2.50464 223589.67599(473) 224025.74425     1.00000
2750    19.00000     2.50411 187525.99121(433) 186962.95243     1.00000
2751    19.00400     2.50359 150388.72570(388) 148224.70294     1.00000
2752    19.00800     2.50307 114952.12407(339) 113124.14434     1.00000
2753    19.01200     2.50255 87519.79217(296) 84693.14682     1.00000
2754    19.01600     2.50203 67722.80751(260) 63784.19308     1.00000
2755    19.02000     2.50150 54065.09798(233) 49672.77227     1.00000
2756    19.02400     2.50098 44608.34636(211) 40839.37114     1.00000
2757    19.02800     2.50046 38423.37620(196) 35636.67581     1.00000
2758    19.03200     2.49994 34575.33282(186) 32688.41925     1.00000
2759    19.03600     2.49942 32194.58227(179) 31024.33968     1.00000
2760    19.04000     2.49890 30631.73190(175) 30044.62106     1.00000
2761    19.04400     2.49838 29383.21110(171) 29416.40241     1.00000
2762    19.04800     2.49786 28950.72444(170) 28970.35722     1.00000
2763    19.05200     2.49734 28618.78248(169) 28625.34616     1.00000
2764    19.05600     2.49682 28057.41294(168) 28343.13455     1.00000
2765    19.06000     2.49630 28074.12433(168) 28104.83111     1.00000
2766    19.06400     2.49578 27524.60181(166) 27899.96197     1.00000
2767    19.06800     2.49527 27537.15149(166) 27721.82927     1.00000
2768    19.07200     2.49475 27271.64856(165) 27565.63192     1.00000
2769    19.07600     2.49423 27337.19732(165) 27427.68980     1.00000
2770    19.08000     2.49371 27151.74228(165) 27305.08516     1.00000
2771    19.08400     2.49319 27047.43051(164) 27195.46397     1.00000
2772    19.08800     2.49268 27219.21992(165) 27096.90639     1.00000
2773    19.09200     2.49216 26987.53759(164) 27007.83367     1.00000
2774    19.09600     2.49164 27220.51198(165) 26926.93827     1.00000
2775    19.10000     2.49112 27352.63924(165) 26853.13013     1.00000
2776    19.10400     2.49061 27179.10305(165) 26785.49485     1.00000
2777    19.10800     2.49009 27120.13791(165) 26723.26102     1.00000
2778    19.11200     2.48957 27291.87300(165) 26665.77430     1.00000
2779    19.11600     2.48906 26924.13595(164) 26612.47680     1.00000
2780    19.12000     2.48854 27036.05112(164) 26562.89059     1.00000
2781    19.12400     2.48803 26933.82614(164) 26516.60436     1.00000
2782    19.12800     2.48751 26909.83626(164) 26473.26262     1.00000
2783    19.13200     2.48700 26810.28994(164) 26432.55685     1.00000
2784    19.13600     2.48648 26616.67746(163) 26394.21826     1.00000
2785    19.14000     2.48597 26759.66134(164) 26358.01183     1.00000
2786    19.14400     2.48545 26532.27609(163) 26323.73133     1.00000
2787    19.14800     2.48494 26458.07566(163) 26291.19517     1.00000
2788    19.15200     2.48442 26228.10490(162) 26260.24298     1.00000
2789    19.15600     2.48391 26074.78367(161) 26230.73271     1.00000
2790    19.16000     2.48340 26045.97764(161) 26202.53812     1.00000
2791    19.16400     2.48288 26298.64537(162) 26175.54675     1.00000
2792    19.16800     2.48237 26160.01172(162) 26149.65815     1.00000
2793    19.17200     2.48186 26332.31310(162) 26124.78235     1.00000
2794    19.17600     2.48134 25886.14689(161) 26100.83859     1.00000
2795    19.18000     2.48083 26124.61741(162) 26077.75417     1.00000
2796    19.18400     2.48032 25978.28168(161) 26055.46356     1.00000
2797    19.18800     2.47981 25818.39856(161) 26033.90751     1.00000
2798    19.19200     2.47929 25876.51704(161) 26013.03236     1.00000
2799    19.19600     2.47878 25747.65124(160) 25992.78941     1.00000
2800    19.20000     2.47827 25928.17897(161) 25973.13439     1.00000
2801    19.20400     2.47776 25839.22151(161) 25954.02697     1.00000
2802    19.20800     2.47725 26004.76917(161) 25935.43033     1.00000
2803    19.21200     2.47674 26218.39776(162) 25917.31082     1.00000
2804    19.21600     2.47623 25783.06629(161) 25899.63763     1.00000
2805    19.22000     2.47572 25721.43451(160) 25882.38249     1.00000
2806    19.22400     2.47521 26089.50240(162) 25865.51945     1.00000
2807    19.22800     2.47470 25985.94382(161) 25849.02461     1.00000
2808    19.23200     2.47419 26078.46765(161) 25832.87598     1.00000
2809    19.23600     2.47368 25911.08412(161) 25817.05324     1.00000
2810    19.24000     2.47317 26305.15895(162) 25801.53763     1.00000
2811    19.24400     2.47266 25988.91161(161) 25786.31179     1.00000
2812    19.24800     2.47215 25462.39084(160) 25771.35966     1.00000
2813    19.25200     2.47164 25493.20634(160) 25756.66630     1.00000
2814    19.25600     2.47113 25451.09185(160) 25742.21788     1.00000
2815    19.26000     2.47062 25375.78170(159) 25728.00152     1.00000
2816    19.26400     2.47011 25929.21805(161) 25714.00524     1.00000
2817    19.26800     2.46961 25837.16933(161) 25700.21785     1.00000
2818    19.27200     2.46910 25553.79073(160) 25686.62895     1.00000
2819    19.27600     2.46859 25585.15442(160) 25673.22881     1.00000
2820    19.28000     2.46808 25820.72844(161) 25660.00833     1.00000
2821    19.28400     2.46758 25850.57534(161) 25646.95901     1.00000
2822    19.28800     2.46707 25731.53887(160) 25634.07286     1.00000
2823    19.29200     2.46656 25620.17146(160) 25621.34242     1.00000
2824    19.29600     2.46606 25416.64989(159) 25608.76068     1.00000
2825    19.30000     2.46555 25382.93797(159) 25596.32106     1.00000
2826    19.30400     2.46504 25470.90343(160) 25584.01735     1.00000
2827    19.30800     2.46454 25358.41959(159) 25571.84374     1.00000
2828    19.31200     2.46403 25380.44672(159) 25559.79475     1.00000
2829    19.31600     2.46353 25317.19169(159) 25547.86521     1.00000
2830    19.32000     2.46302 25381.15522(159) 25536.05024     1.00000
2831    19.32400     2.46252 25369.44169(159) 25524.34525     1.00000
2832    19.32800     2.46201 25581.87487(160) 25512.74589     1.00000
2833    19.33200     2.46151 25392.12282(159) 25501.24807     1.00000
2834    19.33600     2.46100 25424.92439(159) 25489.84789     1.00000
2835    19.34000     2.46050 25392.73589(159) 25478.54169     1.00000
2836    19.34400     2.46000 25423.44322(159) 25467.32598     1.00000
2837    19.34800     2.45949 25463.17519(160) 25456.19748     1.00000
2838    19.35200     2.45899 25100.08147(158) 25445.15304     1.00000
2839    19.35600     2.45848 25557.83672(160) 25434.18965     1.00000
2840    19.36000     2.45798 25363.60836(159) 25423.30132     1.00000
2841    19.36400     2.45748 25259.91214(159) 25412.47652     1.00000
2842    19.36800     2.45698 25461.54739(160) 25401.73556     1.00000
2843    19.37200     2.45647 25307.93477(159) 25391.03115     1.00000
2844    19.37600     2.45597 25289.79846(159) 25380.43420     1.00000
2845    19.38000     2.45547 25237.74685(159) 25369.90342     1.00000
2846    19.38400     2.45497 25349.90682(159) 25359.43674     1.00000
2847    19.38800     2.45447 25327.61848(159) 25349.03215     1.00000
2848    19.39200     2.45396 25228.42705(159) 25338.68779     1.00000
2849    19.39600     2.45346 25166.80410(159) 25328.40184     1.00000
2850    19.40000     2.45296 25344.23403(159) 25318.17259     1.00000
2851    19.40400     2.45246 25524.31150(160) 25307.99839     1.00000
2852    19.40800     2.45196 25729.19329(160) 25297.87768     1.00000
2853    19.41200     2.45146 25752.71486(160) 25287.80896     1.00000
2854    19.41600     2.45096 25825.96273(161) 25277.79081     1.00000
2855    19.42000     2.45046 25899.99734(161) 25267.82187     1.00000
2856    19.42400     2.44996 26118.79340(162) 25257.90082     1.00000
2857    19.42800     2.44946 25706.69489(160) 25248.02644     1.00000
2858    19.43200     2.44896 25882.16507(161) 25238.19751     1.00000
2859    19.43600     2.44846 26346.58626(162) 25228.41292     1.00000
2860    19.44000     2.44796 26450.68582(163) 25218.67157     1.00000
2861    19.44400     2.44746 26498.70847(163) 25208.97243     1.00000
2862    19.44800     2.44697 26528.61129(163) 25199.31449     1.00000
2863    19.45200     2.44647 26473.68158(163) 25189.69680     1.00000
2864    19.45600     2.44597 26548.57552(163) 25180.11846     1.00000
2865    19.46000     2.44547 26336.80418(162) 25170.57861     1.00000
2866    19.46400     2.44497 25954.10463(161) 25161.07642     1.00000
2867    19.46800     2.44448 26081.27742(161) 25151.61166     1.00000
2868    19.47200     2.44398 25984.68663(161) 25142.18654     1.00000
2869    19.47600     2.44348 25897.46326(161) 25132.80104     1.00000
2870    19.48000     2.44298 25833.21535(161) 25123.44184     1.00000
2871    19.48400     2.44249 25789.40682(161) 25114.11666     1.00000
2872    19.48800     2.44199 25518.45687(160) 25104.82486     1.00000
2873    19.49200     2.44150 25295.57297(159) 25095.56584     1.00000
2874    19.49600     2.44100 25339.31683(159) 25086.33903     1.00000
2875    19.50000     2.44050 25254.09319(159) 25077.14389     1.00000
2876    19.50400     2.44001 25128.32535(159) 25067.97990     1.00000
2877    19.50800     2.43951 24895.69595(158) 25058.84657     1.00000
2878    19.51200     2.43902 25031.32801(158) 25049.74343     1.00000
2879    19.51600     2.43852 24936.26914(158) 25040.67003     1.00000
2880    19.52000     2.43803 24886.82153(158) 25031.65042     1.00000
2881    19.52400     2.43753 24911.58440(158) 25022.94140     1.00000
2882    19.52800     2.43704 25120.91427(158) 25015.16921     1.00000
2883    19.53200     2.43654 24863.10277(158) 25007.96158     1.00000
2884    19.53600     2.43605 24974.93791(158) 24999.04883     1.00000
2885    19.54000     2.43556 24988.67519(158) 24990.16382     1.00000
2886    19.54400     2.43506 25049.57109(158) 24981.30627     1.00000
2887    19.54800     2.43457 24880.02503(158) 24972.47595     1.00000
2888    19.55200     2.43408 25090.76092(158) 24963.67260     1.00000
2889    19.55600     2.43358 24716.17625(157) 24954.89602     1.00000
2890    19.56000     2.43309 24671.24227(157) 24946.14603     1.00000
2891    19.56400     2.43260 24830.32987(158) 24937.42247     1.00000
2892    19.56800     2.43210 24530.10078(157) 24928.72519     1.00000
2893    19.57200     2.43161 24737.33839(157) 24920.05407     1.00000
2894    19.57600     2.43112 24742.64993(157) 24911.40903     1.00000
2895    19.58000     2.43063 24730.82668(157) 24902.79000     1.00000
2896    19.58400     2.43014 24538.40815(157) 24894.19693     1.00000
2897    19.58800     2.42965 24547.89324(157) 24885.62981     1.00000
2898    19.59200     2.42915 24632.38358(157) 24877.08864     1.00000
2899    19.59600     2.42866 24720.57774(157) 24868.57347     1.00000
2900    19.60000     2.42817 24429.71695(156) 24860.08437     1.00000
2901    19.60400     2.42768 24561.20820(157) 24851.62142     1.00000
2902    19.60800     2.42719 24484.21725(156) 24843.18476     1.00000
2903    19.61200     2.42670 24634.53548(157) 24834.77455     1.00000
2904    19.61600     2.42621 24801.37913(157) 24826.39100     1.00000
2905    19.62000     2.42572 24517.89910(157) 24818.03432     1.00000
2906    19.62400     2.42523 24637.09463(157) 24809.69506     1.00000
2907    19.62800     2.42474 24599.19223(157) 24800.41386     1.00000
2908    19.63200     2.42425 24485.98642(156) 24787.34170     1.00000
2909    19.63600     2.42376 24401.03024(156) 24777.42840     1.00000
2910    19.64000     2.42328 24242.92119(156) 24756.66544     1.00000
2911    19.64400     2.42279 24467.44141(156) 24748.59022     1.00000
2912    19.64800     2.42230 24197.22524(156) 24740.54388     1.00000
2913    19.65200     2.42181 24497.81789(157) 24732.52706     1.00000
2914    19.65600     2.42132 24599.10986(157) 24724.54050     1.00000
2915    19.66000     2.42083 24500.21699(157) 24716.58501     1.00000
2916    19.66400     2.42035 24616.22391(157) 24708.66150     1.00000
2917    19.66800     2.41986 24532.16819(157) 24700.77094     1.00000
2918    19.67200     2.41937 24584.54979(157) 24692.91444     1.00000
2919    19.67600     2.41889 24430.99165(156) 24685.09321     1.00000
2920    19.68000     2.41840 24510.40841(157) 24677.30859     1.00000
2921    19.68400     2.41791 24646.67306(157) 24669.56205     1.00000
2922    19.68800     2.41743 24400.54100(156) 24661.85524     1.00000
2923    19.69200     2.41694 24576.22417(157) 24654.18995     1.00000
2924    19.69600     2.41645 24570.37264(157) 24646.56820     1.00000
2925    19.70000     2.41597 24705.47125(157) 24638.99221     1.00000
2926    19.70400     2.41548 24589.33626(157) 24631.46444     1.00000
2927    19.70800     2.41500 24619.97657(157) 24623.98764     1.00000
2928    19.71200     2.41451 24711.84212(157) 24616.56486     1.00000
2929    19.71600     2.41403 24703.73543(157) 24609.19950     1.00000
2930    19.72000     2.41354 24801.02316(157) 24601.89536     1.00000
2931    19.72400     2.41306 24817.31861(158) 24594.65669     1.00000
2932    19.72800     2.41257 24476.98988(156) 24587.48826     1.00000
2933    19.73200     2.41209 24677.66294(157) 24580.39542     1.00000
2934    19.73600     2.41160 24772.16066(157) 24573.38421     1.00000
2935    19.74000     2.41112 24557.24920(157) 24566.46143     1.00000
2936    19.74400     2.41064 24737.94728(157) 24559.63479     1.00000
2937    19.74800     2.41015 24779.92705(157) 24552.91302     1.00000
2938    19.75200     2.40967 24698.34292(157) 24546.30603     1.00000
2939    19.75600     2.40919 24593.65398(157) 24539.82514     1.00000
2940    19.76000     2.40870 24700.88871(157) 24533.48326     1.00000
2941    19.76400     2.40822 24377.19835(156) 24527.29513     1.00000
2942    19.76800     2.40774 24290.21512(156) 24521.27767     1.00000
2943    19.77200     2.40726 24301.63285(156) 24515.45027     1.00000
2944    19.77600     2.40677 24424.34486(156) 24509.83521     1.00000
2945    19.78000     2.40629 24350.15069(156) 24504.45807     1.00000
2946    19.78400     2.40581 24266.80351(156) 24499.34823     1.00000
2947    19.78800     2.40533 24176.89776(155) 24494.53942     1.00000
2948    19.79200     2.40485 24060.77982(155) 24490.07025     1.00000
2949    19.79600     2.40437 24460.21236(156) 24485.98482     1.00000
2950    19.80000     2.40389 24373.98456(156) 24482.33323     1.00000
2951    19.80400     2.40341 24288.90415(156) 24479.17194     1.00000
2952    19.80800     2.40293 24069.29286(155) 24476.56396     1.00000
2953    19.81200     2.40244 24046.46113(155) 24474.57838     1.00000
2954    19.81600     2.40196 24267.70306(156) 24473.28913     1.00000
2955    19.82000     2.40148 24050.70927(155) 24472.77228     1.00000
2956    19.82400     2.40101 24088.98855(155) 24473.10109     1.00000
2957    19.82800     2.40053 24302.10011(156) 24474.33774     1.00000
2958    19.83200     2.40005 24004.65282(155) 24476.52046     1.00000
2959    19.83600     2.39957 23956.26742(155) 24479.64461     1.00000
2960    19.84000     2.39909 24129.59265(155) 24483.63681     1.00000
2961    19.84400     2.39861 23908.64377(155) 24488.32300     1.00000
2962    19.84800     2.39813 24029.79819(155) 24493.39436     1.00000
2963    19.85200     2.39765 23796.71672(154) 24498.38054     1.00000
2964    19.85600     2.39717 24141.11394(155) 24502.64541     1.00000
2965    19.86000     2.39670 24212.31603(156) 24505.42391     1.00000
2966    19.86400     2.39622 24419.38418(156) 24505.91248     1.00000
2967    19.86800     2.39574 23914.37913(155) 24503.40700     1.00000
2968    19.87200     2.39526 24238.54207(156) 24497.45445     1.00000
2969    19.87600     2.39479 24228.06709(156) 24487.96475     1.00000
2970    19.88000     2.39431 23960.05084(155) 24475.23545     1.00000
2971    19.88400     2.39383 24102.89670(155) 24459.87808     1.00000
2972    19.88800     2.39336 23998.32614(155) 24442.67819     1.00000
2973    19.89200     2.39288 24059.96246(155) 24424.44401     1.00000
2974    19.89600     2.39240 23879.55485(155) 24405.88997     1.00000
2975    19.90000     2.39193 24014.18211(155) 24387.57454     1.00000
2976    19.90400     2.39145 23941.34424(155) 24369.88672     1.00000
2977    19.90800     2.39098 23782.78914(154) 24353.06393     1.00000
2978    19.91200     2.39050 23786.25666(154) 24337.22319     1.00000
2979    19.91600     2.39002 23871.34904(155) 24322.39341     1.00000
2980    19.92000     2.38955 23635.34105(154) 24308.54245     1.00000
2981    19.92400     2.38907 23856.50959(154) 24295.59730     1.00000
2982    19.92800     2.38860 23908.00917(155) 24283.45840     1.00000
2983    19.93200     2.38813 23877.58147(155) 24272.01033     1.00000
2984    19.93600     2.38765 23738.23962(154) 24261.13138     1.00000
2985    19.94000     2.38718 23918.76092(155) 24250.70379     1.00000
2986    19.94400     2.38670 24155.36315(155) 24240.62443     1.00000
2987    19.94800     2.38623 23820.08307(154) 24230.81454     1.00000
2988    19.95200     2.38576 23937.28594(155) 24221.22520     1.00000
2989    19.95600     2.38528 23875.78155(155) 24211.83683     1.00000
2990    19.96000     2.38481 23702.39457(154) 24202.65275     1.00000
2991    19.96400     2.38434 23602.34904(154) 24193.68949     1.00000
2992    19.96800     2.38386 23553.90362(153) 24184.96733     1.00000
2993    19.97200     2.38339 23620.91587(154) 24176.50348     1.00000
2994    19.97600     2.38292 23749.72071(154) 24168.30874     1.00000
2995    19.98000     2.38245 23550.45709(153) 24160.38683     1.00000
2996    19.98400     2.38197 23745.29258(154) 24152.73558     1.00000
2997    19.98800     2.38150 23763.12913(154) 24145.34857     1.00000
2998    19.99200     2.38103 23898.89697(155) 24138.21696     1.00000
2999    19.99600     2.38056 23888.80005(155) 24131.33170     1.00000
3000    20.00000     2.38009 23771.18584(154) 24124.22027     1.00000
3001    20.00400     2.37962 23635.13498(154) 24114.82476     1.00000
3002    20.00800     2.37915 23634.51358(154) 24105.01186     1.00000
3003    20.01200     2.37868 23638.83471(154) 24086.97545     1.00000
3004    20.01600     2.37821 23751.67732(154) 24081.29361     1.00000
3005    20.02000     2.37773 23737.38181(154) 24075.81264     1.00000
3006    20.02400     2.37726 23618.93184(154) 24070.52979     1.00000
3007    20.02800     2.37679 23366.62167(153) 24065.44359     1.00000
3008    20.03200     2.37632 23556.29713(153) 24060.55378     1.00000
3009    20.03600     2.37586 23604.71645(154) 24055.86131     1.00000
3010    20.04000     2.37539 23619.78008(154) 24051.36821     1.00000
3011    20.04400     2.37492 23442.99441(153) 24047.07760     1.00000
3012    20.04800     2.37445 23179.10996(152) 24042.99365     1.00000
3013    20.05200     2.37398 23648.48456(154) 24039.12155     1.00000
3014    20.05600     2.37351 23615.80911(154) 24035.46750     1.00000
3015    20.06000     2.37304 23603.38088(154) 24032.03874     1.00000
3016    20.06400     2.37257 23629.09835(154) 24028.84352     1.00000
3017    20.06800     2.37211 23352.57668(153) 24025.89116     1.00000
3018    20.07200     2.37164 23723.05964(154) 24023.19209     1.00000
3019    20.07600     2.37117 23720.51508(154) 24020.75788     1.00000
3020    20.08000     2.37070 23766.39217(154) 24018.60128     1.00000
3021    20.08400     2.37024 23824.07268(154) 24016.73636     1.00000
3022    20.08800     2.36977 23669.33946(154) 24015.17853     1.00000
3023    20.09200     2.36930 23956.86901(155) 24013.94468     1.00000
3024    20.09600     2.36883 23955.05616(155) 24013.05326     1.00000
3025    20.10000     2.36837 24093.53461(155) 24012.52444     1.00000
3026    20.10400     2.36790 23706.13525(154) 24012.38027     1.00000
3027    20.10800     2.36744 23842.59638(154) 24012.64480     1.00000
3028    20.11200     2.36697 23950.38148(155) 24013.34433     1.00000
3029    20.11600     2.36650 23917.25959(155) 24014.50759     1.00000
3030    20.12000     2.36604 23934.14856(155) 24016.16602     1.00000
3031    20.12400     2.36557 23679.94456(154) 24018.35400     1.00000
3032    20.12800     2.36511 23692.55485(154) 24021.10925     1.00000
3033    20.13200     2.36464 23670.61821(154) 24024.47309     1.00000
3034    20.13600     2.36418 23754.47644(154) 24028.49095     1.00000
3035    20.14000     2.36371 23666.16906(154) 24033.21277     1.00000
3036    20.14400     2.36325 23684.04073(154) 24038.69356     1.00000
3037    20.14800     2.36278 23628.45957(154) 24044.99403     1.00000
3038    20.15200     2.36232 23659.21512(154) 24052.18126     1.00000
3039    20.15600     2.36186 23796.28008(154) 24060.32951     1.00000
3040    20.16000     2.36139 23745.23247(154) 24069.52118     1.00000
3041    20.16400     2.36093 23937.84931(155) 24079.84785     1.00000
3042    20.16800     2.36046 23695.81869(154) 24091.41153     1.00000
3043    20.17200     2.36000 23736.78915(154) 24104.32612     1.00000
3044    20.17600     2.35954 24064.16613(155) 24118.71905     1.00000
3045    20.18000     2.35908 23944.42279(155) 24134.73330     1.00000
3046    20.18400     2.35861 23691.97866(154) 24152.52968     1.00000
3047    20.18800     2.35815 23737.43424(154) 24172.28953     1.00000
3048    20.19200     2.35769 24014.68051(155) 24194.21797     1.00000
3049    20.19600     2.35723 24080.02875(155) 24218.54767     1.00000
3050    20.20000     2.35676 23820.02827(154) 24245.54342     1.00000
3051    20.20400     2.35630 24071.69489(155) 24275.50753     1.00000
3052    20.20800     2.35584 24067.11982(155) 24308.78641     1.00000
3053    20.21200     2.35538 23793.86176(154) 24345.77838     1.00000
3054    20.21600     2.35492 24124.89084(155) 24386.94332     1.00000
3055    20.22000     2.35446 23957.02119(155) 24432.81427     1.00000
3056    20.22400     2.35400 23838.22071(154) 24484.01185     1.00000
3057    20.22800     2.35354 23980.09296(155) 24541.26185     1.00000
3058    20.23200     2.35308 23906.75959(155) 24605.41729     1.00000
3059    20.23600     2.35261 24032.34624(155) 24677.48592     1.00000
3060    20.24000     2.35215 24199.63046(156) 24758.64231     1.00000
3061    20.24400     2.35169 24334.87555(156) 24850.17979     1.00000
3062    20.24800     2.35124 24311.96033(156) 24953.46835     1.00000
3063    20.25200     2.35078 24347.04357(156) 25071.24730     1.00000
3064    20.25600     2.35032 24575.00430(157) 25204.40190     1.00000
3065    20.26000     2.34986 24588.73589(157) 25359.60631     1.00000
3066    20.26400     2.34940 24727.30369(157) 25538.73521     1.00000
3067    20.26800     2.34894 25005.75027(158) 25746.85147     1.00000
3068    20.27200     2.34848 25330.86787(159) 25990.89450     1.00000
3069    20.27600     2.34802 25474.13951(160) 26281.38007     1.00000
3070    20.28000     2.34756 26445.24075(163) 26636.44934     1.00000
3071    20.28400     2.34711 26858.28967(164) 27091.16636     1.00000
3072    20.28800     2.34665 27446.64989(166) 27717.23208     1.00000
3073    20.29200     2.34619 28467.34851(169) 28660.65582     1.00000
3074    20.29600     2.34573 29981.86418(173) 30205.48176     1.00000
3075    20.30000     2.34528 31958.38786(179) 32864.50653     1.00000
3076    20.30400     2.34482 35363.64000(188) 37479.34939     1.00000
3077    20.30800     2.34436 41849.71283(205) 45281.26778     1.00000
3078    20.31200     2.34390 52289.73988(229) 57829.98541     1.00000
3079    20.31600     2.34345 70783.78168(266) 76739.55336     1.00000
3080    20.32000     2.34299 98530.52570(314) 103149.19792     1.00000
3081    20.32400     2.34253 135434.74592(368) 137012.93627     1.00000
3082    20.32800     2.34208 178188.44595(422) 176418.86946     1.00000
3083    20.33200     2.34162 221702.86526(471) 217221.55968     1.00000
3084    20.33600     2.34117 257720.58302(508) 253260.26163     1.00000
3085    20.34000     2.34071 279833.89855(529) 277461.86500     1.00000
3086    20.34400     2.34026 284844.77819(534) 284067.68134     1.00000
3087    20.34800     2.33980 272753.35400(522) 271310.14653     1.00000
3088    20.35200     2.33935 246626.18460(497) 242442.16852     1.00000
3089    20.35600     2.33889 209888.27786(458) 203989.83117     1.00000
3090    20.36000     2.33844 169078.68300(411) 162964.62889     1.00000
3091    20.36400     2.33798 130130.74361(361) 124959.93437     1.00000
3092    20.36800     2.33753 97628.25166(312) 93387.61584     1.00000
3093    20.37200     2.33707 73815.19149(272) 69487.98696     1.00000
3094    20.37600     2.33662 57474.34884(240) 52831.03934     1.00000
3095    20.38000     2.33617 45928.93848(214) 42039.17246     1.00000
3096    20.38400     2.33571 38180.45847(195) 35459.87839     1.00000
3097    20.38800     2.33526 33289.80138(182) 31616.09758     1.00000
3098    20.39200     2.33481 30422.29878(174) 29402.87141     1.00000
3099    20.39600     2.33435 28582.31132(169) 28096.90190     1.00000
3100    20.40000     2.33390 27529.98526(166) 27273.51800     1.00000
3101    20.40400     2.33345 26647.60916(163) 26704.67145     1.00000
3102    20.40800     2.33299 26053.07350(161) 26275.82679     1.00000
3103    20.41200     2.33254 25440.13779(159) 25931.37636     1.00000
3104    20.41600     2.33209 25263.57151(159) 25643.59276     1.00000
3105    20.42000     2.33164 25182.39774(159) 25396.91614     1.00000
3106    20.42400     2.33119 24570.88711(157) 25184.57827     1.00000
3107    20.42800     2.33073 24387.70786(156) 24996.27788     1.00000
3108    20.43200     2.33028 24238.37410(156) 24833.89143     1.00000
3109    20.43600     2.32983 23895.80453(155) 24690.38959     1.00000
3110    20.44000     2.32938 23989.72779(155) 24562.86210     1.00000
3111    20.44400     2.32893 23768.02082(154) 24448.93826     1.00000
3112    20.44800     2.32848 23466.45162(153) 24346.66929     1.00000
3113    20.45200     2.32803 23359.85115(153) 24254.44148     1.00000
3114    20.45600     2.32758 23524.30493(153) 24170.90983     1.00000
3115    20.46000     2.32713 23368.02396(153) 24094.94655     1.00000
3116    20.46400     2.32668 23297.52902(153) 24025.60067     1.00000
3117    20.46800     2.32623 23245.84794(152) 23962.06609     1.00000
3118    20.47200     2.32578 23136.41784(152) 23903.65616     1.00000
3119    20.47600     2.32533 22943.01945(151) 23849.78327     1.00000
3120    20.48000     2.32488 22963.47670(152) 23799.94244     1.00000
3121    20.48400     2.32443 22666.18622(151) 23753.69791     1.00000
3122    20.48800     2.32398 23100.25631(152) 23710.67223     1.00000
3123    20.49200     2.32353 23210.08788(152) 23670.53726     1.00000
3124    20.49600     2.32308 22676.04088(151) 23633.00669     1.00000
3125    20.50000     2.32264 22918.12277(151) 23597.82980     1.00000
3126    20.50400     2.32219 22869.29993(151) 23564.78606     1.00000
3127    20.50800     2.32174 22944.34514(151) 23533.68054     1.00000
3128    20.51200     2.32129 22959.16566(152) 23504.33977     1.00000
3129    20.51600     2.32084 22965.69667(152) 23476.60790     1.00000
3130    20.52000     2.32040 22896.02043(151) 23450.34326     1.00000
3131    20.52400     2.31995 22498.30519(150) 23425.41495     1.00000
3132    20.52800     2.31950 22618.40149(150) 23401.70000     1.00000
3133    20.53200     2.31905 22530.46871(150) 23379.08103     1.00000
3134    20.53600     2.31861 22632.20687(150) 23357.44526     1.00000
3135    20.54000     2.31816 22663.03409(151) 23336.68506     1.00000
3136    20.54400     2.31771 22521.87536(150) 23316.70053     1.00000
3137    20.54800     2.31727 22540.56378(150) 23297.40351     1.00000
3138    20.55200     2.31682 22755.82641(151) 23278.72166     1.00000
3139    20.55600     2.31638 22884.87734(151) 23260.60106     1.00000
3140    20.56000     2.31593 22680.77630(151) 23243.00581     1.00000
3141    20.56400     2.31548 22797.17134(151) 23225.91461     1.00000
3142    20.56800     2.31504 22648.10040(150) 23209.31544     1.00000
3143    20.57200     2.31459 22490.35416(150) 23193.20021     1.00000
3144    20.57600     2.31415 22709.74839(151) 23177.56055     1.00000
3145    20.58000     2.31370 22625.92117(150) 23162.38559     1.00000
3146    20.58400     2.31326 22589.67251(150) 23147.66121     1.00000
3147    20.58800     2.31281 22436.76964(150) 23133.37041     1.00000
3148    20.59200     2.31237 22496.74381(150) 23119.49418     1.00000
3149    20.59600     2.31193 22733.41754(151) 23106.01245     1.00000
3150    20.60000     2.31148 22393.61731(150) 23092.90489     1.00000
3151    20.60400     2.31104 22568.38560(150) 23080.15154     1.00000
3152    20.60800     2.31059 22432.04474(150) 23067.73322     1.00000
3153    20.61200     2.31015 22633.91359(150) 23055.63180     1.00000
3154    20.61600     2.30971 22455.74653(150) 23043.83032     1.00000
3155    20.62000     2.30926 22164.44874(149) 23032.31303     1.00000
3156    20.62400     2.30882 22385.06237(150) 23021.06539     1.00000
3157    20.62800     2.30838 22285.00772(149) 23010.07402     1.00000
3158    20.63200     2.30794 22429.76301(150) 22999.32665     1.00000
3159    20.63600     2.30749 22474.10987(150) 22988.81204     1.00000
3160    20.64000     2.30705 22336.66285(149) 22978.51993     1.00000
3161    20.64400     2.30661 22224.41776(149) 22968.44092     1.00000
3162    20.64800     2.30617 22610.65084(150) 22958.56648     1.00000
3163    20.65200     2.30572 22567.54860(150) 22948.88883     1.00000
3164    20.65600     2.30528 22509.81081(150) 22939.40128     1.00000
3165    20.66000     2.30484 22413.14797(150) 22930.10515     1.00000
3166    20.66400     2.30440 22628.97044(150) 22921.00865     1.00000
3167    20.66800     2.30396 22275.01703(149) 22912.07792     1.00000
3168    20.67200     2.30352 22348.27217(149) 22903.29110     1.00000
3169    20.67600     2.30308 22275.91221(149) 22894.66789     1.00000
3170    20.68000     2.30264 22302.38109(149) 22886.20465     1.00000
3171    20.68400     2.30220 22071.12990(149) 22877.89820     1.00000
3172    20.68800     2.30176 22363.73715(150) 22869.74583     1.00000
3173    20.69200     2.30132 22097.95387(149) 22861.74525     1.00000
3174    20.69600     2.30088 22126.37896(149) 22853.89457     1.00000
3175    20.70000     2.30044 22167.76277(149) 22846.19235     1.00000
3176    20.70400     2.30000 22548.85646(150) 22838.63750     1.00000
3177    20.70800     2.29956 22327.26122(149) 22831.22937     1.00000
3178    20.71200     2.29912 22407.89037(150) 22823.96767     1.00000
3179    20.71600     2.29868 22306.50147(149) 22816.85253     1.00000
3180    20.72000     2.29824 22233.91413(149) 22809.88444     1.00000
3181    20.72400     2.29780 22430.33422(150) 22803.06433     1.00000
3182    20.72800     2.29736 22231.01787(149) 22796.39352     1.00000
3183    20.73200     2.29692 22268.91691(149) 22789.87374     1.00000
3184    20.73600     2.29649 21999.96555(148) 22783.50716     1.00000
3185    20.74000     2.29605 22141.15807(149) 22777.29642     1.00000
3186    20.74400     2.29561 22143.49369(149) 22771.24458     1.00000
3187    20.74800     2.29517 22429.33156(150) 22765.35523     1.00000
3188    20.75200     2.29473 22242.29214(149) 22759.63245     1.00000
3189    20.75600     2.29430 22104.02466(149) 22754.08088     1.00000
3190    20.76000     2.29386 22183.36826(149) 22748.70572     1.00000
3191    20.76400     2.29342 21913.42157(148) 22743.51281     1.00000
3192    20.76800     2.29299 21978.91958(148) 22738.50863     1.00000
3193    20.77200     2.29255 21984.03392(148) 22733.70036     1.00000
3194    20.77600     2.29211 22395.59121(150) 22729.09598     1.00000
3195    20.78000     2.29168 22327.32308(149) 22724.70425     1.00000
3196    20.78400     2.29124 22023.17914(148) 22720.53486     1.00000
3197    20.78800     2.29080 21792.42875(148) 22716.59845     1.00000
3198    20.79200     2.29037 21974.70701(148) 22712.90724     1.00000
3199    20.79600     2.28993 22162.34958(149) 22709.48401     1.00000
3200    20.80000     2.28950 22016.84967(148) 22706.35609     1.00000
3201    20.80400     2.28906 21973.05160(148) 22703.49787     1.00000
3202    20.80800     2.28863 22114.14647(149) 22700.92716     1.00000
3203    20.81200     2.28819 22231.27040(149) 22698.67962     1.00000
3204    20.81600     2.28776 22134.41366(149) 22696.77592     1.00000
3205    20.82000     2.28732 22106.03996(149) 22695.23884     1.00000
3206    20.82400     2.28689 22044.31050(148) 22694.09352     1.00000
3207    20.82800     2.28645 22159.84936(149) 22693.36767     1.00000
3208    20.83200     2.28602 22200.67455(149) 22693.09192     1.00000
3209    20.83600     2.28558 22209.37204(149) 22693.30018     1.00000
3210    20.84000     2.28515 22026.93207(148) 22694.03001     1.00000
3211    20.84400     2.28472 22048.09934(148) 22695.32313     1.00000
3212    20.84800     2.28428 21876.17538(148) 22697.22590     1.00000
3213    20.85200     2.28385 22295.47745(149) 22699.78999     1.00000
3214    20.85600     2.28342 22190.99094(149) 22703.07308     1.00000
3215    20.86000     2.28298 22285.11952(149) 22707.13971     1.00000
3216    20.86400     2.28255 22116.71912(149) 22712.06221     1.00000
3217    20.86800     2.28212 22222.76559(149) 22717.92191     1.00000
3218    20.87200     2.28169 22316.14252(149) 22724.81045     1.00000
3219    20.87600     2.28125 22284.70934(149) 22732.83135     1.00000
3220    20.88000     2.28082 22389.36155(150) 22742.10191     1.00000
3221    20.88400     2.28039 22516.70325(150) 22752.75545     1.00000
3222    20.88800     2.27996 22550.56082(150) 22764.94391     1.00000
3223    20.89200     2.27953 22603.19217(150) 22778.84113     1.00000
3224    20.89600     2.27909 22821.43810(151) 22794.64661     1.00000
3225    20.90000     2.27866 22868.89558(151) 22812.59019     1.00000
3226    20.90400     2.27823 22702.04419(151) 22832.93772     1.00000
3227    20.90800     2.27780 22857.73670(151) 22855.99795     1.00000
3228    20.91200     2.27737 22727.91636(151) 22882.13102     1.00000
3229    20.91600     2.27694 22646.08399(150) 22911.75901     1.00000
3230    20.92000     2.27651 22487.28609(150) 22945.37901     1.00000
3231    20.92400     2.27608 22550.56937(150) 22983.57952     1.00000
3232    20.92800     2.27565 22632.76154(150) 23027.06117     1.00000
3233    20.93200     2.27522 22498.53037(150) 23076.66308     1.00000
3234    20.93600     2.27479 22565.88471(150) 23133.39674     1.00000
3235    20.94000     2.27436 22476.64940(150) 23198.49040     1.00000
3236    20.94400     2.27393 22449.92291(150) 23273.44945     1.00000
3237    20.94800     2.27350 22471.12813(150) 23360.14477     1.00000
3238    20.95200     2.27307 22782.83383(151) 23460.96011     1.00000
3239    20.95600     2.27264 22819.17469(151) 23579.08125     1.00000
3240    20.96000     2.27221 22872.67262(151) 23719.13939     1.00000
3241    20.96400     2.27178 22811.76212(151) 23888.71358     1.00000
3242    20.96800     2.27136 23359.94154(153) 24101.77076     1.00000
3243    20.97200     2.27093 23653.00107(154) 24386.05803     1.00000
3244    20.97600     2.27050 24173.31410(155) 24797.60386     1.00000
3245    20.98000     2.27007 25026.61796(158) 25446.07696     1.00000
3246    20.98400     2.26964 25505.84078(160) 26533.12868     1.00000
3247    20.98800     2.26922 26936.72083(164) 28399.67076     1.00000
3248    20.99200     2.26879 29451.35695(172) 31565.85562     1.00000
3249    20.99600     2.26836 33786.90404(184) 36731.72496     1.00000
3250    21.00000     2.26793 41463.45551(204) 44696.08362     1.00000
3251    21.00400     2.26751 53016.95474(230) 56160.43314     1.00000
3252    21.00800     2.26708 69792.48841(264) 71424.24980     1.00000
3253    21.01200     2.26665 89737.37469(300) 90039.55306     1.00000
3254    21.01600     2.26623 112480.25946(335) 110544.30377     1.00000
3255    21.02000     2.26580 133312.95504(365) 130405.63532     1.00000
3256    21.02400     2.26537 149395.57619(387) 146300.15122     1.00000
3257    21.02800     2.26495 155224.01006(394) 154876.59156     1.00000
3258    21.03200     2.26452 152605.34443(391) 153995.79126     1.00000
3259    21.03600     2.26410 141877.65681(377) 143834.55325     1.00000
3260    21.04000     2.26367 125849.86740(355) 126840.02065     1.00000
3261    21.04400     2.26324 107355.28610(328) 106506.36885     1.00000
3262    21.04800     2.26282 88193.97789(297) 86096.32790     1.00000
3263    21.05200     2.26239 71113.96219(267) 67966.69224     1.00000
3264    21.05600     2.26197 57033.44288(239) 53380.79654     1.00000
3265    21.06000     2.26154 46679.39878(216) 42618.11600     1.00000
3266    21.06400     2.26112 39046.83089(198) 35266.31953     1.00000
3267    21.06800     2.26070 33657.75936(183) 30571.28268     1.00000
3268    21.07200     2.26027 30049.40863(173) 27729.87772     1.00000
3269    21.07600     2.25985 27892.78362(167) 26066.22348     1.00000
3270    21.08000     2.25942 26110.48320(162) 25094.14147     1.00000
3271    21.08400     2.25900 25093.28497(158) 24504.15926     1.00000
3272    21.08800     2.25858 24111.28716(155) 24118.16078     1.00000
3273    21.09200     2.25815 23996.83006(155) 23841.66398     1.00000
3274    21.09600     2.25773 23743.22882(154) 23627.35199     1.00000
3275    21.10000     2.25731 23161.41295(152) 23452.01624     1.00000
3276    21.10400     2.25688 22901.36281(151) 23303.88516     1.00000
3277    21.10800     2.25646 22693.15764(151) 23176.39712     1.00000
3278    21.11200     2.25604 22557.96306(150) 23065.39591     1.00000
3279    21.11600     2.25561 22378.80614(150) 22967.93482     1.00000
3280    21.12000     2.25519 22192.28324(149) 22881.76743     1.00000
3281    21.12400     2.25477 22117.67171(149) 22805.11339     1.00000
3282    21.12800     2.25435 22084.59179(149) 22736.53305     1.00000
3283    21.13200     2.25393 21938.89185(148) 22674.84843     1.00000
3284    21.13600     2.25350 21960.47141(148) 22619.08760     1.00000
3285    21.14000     2.25308 21844.75875(148) 22568.44290     1.00000
3286    21.14400     2.25266 21909.05742(148) 22522.23901     1.00000
3287    21.14800     2.25224 21700.69420(147) 22479.90788     1.00000
3288    21.15200     2.25182 21862.81151(148) 22440.96908     1.00000
3289    21.15600     2.25140 21664.74580(147) 22405.01415     1.00000
3290    21.16000     2.25098 21655.61548(147) 22371.69415     1.00000
3291    21.16400     2.25056 21575.39675(147) 22340.70955     1.00000
3292    21.16800     2.25014 21776.10948(148) 22311.80217     1.00000
3293    21.17200     2.24972 21731.30697(147) 22284.74850     1.00000
3294    21.17600     2.24930 21592.06211(147) 22259.35430     1.00000
3295    21.18000     2.24888 21548.46017(147) 22235.45017     1.00000
3296    21.18400     2.24846 21548.86251(147) 22212.88779     1.00000
3297    21.18800     2.24804 21622.13977(147) 22191.53690     1.00000
3298    21.19200     2.24762 21733.50587(147) 22171.28274     1.00000
3299    21.19600     2.24720 21648.93333(147) 22152.02386     1.00000
3300    21.20000     2.24678 21503.16665(147) 22133.67034     1.00000
3301    21.20400     2.24636 21432.55569(146) 22116.14227     1.00000
3302    21.20800     2.24594 21499.94891(147) 22099.36842     1.00000
3303    21.21200     2.24552 21547.50040(147) 22083.28514     1.00000
3304    21.21600     2.24510 21428.75636(146) 22067.83542     1.00000
3305    21.22000     2.24469 21852.14307(148) 22052.96810     1.00000
3306    21.22400     2.24427 21815.86331(148) 22038.63712     1.00000
3307    21.22800     2.24385 21946.05113(148) 22024.80096     1.00000
3308    21.23200     2.24343 21699.59472(147) 22011.42210     1.00000
3309    21.23600     2.24301 21687.16714(147) 21998.46658     1.00000
3310    21.24000     2.24260 21673.44130(147) 21985.90358     1.00000
3311    21.24400     2.24218 21764.59979(148) 21973.70511     1.00000
3312    21.24800     2.24176 21738.57683(147) 21961.84566     1.00000
3313    21.25200     2.24134 21634.77312(147) 21950.30200     1.00000
3314    21.25600     2.24093 21692.72617(147) 21939.05194     1.00000
3315    21.26000     2.24051 21740.93662(147) 21928.04818     1.00000
3316    21.26400     2.24009 21573.95994(147) 21917.18558     1.00000
3317    21.26800     2.23968 21747.03679(147) 21906.60671     1.00000
3318    21.27200     2.23926 21648.47677(147) 21895.90467     1.00000
3319    21.27600     2.23885 21395.65302(146) 21885.86879     1.00000
3320    21.28000     2.23843 21399.32704(146) 21876.03236     1.00000
3321    21.28400     2.23801 21566.63857(147) 21866.38362     1.00000
3322    21.28800     2.23760 21377.11463(146) 21856.91174     1.00000
3323    21.29200     2.23718 21479.22275(147) 21847.60668     1.00000
3324    21.29600     2.23677 21443.51007(146) 21838.45917     1.00000
3325    21.30000     2.23635 21610.14095(147) 21829.46057     1.00000
3326    21.30400     2.23594 21421.06450(146) 21820.60292     1.00000
3327    21.30800     2.23552 21459.00400(146) 21811.87878     1.00000
3328    21.31200     2.23511 21377.92015(146) 21803.28125     1.00000
3329    21.31600     2.23469 21449.33499(146) 21794.80392     1.00000
3330    21.32000     2.23428 21504.90594(147) 21786.44079     1.00000
3331    21.32400     2.23386 21210.18156(146) 21778.18627     1.00000
3332    21.32800     2.23345 21312.26982(146) 21770.03517     1.00000
3333    21.33200     2.23304 21285.54048(146) 21761.98261     1.00000
3334    21.33600     2.23262 21250.77778(146) 21754.02404     1.00000
3335    21.34000     2.23221 21347.39336(146) 21746.15521     1.00000
3336    21.34400     2.23179 21265.99428(146) 21738.37212     1.00000
3337    21.34800     2.23138 21243.98192(146) 21730.67103     1.00000
3338    21.35200     2.23097 21503.25268(147) 21723.04845     1.00000
3339    21.35600     2.23056 21111.80171(145) 21715.50108     1.00000
3340    21.36000     2.23014 21072.97683(145) 21708.02583     1.00000
3341    21.36400     2.22973 21112.77922(145) 21700.61979     1.00000
3342    21.36800     2.22932 20987.97322(145) 21693.28025     1.00000
3343    21.37200     2.22890 21211.61723(146) 21686.00463     1.00000
3344    21.37600     2.22849 21354.52758(146) 21678.79052     1.00000
3345    21.38000     2.22808 21240.03304(146) 21671.63563     1.00000
3346    21.38400     2.22767 21007.51095(145) 21664.53783     1.00000
3347    21.38800     2.22726 21117.77336(145) 21657.49509     1.00000
3348    21.39200     2.22684 21086.05718(145) 21650.50550     1.00000
3349    21.39600     2.22643 21058.59948(145) 21643.56727     1.00000
3350    21.40000     2.22602 21332.95208(146) 21636.67870     1.00000
3351    21.40400     2.22561 21076.39706(145) 21629.85740     1.00000
3352    21.40800     2.22520 21220.23242(146) 21623.22907     1.00000
3353    21.41200     2.22479 20943.19860(145) 21616.90180     1.00000
3354    21.41600     2.22438 21268.90790(146) 21610.30563     1.00000
3355    21.42000     2.22397 21036.28221(145) 21603.64669     1.00000
3356    21.42400     2.22356 20998.37309(145) 21597.02907     1.00000
3357    21.42800     2.22315 21039.09349(145) 21590.45163     1.00000
3358    21.43200     2.22274 20983.16102(145) 21583.91328     1.00000
3359    21.43600     2.22233 20931.45784(145) 21577.41303     1.00000
3360    21.44000     2.22192 21037.61213(145) 21570.94990     1.00000
3361    21.44400     2.22151 21082.32040(145) 21564.52300     1.00000
3362    21.44800     2.22110 21056.85592(145) 21558.13147     1.00000
3363    21.45200     2.22069 20947.58063(145) 21551.77451     1.00000
3364    21.45600     2.22028 21298.15598(146) 21545.45136     1.00000
3365    21.46000     2.21987 21352.11884(146) 21539.16130     1.00000
3366    21.46400     2.21946 20904.10884(145) 21532.90366     1.00000
3367    21.46800     2.21905 20912.14454(145) 21526.67781     1.00000
3368    21.47200     2.21864 20798.32761(144) 21520.48315     1.00000
3369    21.47600     2.21824 21040.42697(145) 21514.31914     1.00000
3370    21.48000     2.21783 21096.72374(145) 21508.18526     1.00000
3371    21.48400     2.21742 20998.67061(145) 21502.08101     1.00000
3372    21.48800     2.21701 21183.22055(146) 21496.00594     1.00000
3373    21.49200     2.21660 20933.73355(145) 21489.95965     1.00000
3374    21.49600     2.21620 21034.19301(145) 21483.94173     1.00000
3375    21.50000     2.21579 21097.01616(145) 21477.95184     1.00000
3376    21.50400     2.21538 20948.51067(145) 21471.98965     1.00000
3377    21.50800     2.21498 21270.06201(146) 21466.05485     1.00000
3378    21.51200     2.21457 21239.06374(146) 21460.14720     1.00000
3379    21.51600     2.21416 21050.30135(145) 21454.26643     1.00000
3380    21.52000     2.21375 21205.85061(146) 21448.41236     1.00000
3381    21.52400     2.21335 21210.87713(146) 21442.58482     1.00000
3382    21.52800     2.21294 21051.30885(145) 21436.78360     1.00000
3383    21.53200     2.21254 21212.54945(146) 21431.00857     1.00000
3384    21.53600     2.21213 21046.31470(145) 21425.25965     1.00000
3385    21.54000     2.21172 21097.70895(145) 21419.53677     1.00000
3386    21.54400     2.21132 21058.70317(145) 21413.83987     1.00000
3387    21.54800     2.21091 21035.20141(145) 21408.16896     1.00000
3388    21.55200     2.21051 20968.47441(145) 21402.52402     1.00000
3389    21.55600     2.21010 20967.36710(145) 21396.90511     1.00000
3390    21.56000     2.20970 20963.02769(145) 21391.31230     1.00000
3391    21.56400     2.20929 21088.89732(145) 21385.74567     1.00000
3392    21.56800     2.20889 20955.03465(145) 21380.20537     1.00000
3393    21.57200     2.20848 21076.43045(145) 21374.69156     1.00000
3394    21.57600     2.20808 21111.76891(145) 21369.20443     1.00000
3395    21.58000     2.20767 21010.41803(145) 21363.74421     1.00000
3396    21.58400     2.20727 20909.33749(145) 21358.31118     1.00000
3397    21.58800     2.20686 21069.97730(145) 21352.90562     1.00000
3398    21.59200     2.20646 21069.16898(145) 21347.52789     1.00000
3399    21.59600     2.20606 20936.76979(145) 21342.17836     1.00000
3400    21.60000     2.20565 20940.05971(145) 21336.85748     1.00000
3401    21.60400     2.20525 20921.68579(145) 21331.56570     1.00000
3402    21.60800     2.20485 20914.33809(145) 21326.30354     1.00000
3403    21.61200     2.20444 20876.35474(144) 21321.07159     1.00000
3404    21.61600     2.20404 20860.77377(144) 21315.87046     1.00000
3405    21.62000     2.20364 20847.01618(144) 21310.70083     1.00000
3406    21.62400     2.20323 20962.51287(145) 21305.56346     1.00000
3407    21.62800     2.20283 21074.21350(145) 21300.45915     1.00000
3408    21.63200     2.20243 21031.24411(145) 21295.38878     1.00000
3409    21.63600     2.20203 20917.03060(145) 21290.35330     1.00000
3410    21.64000     2.20162 21259.04702(146) 21285.35376     1.00000
3411    21.64400     2.20122 21022.27508(145) 21280.39126     1.00000
3412    21.64800     2.20082 21116.91230(145) 21275.46704     1.00000
3413    21.65200     2.20042 21031.36154(145) 21270.58241     1.00000
3414    21.65600     2.20002 20861.19599(144) 21265.73879     1.00000
3415    21.66000     2.19961 21061.57813(145) 21260.93773     1.00000
3416    21.66400     2.19921 20987.64525(145) 21256.18091     1.00000
3417    21.66800     2.19881 20941.38950(145) 21251.47014     1.00000
3418    21.67200     2.19841 20972.67852(145) 21246.80738     1.00000
3419    21.67600     2.19801 21077.06710(145) 21242.19477     1.00000
3420    21.68000     2.19761 21094.38105(145) 21237.63462     1.00000
3421    21.68400     2.19721 20958.99592(145) 21233.12944     1.00000
3422    21.68800     2.19681 20756.89523(144) 21228.68195     1.00000
3423    21.69200     2.19641 20953.70058(145) 21224.29513     1.00000
3424    21.69600     2.19601 20746.91161(144) 21219.97218     1.00000
3425    21.70000     2.19561 20833.23887(144) 21215.71664     1.00000
3426    21.70400     2.19521 21104.31457(145) 21211.53232     1.00000
3427    21.70800     2.19481 21120.08361(145) 21207.42340     1.00000
3428    21.71200     2.19441 20976.97547(145) 21203.48305     1.00000
3429    21.71600     2.19401 20976.78357(145) 21199.88991     1.00000
3430    21.72000     2.19361 20807.86808(144) 21196.19677     1.00000
3431    21.72400     2.19321 20776.18480(144) 21192.44008     1.00000
3432    21.72800     2.19281 20994.84351(145) 21188.78635     1.00000
3433    21.73200     2.19241 20783.25859(144) 21185.24279     1.00000
3434    21.73600     2.19202 20684.52489(144) 21181.81734     1.00000
3435    21.74000     2.19162 20851.37340(144) 21178.51877     1.00000
3436    21.74400     2.19122 20932.11387(145) 21175.35675     1.00000
3437    21.74800     2.19082 20966.00351(145) 21172.34197     1.00000
3438    21.75200     2.19042 20841.93895(144) 21169.48629     1.00000
3439    21.75600     2.19003 20807.54657(144) 21166.80287     1.00000
3440    21.76000     2.18963 20970.22900(145) 21164.30635     1.00000
3441    21.76400     2.18923 20956.33185(145) 21162.01306     1.00000
3442    21.76800     2.18883 20925.82298(145) 21159.94120     1.00000
3443    21.77200     2.18844 20925.87642(145) 21158.11119     1.00000
3444    21.77600     2.18804 20709.00152(144) 21156.54589     1.00000
3445    21.78000     2.18764 20862.78658(144) 21155.27102     1.00000
3446    21.78400     2.18724 20852.67081(144) 21154.31551     1.00000
3447    21.78800     2.18685 20802.93571(144) 21153.71202     1.00000
3448    21.79200     2.18645 20943.02286(145) 21153.49746     1.00000
3449    21.79600     2.18605 20887.30404(145) 21153.71358     1.00000
3450    21.80000     2.18566 21066.49627(145) 21154.40768     1.00000
3451    21.80400     2.18526 20824.86361(144) 21155.63343     1.00000
3452    21.80800     2.18487 20862.68792(144) 21157.45168     1.00000
3453    21.81200     2.18447 20633.08328(144) 21159.93752     1.00000
3454    21.81600     2.18407 20936.52734(145) 21162.92889     1.00000
3455    21.82000     2.18368 20986.86203(145) 21165.46922     1.00000
3456    21.82400     2.18328 20739.46174(144) 21170.04815     1.00000
3457    21.82800     2.18289 20980.76159(145) 21172.03853     1.00000
3458    21.83200     2.18249 21038.76009(145) 21179.26237     1.00000
3459    21.83600     2.18210 20768.53572(144) 21187.79943     1.00000
3460    21.84000     2.18170 20717.09273(144) 21197.80908     1.00000
3461    21.84400     2.18131 20908.68696(145) 21209.46735     1.00000
3462    21.84800     2.18091 20916.03599(145) 21222.96637     1.00000
3463    21.85200     2.18052 20799.87121(144) 21238.51234     1.00000
3464    21.85600     2.18013 21179.34055(146) 21256.32120     1.00000
3465    21.86000     2.17973 21078.07205(145) 21276.61072     1.00000
3466    21.86400     2.17934 21030.25396(145) 21299.58733     1.00000
3467    21.86800     2.17894 21200.61107(146) 21325.42566     1.00000
3468    21.87200     2.17855 21153.65172(145) 21354.23792     1.00000
3469    21.87600     2.17816 21047.00176(145) 21386.03082     1.00000
3470    21.88000     2.17776 21278.72107(146) 21420.64778     1.00000
3471    21.88400     2.17737 21077.11064(145) 21457.69710     1.00000
3472    21.88800     2.17698 21121.06158(145) 21496.47136     1.00000
3473    21.89200     2.17658 20937.92855(145) 21535.87145     1.00000
3474    21.89600     2.17619 21339.30739(146) 21574.35890     1.00000
3475    21.90000     2.17580 21671.58933(147) 21609.97017     1.00000
3476    21.90400     2.17541 21864.55612(148) 21640.42781     1.00000
3477    21.90800     2.17501 21726.85204(147) 21663.36867     1.00000
3478    21.91200     2.17462 21797.74514(148) 21676.67296     1.00000
3479    21.91600     2.17423 21708.42229(147) 21678.82849     1.00000
3480    21.92000     2.17384 21608.25280(147) 21669.22696     1.00000
3481    21.92400     2.17345 21650.59398(147) 21648.29190     1.00000
3482    21.92800     2.17305 21493.92695(147) 21617.39094     1.00000
3483    21.93200     2.17266 21449.53559(146) 21578.56419     1.00000
3484    21.93600     2.17227 21587.63743(147) 21534.16279     1.00000
3485    21.94000     2.17188 21362.78400(146) 21486.50498     1.00000
3486    21.94400     2.17149 21429.77233(146) 21437.62538     1.00000
3487    21.94800     2.17110 21135.35147(145) 21389.14289     1.00000
3488    21.95200     2.17071 21082.57478(145) 21342.23187     1.00000
3489    21.95600     2.17032 20956.86720(145) 21297.66225     1.00000
3490    21.96000     2.16993 20782.31085(144) 21255.87332     1.00000
3491    21.96400     2.16954 21022.48000(145) 21217.05539     1.00000
3492    21.96800     2.16915 20927.70408(145) 21181.22408     1.00000
3493    21.97200     2.16876 20931.82400(145) 21148.28076     1.00000
3494    21.97600     2.16837 20995.62410(145) 21118.05823     1.00000
3495    21.98000     2.16798 20945.15147(145) 21090.35320     1.00000
3496    21.98400     2.16759 20925.25833(145) 21064.94831     1.00000
3497    21.98800     2.16720 20880.72320(145) 21041.62636     1.00000
3498    21.99200     2.16681 20863.46201(144) 21020.17889     1.00000
3499    21.99600     2.16642 20511.07893(143) 21000.41103     1.00000
3500    22.00000     2.16603 20372.90560(143) 20982.14387     1.00000
3501    22.00400     2.16564 20763.14369(144) 20965.21512     1.00000
3502    22.00800     2.16525 21086.28160(145) 20949.47893     1.00000
3503    22.01200     2.16486 20883.93493(145) 20934.80500     1.00000
3504    22.01600     2.16448 20773.75147(144) 20921.07750     1.00000
3505    22.02000     2.16409 20931.39536(145) 20908.19380     1.00000
3506    22.02400     2.16370 20675.00000(144) 20896.06316     1.00000
3507    22.02800     2.16331 20651.10667(144) 20884.60552     1.00000
3508    22.03200     2.16292 20636.30667(144) 20873.75027     1.00000
3509    22.03600     2.16253 20790.24000(144) 20863.43517     1.00000
3510    22.04000     2.16215 20711.96000(144) 20853.60539     1.00000
3511    22.04400     2.16176 20689.97333(144) 20844.21256     1.00000
3512    22.04800     2.16137 20842.40000(144) 20835.21398     1.00000
3513    22.05200     2.16099 21103.74667(145) 20826.57195     1.00000
3514    22.05600     2.16060 20754.07038(144) 20818.25307     1.00000
3515    22.06000     2.16021 20621.88797(144) 20810.22778     1.00000
3516    22.06400     2.15982 20810.16000(144) 20802.46979     1.00000
3517    22.06800     2.15944 20545.20000(143) 20794.95558     1.00000
3518    22.07200     2.15905 20688.92000(144) 20787.63743     1.00000
3519    22.07600     2.15867 20679.84000(144) 20780.39985     1.00000
3520    22.08000     2.15828 20659.46975(144) 20773.38077     1.00000
3521    22.08400     2.15789 20649.22281(144) 20766.15136     1.00000
3522    22.08800     2.15751 20695.03296(144) 20759.58656     1.00000
3523    22.09200     2.15712 20544.44114(143) 20753.16899     1.00000
3524    22.09600     2.15674 20631.94268(144) 20746.88773     1.00000
3525    22.10000     2.15635 20683.72083(144) 20740.73286     1.00000
3526    22.10400     2.15596 20352.48976(143) 20734.69543     1.00000
3527    22.10800     2.15558 20659.64500(144) 20728.76730     1.00000
3528    22.11200     2.15519 20772.76497(144) 20722.94105     1.00000
3529    22.11600     2.15481 20666.05163(144) 20717.20995     1.00000
3530    22.12000     2.15442 20593.22200(144) 20711.56786     1.00000
3531    22.12400     2.15404 20661.14407(144) 20706.00917     1.00000
3532    22.12800     2.15366 20617.68376(144) 20700.52872     1.00000
3533    22.13200     2.15327 20575.87790(143) 20695.12183     1.00000
3534    22.13600     2.15289 20661.18422(144) 20689.78416     1.00000
3535    22.14000     2.15250 20590.79318(143) 20684.51177     1.00000
3536    22.14400     2.15212 20438.32525(143) 20679.30101     1.00000
3537    22.14800     2.15173 20575.63370(143) 20674.14851     1.00000
3538    22.15200     2.15135 20492.57569(143) 20669.05119     1.00000
3539    22.15600     2.15097 20466.95868(143) 20664.00619     1.00000
3540    22.16000     2.15058 20715.07569(144) 20659.01087     1.00000
3541    22.16400     2.15020 20635.27593(144) 20654.06279     1.00000
3542    22.16800     2.14982 20802.60768(144) 20649.15969     1.00000
3543    22.17200     2.14943 20607.33724(144) 20644.29948     1.00000
3544    22.17600     2.14905 20765.50893(144) 20639.48020     1.00000
3545    22.18000     2.14867 20443.40299(143) 20634.70006     1.00000
3546    22.18400     2.14829 20767.84004(144) 20629.95738     1.00000
3547    22.18800     2.14790 20117.93284(142) 20625.25059     1.00000
3548    22.19200     2.14752 20063.47388(142) 20620.57823     1.00000
3549    22.19600     2.14714 20216.43082(142) 20615.93896     1.00000
3550    22.20000     2.14676 20644.99787(144) 20611.33150     1.00000
3551    22.20400     2.14638 20898.26439(145) 20606.75467     1.00000
3552    22.20800     2.14599 20681.38896(144) 20602.20737     1.00000
3553    22.21200     2.14561 20559.79531(143) 20597.68856     1.00000
3554    22.21600     2.14523 20438.56183(143) 20593.19728     1.00000
3555    22.22000     2.14485 20516.27825(143) 20588.73262     1.00000
3556    22.22400     2.14447 20209.53198(142) 20584.29373     1.00000
3557    22.22800     2.14409 20928.91549(145) 20579.87982     1.00000
3558    22.23200     2.14371 20279.83902(142) 20575.49013     1.00000
3559    22.23600     2.14333 21076.53731(145) 20571.12416     1.00000
3560    22.24000     2.14295 20589.59701(143) 20566.78295     1.00000
3561    22.24400     2.14256 20537.61514(143) 20562.46857     1.00000
3562    22.24800     2.14218 20406.41471(143) 20558.17448     1.00000
3563    22.25200     2.14180 20667.13006(144) 20553.89626     1.00000
3564    22.25600     2.14142 20437.68443(143) 20549.63863     1.00000
3565    22.26000     2.14104 20548.55970(143) 20545.40111     1.00000
3566    22.26400     2.14066 20668.00000(144) 20541.18322     1.00000
3567    22.26800     2.14028 20598.13433(144) 20536.98455     1.00000
3568    22.27200     2.13990 20569.18124(143) 20532.80468     1.00000
3569    22.27600     2.13953 20446.26546(143) 20528.64322     1.00000
3570    22.28000     2.13915 20742.48827(144) 20524.49981     1.00000
3571    22.28400     2.13877 20352.33795(143) 20520.37411     1.00000
3572    22.28800     2.13839 20798.65672(144) 20516.26578     1.00000
3573    22.29200     2.13801 20455.03092(143) 20512.17452     1.00000
3574    22.29600     2.13763 20824.47375(144) 20508.10005     1.00000
3575    22.30000     2.13725 20357.33209(143) 20504.04207     1.00000
3576    22.30400     2.13687 20643.49840(144) 20500.00034     1.00000
3577    22.30800     2.13650 20315.62527(143) 20495.97462     1.00000
3578    22.31200     2.13612 20779.20522(144) 20491.96465     1.00000
3579    22.31600     2.13574 20913.85025(145) 20487.97024     1.00000
3580    22.32000     2.13536 20677.52665(144) 20483.99116     1.00000
3581    22.32400     2.13498 20663.77825(144) 20480.02723     1.00000
3582    22.32800     2.13461 20632.96136(144) 20476.07825     1.00000
3583    22.33200     2.13423 20692.64653(144) 20472.14405     1.00000
3584    22.33600     2.13385 20405.43130(143) 20468.22447     1.00000
3585    22.34000     2.13347 20485.34927(143) 20464.31935     1.00000
3586    22.34400     2.13310 20492.32593(143) 20460.42854     1.00000
3587    22.34800     2.13272 20561.03320(143) 20456.55190     1.00000
3588    22.35200     2.13234 20552.54824(143) 20452.68930     1.00000
3589    22.35600     2.13197 20587.70477(143) 20448.84062     1.00000
3590    22.36000     2.13159 20416.65124(143) 20445.00574     1.00000
3591    22.36400     2.13121 20552.17294(143) 20441.18456     1.00000
3592    22.36800     2.13084 20445.06012(143) 20437.37696     1.00000
3593    22.37200     2.13046 20522.06085(143) 20433.58285     1.00000
3594    22.37600     2.13008 20639.48705(144) 20429.80215     1.00000
3595    22.38000     2.12971 20596.19720(144) 20426.03477     1.00000
3596    22.38400     2.12933 20641.72061(144) 20422.28063     1.00000
3597    22.38800     2.12896 20562.21535(143) 20418.53967     1.00000
3598    22.39200     2.12858 20495.56539(143) 20414.81180     1.00000
3599    22.39600     2.12821 20498.71154(143) 20411.09698     1.00000
3600    22.40000     2.12783 20406.05967(143) 20407.39514     1.00000
3601    22.40400     2.12746 20601.09124(144) 20403.70623     1.00000
3602    22.40800     2.12708 20537.40235(143) 20400.03021     1.00000
3603    22.41200     2.12671 20619.12687(144) 20396.36704     1.00000
3604    22.41600     2.12633 20377.17807(143) 20392.71667     1.00000
3605    22.42000     2.12596 20395.48447(143) 20389.07908     1.00000
3606    22.42400     2.12558 20567.47893(143) 20385.45424     1.00000
3607    22.42800     2.12521 20728.33755(144) 20381.84212     1.00000
3608    22.43200     2.12484 20694.63844(144) 20378.24270     1.00000
3609    22.43600     2.12446 20531.86106(143) 20374.65597     1.00000
3610    22.44000     2.12409 20789.60788(144) 20371.08193     1.00000
3611    22.44400     2.12371 20707.62981(144) 20367.52055     1.00000
3612    22.44800     2.12334 20582.11938(143) 20363.97185     1.00000
3613    22.45200     2.12297 20574.72428(143) 20360.43581     1.00000
3614    22.45600     2.12259 20649.23614(144) 20356.91246     1.00000
3615    22.46000     2.12222 20599.40779(144) 20353.40180     1.00000
3616    22.46400     2.12185 20601.93136(144) 20349.90384     1.00000
3617    22.46800     2.12147 20577.69534(143) 20346.41861     1.00000
3618    22.47200     2.12110 20449.13438(143) 20342.94612     1.00000
3619    22.47600     2.12073 20493.98306(143) 20339.48641     1.00000
3620    22.48000     2.12036 20624.08680(144) 20336.03951     1.00000
3621    22.48400     2.11998 20683.17208(144) 20332.60546     1.00000
3622    22.48800     2.11961 20683.39583(144) 20329.18430     1.00000
3623    22.49200     2.11924 20450.77512(143) 20325.77608     1.00000
3624    22.49600     2.11887 20528.15994(143) 20322.38084     1.00000
3625    22.50000     2.11850 20542.16998(143) 20318.99865     1.00000
3626    22.50400     2.11812 20268.02081(142) 20315.62956     1.00000
3627    22.50800     2.11775 20462.75720(143) 20312.27365     1.00000
3628    22.51200     2.11738 20411.76149(143) 20308.93099     1.00000
3629    22.51600     2.11701 20394.44064(143) 20305.60166     1.00000
3630    22.52000     2.11664 20560.78646(143) 20302.28655     1.00000
3631    22.52400     2.11627 20487.25967(143) 20298.95174     1.00000
3632    22.52800     2.11590 20531.76629(143) 20295.31592     1.00000
3633    22.53200     2.11553 20510.12470(143) 20291.31111     1.00000
3634    22.53600     2.11516 20430.61752(143) 20285.90096     1.00000
3635    22.54000     2.11478 20397.33898(143) 20282.67081     1.00000
3636    22.54400     2.11441 20373.77832(143) 20279.45458     1.00000
3637    22.54800     2.11404 20513.74083(143) 20276.25240     1.00000
3638    22.55200     2.11367 20446.89931(143) 20273.06442     1.00000
3639    22.55600     2.11330 20401.53877(143) 20269.89079     1.00000
3640    22.56000     2.11293 20376.53332(143) 20266.73166     1.00000
3641    22.56400     2.11256 20373.83617(143) 20263.58721     1.00000
3642    22.56800     2.11219 20435.48995(143) 20260.45762     1.00000
3643    22.57200     2.11183 20588.85585(143) 20257.34307     1.00000
3644    22.57600     2.11146 20635.43262(144) 20254.24376     1.00000
3645    22.58000     2.11109 20637.93165(144) 20251.15991     1.00000
3646    22.58400     2.11072 20384.60791(143) 20248.09175     1.00000
3647    22.58800     2.11035 20677.12927(144) 20245.03950     1.00000
3648    22.59200     2.10998 20426.19019(143) 20242.00342     1.00000
3649    22.59600     2.10961 20540.54649(143) 20238.98378     1.00000
3650    22.60000     2.10924 20462.92806(143) 20235.98085     1.00000
3651    22.60400     2.10887 20633.77465(144) 20232.99493     1.00000
3652    22.60800     2.10851 20283.93046(142) 20230.02634     1.00000
3653    22.61200     2.10814 20427.98033(143) 20227.07541     1.00000
3654    22.61600     2.10777 20575.11683(143) 20224.14248     1.00000
3655    22.62000     2.10740 20575.27775(143) 20221.22794     1.00000
3656    22.62400     2.10703 20418.49811(143) 20218.33216     1.00000
3657    22.62800     2.10667 20274.17203(142) 20215.45558     1.00000
3658    22.63200     2.10630 20355.92583(143) 20212.59864     1.00000
3659    22.63600     2.10593 20543.36691(143) 20209.76179     1.00000
3660    22.64000     2.10556 20616.59619(144) 20206.94555     1.00000
3661    22.64400     2.10520 20458.59659(143) 20204.15044     1.00000
3662    22.64800     2.10483 20354.23631(143) 20201.37701     1.00000
3663    22.65200     2.10446 20417.52385(143) 20198.62587     1.00000
3664    22.65600     2.10410 20548.86907(143) 20195.89765     1.00000
3665    22.66000     2.10373 20583.66942(143) 20193.19302     1.00000
3666    22.66400     2.10336 20415.16354(143) 20190.51270     1.00000
3667    22.66800     2.10300 20366.25875(143) 20187.85744     1.00000
3668    22.67200     2.10263 20399.62238(143) 20185.22807     1.00000
3669    22.67600     2.10227 20565.84816(143) 20182.62545     1.00000
3670    22.68000     2.10190 20545.30315(143) 20180.05051     1.00000
3671    22.68400     2.10153 20532.57048(143) 20177.56081     1.00000
3672    22.68800     2.10117 20482.47208(143) 20175.26468     1.00000
3673    22.69200     2.10080 20721.44806(144) 20172.82076     1.00000
3674    22.69600     2.10044 20568.10333(143) 20170.37027     1.00000
3675    22.70000     2.10007 20400.89289(143) 20167.97749     1.00000
3676    22.70400     2.09971 20481.15144(143) 20165.65650     1.00000
3677    22.70800     2.09934 20355.85912(143) 20163.30791     1.00000
3678    22.71200     2.09898 20417.58440(143) 20160.99716     1.00000
3679    22.71600     2.09861 20568.82669(143) 20158.72595     1.00000
3680    22.72000     2.09825 20416.02951(143) 20156.49616     1.00000
3681    22.72400     2.09788 20477.07963(143) 20154.30978     1.00000
3682    22.72800     2.09752 20315.84269(143) 20152.17127     1.00000
3683    22.73200     2.09715 20374.50533(143) 20150.08706     1.00000
3684    22.73600     2.09679 20427.06175(143) 20148.04941     1.00000
3685    22.74000     2.09643 20498.26548(143) 20146.05998     1.00000
3686    22.74400     2.09606 20444.61414(143) 20144.12662     1.00000
3687    22.74800     2.09570 20279.66517(142) 20142.25251     1.00000
3688    22.75200     2.09534 20478.11471(143) 20140.44114     1.00000
3689    22.75600     2.09497 20432.02205(143) 20138.69629     1.00000
3690    22.76000     2.09461 20656.80708(144) 20137.02207     1.00000
3691    22.76400     2.09425 20613.23381(144) 20135.42298     1.00000
3692    22.76800     2.09388 20278.04684(142) 20133.90392     1.00000
3693    22.77200     2.09352 20508.23462(143) 20132.47027     1.00000
3694    22.77600     2.09316 20577.58279(143) 20131.12792     1.00000
3695    22.78000     2.09279 20753.93539(144) 20129.88334     1.00000
3696    22.78400     2.09243 20622.16516(144) 20128.74364     1.00000
3697    22.78800     2.09207 20534.48109(143) 20127.71665     1.00000
3698    22.79200     2.09171 20325.17220(143) 20126.81104     1.00000
3699    22.79600     2.09134 20487.76345(143) 20126.03636     1.00000
3700    22.80000     2.09098 20599.88956(144) 20125.40322     1.00000
3701    22.80400     2.09062 20409.42722(143) 20124.92341     1.00000
3702    22.80800     2.09026 20481.82775(143) 20124.61003     1.00000
3703    22.81200     2.08990 20563.66258(143) 20124.47773     1.00000
3704    22.81600     2.08954 20607.84407(144) 20124.54285     1.00000
3705    22.82000     2.08917 20707.95951(144) 20124.82374     1.00000
3706    22.82400     2.08881 20490.08840(143) 20125.34102     1.00000
3707    22.82800     2.08845 20439.97976(143) 20126.11794     1.00000
3708    22.83200     2.08809 20337.76109(143) 20127.18075     1.00000
3709    22.83600     2.08773 20676.51572(144) 20128.55925     1.00000
3710    22.84000     2.08737 20552.83754(143) 20130.28731     1.00000
3711    22.84400     2.08701 20720.61780(144) 20132.40357     1.00000
3712    22.84800     2.08665 20535.75126(143) 20134.95230     1.00000
3713    22.85200     2.08629 20516.43951(143) 20137.98435     1.00000
3714    22.85600     2.08593 20383.96571(143) 20141.55839     1.00000
3715    22.86000     2.08557 20793.01199(144) 20145.74238     1.00000
3716    22.86400     2.08521 20712.70017(144) 20150.61536     1.00000
3717    22.86800     2.08485 20788.27666(144) 20156.26970     1.00000
3718    22.87200     2.08449 20820.83389(144) 20162.81382     1.00000
3719    22.87600     2.08413 20703.71836(144) 20170.37568     1.00000
3720    22.88000     2.08377 20913.19642(145) 20179.10708     1.00000
3721    22.88400     2.08341 20901.48721(145) 20189.18913     1.00000
3722    22.88800     2.08305 20765.87623(144) 20200.83929     1.00000
3723    22.89200     2.08269 20850.06181(144) 20214.32058     1.00000
3724    22.89600     2.08233 20808.55328(144) 20229.95419     1.00000
3725    22.90000     2.08197 20801.67560(144) 20248.13819     1.00000
3726    22.90400     2.08161 21000.09567(145) 20269.37929     1.00000
3727    22.90800     2.08126 20872.19104(144) 20294.35523     1.00000
3728    22.91200     2.08090 21077.40600(145) 20324.05040     1.00000
3729    22.91600     2.08054 20997.01247(145) 20360.06065     1.00000
3730    22.92000     2.08018 21097.22846(145) 20405.26119     1.00000
3731    22.92400     2.07982 21079.49033(145) 20465.18106     1.00000
3732    22.92800     2.07946 21108.84847(145) 20550.59513     1.00000
3733    22.93200     2.07911 21109.00627(145) 20681.90461     1.00000
3734    22.93600     2.07875 21235.97883(146) 20895.58129     1.00000
3735    22.94000     2.07839 21543.41583(147) 21251.97223     1.00000
3736    22.94400     2.07803 22114.34736(149) 21841.92351     1.00000
3737    22.94800     2.07768 22786.31946(151) 22787.34476     1.00000
3738    22.95200     2.07732 23972.21863(155) 24229.25647     1.00000
3739    22.95600     2.07696 26080.77546(161) 26298.00175     1.00000
3740    22.96000     2.07660 28805.33997(170) 29065.68400     1.00000
3741    22.96400     2.07625 32818.32359(181) 32489.66045     1.00000
3742    22.96800     2.07589 36788.21881(192) 36363.76640     1.00000
3743    22.97200     2.07553 40190.37189(200) 40295.92972     1.00000
3744    22.97600     2.07518 43278.33557(208) 43729.86209     1.00000
3745    22.98000     2.07482 45113.60936(212) 46036.64139     1.00000
3746    22.98400     2.07447 45446.27820(213) 46702.82530     1.00000
3747    22.98800     2.07411 43893.77577(210) 45561.52861     1.00000
3748    22.99200     2.07375 41205.54035(203) 42886.28573     1.00000
3749    22.99600     2.07340 38042.50107(195) 39246.95542     1.00000
3750    23.00000     2.07304 34428.72843(186) 35271.04832     1.00000
3751    23.00400     2.07269 30971.90919(176) 31478.05027     1.00000
3752    23.00800     2.07233 28215.69612(168) 28210.37498     1.00000
3753    23.01200     2.07198 26194.65692(162) 25626.74016     1.00000
3754    23.01600     2.07162 24263.82688(156) 23733.30068     1.00000
3755    23.02000     2.07126 23120.25273(152) 22436.25856     1.00000
3756    23.02400     2.07091 22107.10032(149) 21597.66574     1.00000
3757    23.02800     2.07055 21802.69590(148) 21078.92847     1.00000
3758    23.03200     2.07020 21392.22432(146) 20765.62806     1.00000
3759    23.03600     2.06985 21003.73583(145) 20575.45674     1.00000
3760    23.04000     2.06949 20769.01753(144) 20455.33351     1.00000
3761    23.04400     2.06914 20592.37124(144) 20373.98362     1.00000
3762    23.04800     2.06878 20638.01411(144) 20314.27531     1.00000
3763    23.05200     2.06843 20818.14126(144) 20267.28918     1.00000
3764    23.05600     2.06807 20566.61385(143) 20228.46509     1.00000
3765    23.06000     2.06772 20433.48589(143) 20195.40392     1.00000
3766    23.06400     2.06737 20541.44186(143) 20166.73727     1.00000
3767    23.06800     2.06701 20376.76272(143) 20141.59172     1.00000
3768    23.07200     2.06666 20503.68106(143) 20119.34834     1.00000
3769    23.07600     2.06631 20627.58242(144) 20099.53571     1.00000
3770    23.08000     2.06595 20547.52719(143) 20081.77970     1.00000
3771    23.08400     2.06560 20308.75987(143) 20065.77681     1.00000
3772    23.08800     2.06525 20589.64916(143) 20051.27769     1.00000
3773    23.09200     2.06489 20756.06658(144) 20038.07572     1.00000
3774    23.09600     2.06454 20426.13044(143) 20025.99849     1.00000
3775    23.10000     2.06419 20429.21053(143) 20014.90127     1.00000
3776    23.10400     2.06384 20384.71931(143) 20004.67055     1.00000
3777    23.10800     2.06348 20353.94627(143) 19995.22028     1.00000
3778    23.11200     2.06313 20257.63036(142) 19986.42429     1.00000
3779    23.11600     2.06278 20342.51942(143) 19978.19453     1.00000
3780    23.12000     2.06243 20376.51771(143) 19970.48937     1.00000
3781    23.12400     2.06208 20131.92502(142) 19963.25240     1.00000
3782    23.12800     2.06172 20095.61891(142) 19956.43469     1.00000
3783    23.13200     2.06137 20318.96886(143) 19949.99360     1.00000
3784    23.13600     2.06102 20340.33423(143) 19943.89186     1.00000
3785    23.14000     2.06067 20242.79118(142) 19938.09677     1.00000
3786    23.14400     2.06032 20330.74938(143) 19932.57954     1.00000
3787    23.14800     2.05997 20485.07883(143) 19927.31479     1.00000
3788    23.15200     2.05962 20392.87430(143) 19922.28001     1.00000
3789    23.15600     2.05926 20341.40301(143) 19917.45522     1.00000
3790    23.16000     2.05891 20371.40278(143) 19912.82265     1.00000
3791    23.16400     2.05856 20268.06605(142) 19908.36641     1.00000
3792    23.16800     2.05821 20257.64153(142) 19904.07230     1.00000
3793    23.17200     2.05786 20322.16272(143) 19899.92759     1.00000
3794    23.17600     2.05751 20240.95473(142) 19895.92080     1.00000
3795    23.18000     2.05716 20467.82393(143) 19892.04163     1.00000
3796    23.18400     2.05681 20268.29289(142) 19888.28074     1.00000
3797    23.18800     2.05646 20219.25146(142) 19884.62971     1.00000
3798    23.19200     2.05611 20100.62264(142) 19881.08090     1.00000
3799    23.19600     2.05576 20210.20560(142) 19877.62736     1.00000
3800    23.20000     2.05541 20352.52111(143) 19874.26277     1.00000
3801    23.20400     2.05506 20264.96025(142) 19870.98139     1.00000
3802    23.20800     2.05471 20406.83409(143) 19867.77795     1.00000
3803    23.21200     2.05436 20352.75833(143) 19864.64765     1.00000
3804    23.21600     2.05402 20238.74881(142) 19861.58609     1.00000
3805    23.22000     2.05367 20304.01917(142) 19858.58924     1.00000
3806    23.22400     2.05332 20146.11023(142) 19855.65459     1.00000
3807    23.22800     2.05297 20204.80647(142) 19852.78581     1.00000
3808    23.23200     2.05262 20353.16932(143) 19849.98049     1.00000
3809    23.23600     2.05227 20436.09196(143) 19847.20824     1.00000
3810    23.24000     2.05192 20149.80070(142) 19844.48487     1.00000
3811    23.24400     2.05157 20287.62476(142) 19841.80789     1.00000
3812    23.24800     2.05123 20271.51944(142) 19839.17501     1.00000
3813    23.25200     2.05088 20142.63835(142) 19836.58411     1.00000
3814    23.25600     2.05053 20290.51926(142) 19834.03323     1.00000
3815    23.26000     2.05018 20247.59266(142) 19831.52053     1.00000
3816    23.26400     2.04984 20352.18244(143) 19829.04430     1.00000
3817    23.26800     2.04949 20297.50665(142) 19826.60297     1.00000
3818    23.27200     2.04914 20010.97524(141) 19824.19505     1.00000
3819    23.27600     2.04879 20294.28488(142) 19821.81917     1.00000
3820    23.28000     2.04845 20339.42420(143) 19819.47405     1.00000
3821    23.28400     2.04810 20396.42524(143) 19817.15847     1.00000
3822    23.28800     2.04775 20346.18775(143) 19814.87132     1.00000
3823    23.29200     2.04741 20229.76704(142) 19812.61155     1.00000
3824    23.29600     2.04706 20298.26931(142) 19810.37816     1.00000
3825    23.30000     2.04671 20609.45390(144) 19808.17024     1.00000
3826    23.30400     2.04637 20228.86235(142) 19805.98690     1.00000
3827    23.30800     2.04602 20137.62252(142) 19803.82735     1.00000
3828    23.31200     2.04567 20333.49414(143) 19801.69080     1.00000
3829    23.31600     2.04533 20096.89393(142) 19799.57655     1.00000
3830    23.32000     2.04498 20145.57170(142) 19797.48390     1.00000
3831    23.32400     2.04463 20213.91149(142) 19795.41222     1.00000
3832    23.32800     2.04429 20408.49884(143) 19793.36091     1.00000
3833    23.33200     2.04394 20361.96621(143) 19791.32940     1.00000
3834    23.33600     2.04360 20243.30990(142) 19789.31714     1.00000
3835    23.34000     2.04325 20184.44848(142) 19787.32364     1.00000
3836    23.34400     2.04291 20242.14084(142) 19785.34840     1.00000
3837    23.34800     2.04256 20176.89962(142) 19783.39099     1.00000
3838    23.35200     2.04222 20126.62290(142) 19781.45096     1.00000
3839    23.35600     2.04187 20181.57657(142) 19779.52791     1.00000
3840    23.36000     2.04153 20099.28592(142) 19777.62145     1.00000
3841    23.36400     2.04118 20226.58174(142) 19775.73122     1.00000
3842    23.36800     2.04084 20126.93663(142) 19773.85688     1.00000
3843    23.37200     2.04049 20239.86896(142) 19771.99809     1.00000
3844    23.37600     2.04015 20331.47311(143) 19770.15453     1.00000
3845    23.38000     2.03981 20316.80378(143) 19768.32592     1.00000
3846    23.38400     2.03946 20502.52460(143) 19766.51197     1.00000
3847    23.38800     2.03912 20136.50162(142) 19764.71242     1.00000
3848    23.39200     2.03877 20199.81787(142) 19762.92700     1.00000
3849    23.39600     2.03843 20313.18888(143) 19761.15547     1.00000
3850    23.40000     2.03809 20214.62379(142) 19759.39761     1.00000
3851    23.40400     2.03774 20257.45634(142) 19757.65263     1.00000
3852    23.40800     2.03740 20239.69462(142) 19755.86087     1.00000
3853    23.41200     2.03706 20363.05070(143) 19753.75923     1.00000
3854    23.41600     2.03671 20272.63339(142) 19751.54074     1.00000
3855    23.42000     2.03637 20340.72977(143) 19748.24715     1.00000
3856    23.42400     2.03603 20302.58732(142) 19746.57094     1.00000
3857    23.42800     2.03568 20116.17332(142) 19744.90704     1.00000
3858    23.43200     2.03534 20280.35820(142) 19743.25530     1.00000
3859    23.43600     2.03500 20276.54393(142) 19741.61556     1.00000
3860    23.44000     2.03466 20273.74042(142) 19739.98769     1.00000
3861    23.44400     2.03431 20109.86342(142) 19738.37154     1.00000
3862    23.44800     2.03397 20239.56448(142) 19736.76699     1.00000
3863    23.45200     2.03363 20078.40338(142) 19735.17392     1.00000
3864    23.45600     2.03329 20260.84718(142) 19733.59219     1.00000
3865    23.46000     2.03295 20305.31579(142) 19732.02171     1.00000
3866    23.46400     2.03260 19935.36400(141) 19730.46235     1.00000
3867    23.46800     2.03226 20067.20749(142) 19728.91403     1.00000
3868    23.47200     2.03192 20182.06896(142) 19727.37664     1.00000
3869    23.47600     2.03158 20108.14034(142) 19725.85009     1.00000
3870    23.48000     2.03124 20085.75479(142) 19724.33428     1.00000
3871    23.48400     2.03090 20128.96170(142) 19722.82915     1.00000
3872    23.48800     2.03056 20245.47207(142) 19721.33460     1.00000
3873    23.49200     2.03022 20348.97873(143) 19719.85056     1.00000
3874    23.49600     2.02988 20210.59159(142) 19718.37696     1.00000
3875    23.50000     2.02953 20133.15161(142) 19716.91373     1.00000
3876    23.50400     2.02919 20000.95687(141) 19715.46081     1.00000
3877    23.50800     2.02885 20153.97580(142) 19714.01814     1.00000
3878    23.51200     2.02851 20397.69915(143) 19712.58566     1.00000
3879    23.51600     2.02817 20318.95190(143) 19711.16332     1.00000
3880    23.52000     2.02783 20144.07748(142) 19709.75107     1.00000
3881    23.52400     2.02749 20124.95330(142) 19708.34887     1.00000
3882    23.52800     2.02715 20063.78008(142) 19706.95667     1.00000
3883    23.53200     2.02681 20195.97890(142) 19705.57444     1.00000
3884    23.53600     2.02647 20170.15003(142) 19704.20214     1.00000
3885    23.54000     2.02613 20294.75080(142) 19702.83975     1.00000
3886    23.54400     2.02580 20178.93438(142) 19701.48723     1.00000
3887    23.54800     2.02546 20071.65043(142) 19700.14456     1.00000
3888    23.55200     2.02512 20289.90714(142) 19698.81173     1.00000
3889    23.55600     2.02478 19994.56235(141) 19697.48871     1.00000
3890    23.56000     2.02444 20155.85756(142) 19696.17550     1.00000
3891    23.56400     2.02410 20353.73033(143) 19694.87210     1.00000
3892    23.56800     2.02376 19932.20183(141) 19693.57849     1.00000
3893    23.57200     2.02342 20131.93797(142) 19692.29469     1.00000
3894    23.57600     2.02308 20070.68478(142) 19691.02070     1.00000
3895    23.58000     2.02275 20170.05597(142) 19689.75652     1.00000
3896    23.58400     2.02241 20176.85718(142) 19688.50219     1.00000
3897    23.58800     2.02207 20131.10540(142) 19687.25772     1.00000
3898    23.59200     2.02173 20184.18102(142) 19686.02314     1.00000
3899    23.59600     2.02139 20289.04207(142) 19684.79849     1.00000
3900    23.60000     2.02106 20227.71002(142) 19683.58381     1.00000
3901    23.60400     2.02072 19841.82720(141) 19682.37915     1.00000
3902    23.60800     2.02038 19960.98667(141) 19681.18457     1.00000
3903    23.61200     2.02004 20077.26696(142) 19680.00014     1.00000
3904    23.61600     2.01971 20196.98065(142) 19678.82593     1.00000
3905    23.62000     2.01937 20257.82400(142) 19677.66202     1.00000
3906    23.62400     2.01903 20245.13655(142) 19676.50853     1.00000
3907    23.62800     2.01870 20102.59734(142) 19675.36555     1.00000
3908    23.63200     2.01836 19934.91507(141) 19674.23321     1.00000
3909    23.63600     2.01802 20114.17820(142) 19673.11164     1.00000
3910    23.64000     2.01768 20240.26644(142) 19672.00101     1.00000
3911    23.64400     2.01735 20098.85938(142) 19670.90148     1.00000
3912    23.64800     2.01701 19963.72262(141) 19669.81325     1.00000
3913    23.65200     2.01668 19990.96645(141) 19668.73652     1.00000
3914    23.65600     2.01634 20269.99574(142) 19667.67155     1.00000
3915    23.66000     2.01600 20161.41740(142) 19666.61859     1.00000
3916    23.66400     2.01567 20136.13426(142) 19665.57794     1.00000
3917    23.66800     2.01533 20348.72185(143) 19664.54995     1.00000
3918    23.67200     2.01500 20170.80299(142) 19663.53497     1.00000
3919    23.67600     2.01466 20072.93213(142) 19662.53342     1.00000
3920    23.68000     2.01433 20282.73895(142) 19661.54579     1.00000
3921    23.68400     2.01399 20230.66862(142) 19660.57258     1.00000
3922    23.68800     2.01365 20082.25760(142) 19659.61440     1.00000
3923    23.69200     2.01332 20081.76644(142) 19658.67191     1.00000
3924    23.69600     2.01298 20162.27974(142) 19657.74586     1.00000
3925    23.70000     2.01265 20098.64915(142) 19656.83712     1.00000
3926    23.70400     2.01231 20198.80383(142) 19655.94665     1.00000
3927    23.70800     2.01198 20324.24248(143) 19655.07556     1.00000
3928    23.71200     2.01165 20221.94290(142) 19654.22512     1.00000
3929    23.71600     2.01131 20033.19271(142) 19653.39679     1.00000
3930    23.72000     2.01098 19934.41231(141) 19652.59222     1.00000
3931    23.72400     2.01064 20143.53553(142) 19651.81335     1.00000
3932    23.72800     2.01031 20280.76784(142) 19651.06241     1.00000
3933    23.73200     2.00997 20179.66223(142) 19650.34199     1.00000
3934    23.73600     2.00964 20337.08262(143) 19649.65513     1.00000
3935    23.74000     2.00931 20250.94937(142) 19649.00539     1.00000
3936    23.74400     2.00897 20080.80197(142) 19648.39696     1.00000
3937    23.74800     2.00864 20122.45976(142) 19647.83482     1.00000
3938    23.75200     2.00831 20257.87836(142) 19647.32491     1.00000
3939    23.75600     2.00797 20323.61380(143) 19646.87438     1.00000
3940    23.76000     2.00764 20050.91589(142) 19646.49194     1.00000
3941    23.76400     2.00731 20303.92361(142) 19646.18849     1.00000
3942    23.76800     2.00697 20109.46570(142) 19645.97828     1.00000
3943    23.77200     2.00664 20117.83178(142) 19645.88133     1.00000
3944    23.77600     2.00631 20156.40278(142) 19645.92891     1.00000
3945    23.78000     2.00598 20135.67740(142) 19646.17514     1.00000
3946    23.78400     2.00564 20190.34815(142) 19646.72054     1.00000
3947    23.78800     2.00531 20226.71868(142) 19647.75594     1.00000
3948    23.79200     2.00498 20071.12907(142) 19649.63622     1.00000
3949    23.79600     2.00465 20361.20191(143) 19652.98912     1.00000
3950    23.80000     2.00431 20057.14480(142) 19658.84903     1.00000
3951    23.80400     2.00398 20087.77728(142) 19668.78321     1.00000
3952    23.80800     2.00365 20285.84748(142) 19685.04529     1.00000
3953    23.81200     2.00332 20129.50413(142) 19710.91679     1.00000
3954    23.81600     2.00299 20314.56917(143) 19748.96687     1.00000
3955    23.82000     2.00266 20281.10966(142) 19797.68593     1.00000
3956    23.82400     2.00232 20326.62923(143) 19858.96162     1.00000
3957    23.82800     2.00199 20686.61252(144) 19929.88333     1.00000
3958    23.83200     2.00166 20900.47511(145) 20004.27391     1.00000
3959    23.83600     2.00133 20702.26537(144) 20072.80512     1.00000
3960    23.84000     2.00100 20808.53207(144) 20124.17659     1.00000
3961    23.84400     2.00067 21000.15472(145) 20147.88391     1.00000
3962    23.84800     2.00034 20904.32898(145) 20138.26593     1.00000
3963    23.85200     2.00001 20736.61512(144) 20097.38887     1.00000
3964    23.85600     1.99968 20672.54565(144) 20034.04808     1.00000
3965    23.86000     1.99935 20641.00073(144) 19959.75403     1.00000
3966    23.86400     1.99902 20665.82672(144) 19885.03061     1.00000
3967    23.86800     1.99869 20468.05360(143) 19817.55752     1.00000
3968    23.87200     1.99836 20384.17041(143) 19761.68409     1.00000
3969    23.87600     1.99803 20265.53048(142) 19718.72931     1.00000
3970    23.88000     1.99770 20116.44663(142) 19687.77989     1.00000
3971    23.88400     1.99737 20250.01464(142) 19666.66544     1.00000
3972    23.88800     1.99704 20122.83470(142) 19652.74991     1.00000
3973    23.89200     1.99671 20210.69185(142) 19643.74176     1.00000
3974    23.89600     1.99638 20369.72478(143) 19637.83330     1.00000
3975    23.90000     1.99605 20269.42394(142) 19633.77634     1.00000
3976    23.90400     1.99572 19792.92334(141) 19630.78971     1.00000
3977    23.90800     1.99539 19925.94756(141) 19628.42194     1.00000
3978    23.91200     1.99506 20130.86133(142) 19626.42745     1.00000
3979    23.91600     1.99473 20059.50692(142) 19624.67646     1.00000
3980    23.92000     1.99440 20040.66263(142) 19623.09942     1.00000
3981    23.92400     1.99408 20117.91882(142) 19621.66731     1.00000
3982    23.92800     1.99375 20278.99814(142) 19620.33043     1.00000
3983    23.93200     1.99342 20145.28268(142) 19619.10226     1.00000
3984    23.93600     1.99309 20331.49401(143) 19617.95758     1.00000
3985    23.94000     1.99276 20371.94224(143) 19616.88607     1.00000
3986    23.94400     1.99243 20294.84167(142) 19615.87914     1.00000
3987    23.94800     1.99211 20190.12963(142) 19614.92959     1.00000
3988    23.95200     1.99178 20114.57792(142) 19614.03133     1.00000
3989    23.95600     1.99145 20382.44557(143) 19613.17918     1.00000
3990    23.96000     1.99112 20231.04658(142) 19612.36869     1.00000
3991    23.96400     1.99080 20252.15295(142) 19611.59608     1.00000
3992    23.96800     1.99047 20176.14982(142) 19610.85807     1.00000
3993    23.97200     1.99014 20330.30716(143) 19610.15186     1.00000
3994    23.97600     1.98981 20361.18588(143) 19609.47502     1.00000
3995    23.98000     1.98949 20447.59170(143) 19608.82545     1.00000
3996    23.98400     1.98916 20404.02129(143) 19608.20133     1.00000
3997    23.98800     1.98883 20479.24674(143) 19607.60109     1.00000
3998    23.99200     1.98851 20377.62656(143) 19607.02338     1.00000
3999    23.99600     1.98818 20547.69045(143) 19606.46699     1.00000
4000    24.00000     1.98785 20349.77706(143) 19605.93092     1.00000
4001    24.00400     1.98753 20278.73658(142) 19605.41427     1.00000
4002    24.00800     1.98720 20398.99015(143) 19604.91617     1.00000
4003    24.01200     1.98687 20551.53892(143) 19604.43592     1.00000
4004    24.01600     1.98655 20654.87097(144) 19603.97264     1.00000
4005    24.02000     1.98622 20564.08890(143) 19603.52710     1.00000
4006    24.02400     1.98590 20469.80783(143) 19603.09814     1.00000
4007    24.02800     1.98557 20523.59324(143) 19602.71225     1.00000
4008    24.03200     1.98525 20298.87783(142) 19602.85449     1.00000
4009    24.03600     1.98492 20379.41063(143) 19604.66142     1.00000
4010    24.04000     1.98459 20430.03913(143) 19606.66071     1.00000
4011    24.04400     1.98427 20325.68033(143) 19606.33553     1.00000
4012    24.04800     1.98394 20273.82784(142) 19606.02598     1.00000
4013    24.05200     1.98362 20253.00639(142) 19605.73203     1.00000
4014    24.05600     1.98329 20172.91059(142) 19605.45372     1.00000
4015    24.06000     1.98297 20223.55869(142) 19605.19113     1.00000
4016    24.06400     1.98264 20151.64581(142) 19604.94436     1.00000
4017    24.06800     1.98232 20113.80224(142) 19604.71358     1.00000
4018    24.07200     1.98200 19925.41043(141) 19604.51756     1.00000
4019    24.07600     1.98167 20145.14932(142) 19604.38374     1.00000
4020    24.08000     1.98135 20131.35399(142) 19604.20552     1.00000
4021    24.08400     1.98102 20199.45891(142) 19604.04120     1.00000
4022    24.08800     1.98070 20131.61110(142) 19603.89429     1.00000
4023    24.09200     1.98037 20383.79505(143) 19603.76524     1.00000
4024    24.09600     1.98005 20475.80929(143) 19603.65453     1.00000
4025    24.10000     1.97973 20210.13468(142) 19603.56270     1.00000
4026    24.10400     1.97940 20046.69804(142) 19603.49037     1.00000
4027    24.10800     1.97908 19817.49827(141) 19603.43820     1.00000
4028    24.11200     1.97876 19867.65880(141) 19603.40696     1.00000
4029    24.11600     1.97843 20101.53580(142) 19603.39748     1.00000
4030    24.12000     1.97811 20096.97285(142) 19603.41068     1.00000
4031    24.12400     1.97779 20136.43694(142) 19603.44759     1.00000
4032    24.12800     1.97746 20082.38967(142) 19603.50934     1.00000
4033    24.13200     1.97714 19942.46722(141) 19603.59721     1.00000
4034    24.13600     1.97682 19875.04791(141) 19603.71259     1.00000
4035    24.14000     1.97649 20007.32686(141) 19603.85704     1.00000
4036    24.14400     1.97617 19906.77275(141) 19604.03229     1.00000
4037    24.14800     1.97585 19947.80889(141) 19604.24027     1.00000
4038    24.15200     1.97553 19872.06830(141) 19604.48315     1.00000
4039    24.15600     1.97520 19959.32680(141) 19604.76333     1.00000
4040    24.16000     1.97488 19993.35290(141) 19605.08353     1.00000
4041    24.16400     1.97456 19872.79589(141) 19605.44679     1.00000
4042    24.16800     1.97424 19936.30716(141) 19605.85653     1.00000
4043    24.17200     1.97392 20035.71248(142) 19606.31664     1.00000
4044    24.17600     1.97360 20089.15065(142) 19606.83149     1.00000
4045    24.18000     1.97327 20146.41472(142) 19607.40609     1.00000
4046    24.18400     1.97295 20046.03146(142) 19608.04611     1.00000
4047    24.18800     1.97263 20106.74846(142) 19608.75807     1.00000
4048    24.19200     1.97231 19962.14560(141) 19609.54945     1.00000
4049    24.19600     1.97199 19961.65753(141) 19610.42884     1.00000
4050    24.20000     1.97167 19862.49863(141) 19611.40624     1.00000
4051    24.20400     1.97135 19993.83817(141) 19612.49322     1.00000
4052    24.20800     1.97103 19977.79457(141) 19613.70332     1.00000
4053    24.21200     1.97070 19992.37126(141) 19615.05242     1.00000
4054    24.21600     1.97038 20014.02795(141) 19616.55925     1.00000
4055    24.22000     1.97006 20163.57265(142) 19618.24602     1.00000
4056    24.22400     1.96974 20102.61272(142) 19620.13922     1.00000
4057    24.22800     1.96942 20007.96888(141) 19622.27066     1.00000
4058    24.23200     1.96910 20311.30689(143) 19624.67887     1.00000
4059    24.23600     1.96878 20164.60846(142) 19627.41108     1.00000
4060    24.24000     1.96846 20245.57820(142) 19630.52639     1.00000
4061    24.24400     1.96814 20124.93186(142) 19634.10167     1.00000
4062    24.24800     1.96782 20124.21522(142) 19638.24351     1.00000
4063    24.25200     1.96750 20191.51021(142) 19643.11464     1.00000
4064    24.25600     1.96718 20200.90522(142) 19648.99092     1.00000
4065    24.26000     1.96686 20024.20655(142) 19656.37963     1.00000
4066    24.26400     1.96654 19987.25474(141) 19666.24696     1.00000
4067    24.26800     1.96622 20218.11538(142) 19680.41588     1.00000
4068    24.27200     1.96591 20125.48377(142) 19702.18455     1.00000
4069    24.27600     1.96559 20136.89593(142) 19737.14828     1.00000
4070    24.28000     1.96527 20058.12842(142) 19794.05781     1.00000
4071    24.28400     1.96495 20250.95475(142) 19885.31712     1.00000
4072    24.28800     1.96463 20404.38191(143) 20026.49528     1.00000
4073    24.29200     1.96431 20585.55508(143) 20234.16789     1.00000
4074    24.29600     1.96399 21014.94703(145) 20521.71153     1.00000
4075    24.30000     1.96367 21514.97924(147) 20893.42137     1.00000
4076    24.30400     1.96336 21954.57280(148) 21338.26921     1.00000
4077    24.30800     1.96304 22505.89782(150) 21825.21906     1.00000
4078    24.31200     1.96272 22988.16711(152) 22301.91722     1.00000
4079    24.31600     1.96240 23362.16641(153) 22698.60349     1.00000
4080    24.32000     1.96208 23509.49572(153) 22940.69605     1.00000
4081    24.32400     1.96177 23423.60750(153) 22973.11812     1.00000
4082    24.32800     1.96145 23013.32051(152) 22787.23438     1.00000
4083    24.33200     1.96113 22900.34043(151) 22426.61660     1.00000
4084    24.33600     1.96081 22330.09074(149) 21964.18419     1.00000
4085    24.34000     1.96050 21934.39952(148) 21473.63481     1.00000
4086    24.34400     1.96018 21398.29005(146) 21013.12860     1.00000
4087    24.34800     1.95986 21022.48643(145) 20619.74348     1.00000
4088    24.35200     1.95954 20758.26850(144) 20309.71274     1.00000
4089    24.35600     1.95923 20663.59207(144) 20082.33046     1.00000
4090    24.36000     1.95891 20585.17333(143) 19925.96164     1.00000
4091    24.36400     1.95859 20232.98109(142) 19824.25583     1.00000
4092    24.36800     1.95828 20211.98731(142) 19760.93810     1.00000
4093    24.37200     1.95796 20068.66273(142) 19722.54944     1.00000
4094    24.37600     1.95764 19984.13766(141) 19699.33211     1.00000
4095    24.38000     1.95733 20088.95849(142) 19684.91619     1.00000
4096    24.38400     1.95701 20283.71706(142) 19675.48973     1.00000
4097    24.38800     1.95670 20139.74987(142) 19668.92674     1.00000
4098    24.39200     1.95638 19963.44983(141) 19664.09939     1.00000
4099    24.39600     1.95606 20150.72805(142) 19660.42162     1.00000
4100    24.40000     1.95575 19986.87277(141) 19657.58251     1.00000
4101    24.40400     1.95543 20247.24907(142) 19655.40563     1.00000
4102    24.40800     1.95512 20043.53611(142) 19653.78064     1.00000
4103    24.41200     1.95480 19942.09519(141) 19652.63185     1.00000
4104    24.41600     1.95449 19909.46265(141) 19651.90392     1.00000
4105    24.42000     1.95417 19991.32300(141) 19651.55520     1.00000
4106    24.42400     1.95386 20172.73041(142) 19651.55424     1.00000
4107    24.42800     1.95354 20147.00276(142) 19651.87771     1.00000
4108    24.43200     1.95323 20146.87461(142) 19652.50903     1.00000
4109    24.43600     1.95291 20076.82075(142) 19653.43737     1.00000
4110    24.44000     1.95260 20006.86269(141) 19654.65694     1.00000
4111    24.44400     1.95228 20017.50918(141) 19656.16651     1.00000
4112    24.44800     1.95197 19995.83023(141) 19657.96899     1.00000
4113    24.45200     1.95165 19813.02653(141) 19660.07122     1.00000
4114    24.45600     1.95134 20020.66276(141) 19662.48382     1.00000
4115    24.46000     1.95102 20107.46115(142) 19665.22108     1.00000
4116    24.46400     1.95071 19976.49029(141) 19668.30095     1.00000
4117    24.46800     1.95039 19905.97392(141) 19671.74501     1.00000
4118    24.47200     1.95008 20093.59995(142) 19675.57849     1.00000
4119    24.47600     1.94977 20142.40687(142) 19679.83023     1.00000
4120    24.48000     1.94945 20098.77461(142) 19684.53254     1.00000
4121    24.48400     1.94914 20074.83069(142) 19689.72103     1.00000
4122    24.48800     1.94883 20208.20622(142) 19695.43410     1.00000
4123    24.49200     1.94851 20006.12214(141) 19701.71226     1.00000
4124    24.49600     1.94820 20139.64892(142) 19708.59683     1.00000
4125    24.50000     1.94789 19980.73018(141) 19716.12822     1.00000
4126    24.50400     1.94757 20127.26031(142) 19724.34326     1.00000
4127    24.50800     1.94726 20138.84486(142) 19733.27164     1.00000
4128    24.51200     1.94695 20142.98541(142) 19742.93129     1.00000
4129    24.51600     1.94663 20194.02428(142) 19753.32262     1.00000
4130    24.52000     1.94632 20211.37014(142) 19764.42232     1.00000
4131    24.52400     1.94601 20059.46952(142) 19776.17720     1.00000
4132    24.52800     1.94570 20220.38691(142) 19788.49999     1.00000
4133    24.53200     1.94538 19922.19888(141) 19801.26932     1.00000
4134    24.53600     1.94507 20146.21563(142) 19814.33682     1.00000
4135    24.54000     1.94476 20416.94731(143) 19827.54430     1.00000
4136    24.54400     1.94445 20239.48411(142) 19840.75286     1.00000
4137    24.54800     1.94414 20210.13654(142) 19853.88397     1.00000
4138    24.55200     1.94382 20281.19904(142) 19866.95214     1.00000
4139    24.55600     1.94351 20409.31234(143) 19880.04135     1.00000
4140    24.56000     1.94320 20278.12073(142) 19893.89427     1.00000
4141    24.56400     1.94289 20277.51011(142) 19908.85705     1.00000
4142    24.56800     1.94258 20177.65957(142) 19927.65851     1.00000
4143    24.57200     1.94227 19892.77303(141) 19952.90817     1.00000
4144    24.57600     1.94195 20244.57743(142) 19988.93507     1.00000
4145    24.58000     1.94164 20333.98798(143) 20045.69743     1.00000
4146    24.58400     1.94133 20373.74116(143) 20139.12304     1.00000
4147    24.58800     1.94102 20572.79739(143) 20294.38935     1.00000
4148    24.59200     1.94071 20696.22246(144) 20547.99909     1.00000
4149    24.59600     1.94040 21013.61797(145) 20947.40649     1.00000
4150    24.60000     1.94009 21502.74043(147) 21546.06517     1.00000
4151    24.60400     1.93978 22476.88116(150) 22392.29959     1.00000
4152    24.60800     1.93947 23458.51157(153) 23512.26681     1.00000
4153    24.61200     1.93916 24736.70037(157) 24890.07360     1.00000
4154    24.61600     1.93885 26646.95502(163) 26450.45719     1.00000
4155    24.62000     1.93854 28151.90554(168) 28049.91294     1.00000
4156    24.62400     1.93823 29389.72033(171) 29481.98790     1.00000
4157    24.62800     1.93792 29916.25526(173) 30505.98000     1.00000
4158    24.63200     1.93761 29998.78712(173) 30910.75548     1.00000
4159    24.63600     1.93730 29606.10032(172) 30601.27814     1.00000
4160    24.64000     1.93699 28801.04149(170) 29648.17281     1.00000
4161    24.64400     1.93668 27540.23493(166) 28251.64762     1.00000
4162    24.64800     1.93637 26138.12580(162) 26654.52631     1.00000
4163    24.65200     1.93606 24989.96262(158) 25071.41853     1.00000
4164    24.65600     1.93575 23862.99920(154) 23655.59093     1.00000
4165    24.66000     1.93544 22851.96830(151) 22491.56764     1.00000
4166    24.66400     1.93513 22295.79748(149) 21602.52358     1.00000
4167    24.66800     1.93482 21634.59577(147) 20966.76749     1.00000
4168    24.67200     1.93452 21135.81238(145) 20537.68275     1.00000
4169    24.67600     1.93421 20735.46732(144) 20261.50953     1.00000
4170    24.68000     1.93390 20611.31426(144) 20089.44728     1.00000
4171    24.68400     1.93359 20207.03111(142) 19983.42580     1.00000
4172    24.68800     1.93328 20487.26484(143) 19916.97084     1.00000
4173    24.69200     1.93297 20228.34324(142) 19873.32333     1.00000
4174    24.69600     1.93266 20259.22304(142) 19842.66761     1.00000
4175    24.70000     1.93236 20274.55157(142) 19819.59211     1.00000
4176    24.70400     1.93205 20223.49282(142) 19801.22215     1.00000
4177    24.70800     1.93174 20216.12430(142) 19786.03531     1.00000
4178    24.71200     1.93143 20115.22831(142) 19773.19060     1.00000
4179    24.71600     1.93112 20098.08881(142) 19762.18192     1.00000
4180    24.72000     1.93082 20097.16324(142) 19752.67119     1.00000
4181    24.72400     1.93051 19974.20943(141) 19744.41126     1.00000
4182    24.72800     1.93020 19924.74619(141) 19737.21025     1.00000
4183    24.73200     1.92989 20148.86429(142) 19730.91404     1.00000
4184    24.73600     1.92959 19980.95174(141) 19725.39640     1.00000
4185    24.74000     1.92928 20163.05094(142) 19720.55282     1.00000
4186    24.74400     1.92897 20095.32653(142) 19716.29601     1.00000
4187    24.74800     1.92867 20162.44998(142) 19712.55258     1.00000
4188    24.75200     1.92836 20106.99165(142) 19709.26045     1.00000
4189    24.75600     1.92805 19889.04471(141) 19706.36780     1.00000
4190    24.76000     1.92775 20104.87124(142) 19703.82924     1.00000
4191    24.76400     1.92744 20130.04870(142) 19701.60625     1.00000
4192    24.76800     1.92713 20061.78135(142) 19699.66566     1.00000
4193    24.77200     1.92683 19990.37625(141) 19697.97879     1.00000
4194    24.77600     1.92652 20008.12090(141) 19696.52071     1.00000
4195    24.78000     1.92621 20021.32358(141) 19695.26972     1.00000
4196    24.78400     1.92591 20171.56215(142) 19694.20684     1.00000
4197    24.78800     1.92560 19988.82278(141) 19693.31541     1.00000
4198    24.79200     1.92530 20041.87120(142) 19692.58076     1.00000
4199    24.79600     1.92499 19994.93853(141) 19691.98997     1.00000
4200    24.80000     1.92469 20082.93159(142) 19691.53158     1.00000
4201    24.80400     1.92438 20198.17004(142) 19691.19543     1.00000
4202    24.80800     1.92407 19891.14721(141) 19690.97251     1.00000
4203    24.81200     1.92377 20019.39763(141) 19690.85474     1.00000
4204    24.81600     1.92346 19785.93791(141) 19690.83496     1.00000
4205    24.82000     1.92316 19912.56375(141) 19690.90671     1.00000
4206    24.82400     1.92285 19941.54018(141) 19691.06424     1.00000
4207    24.82800     1.92255 20015.32324(141) 19691.30237     1.00000
4208    24.83200     1.92224 20079.45047(142) 19691.61645     1.00000
4209    24.83600     1.92194 20164.66404(142) 19692.00228     1.00000
4210    24.84000     1.92163 20034.46461(142) 19692.45609     1.00000
4211    24.84400     1.92133 19959.83604(141) 19692.97449     1.00000
4212    24.84800     1.92103 20185.17403(142) 19693.55438     1.00000
4213    24.85200     1.92072 19886.88037(141) 19694.19300     1.00000
4214    24.85600     1.92042 19858.12347(141) 19694.88784     1.00000
4215    24.86000     1.92011 20003.35614(141) 19695.63664     1.00000
4216    24.86400     1.91981 19963.00852(141) 19696.43735     1.00000
4217    24.86800     1.91951 20000.44131(141) 19697.28811     1.00000
4218    24.87200     1.91920 20032.90986(142) 19698.18727     1.00000
4219    24.87600     1.91890 20165.39292(142) 19699.13333     1.00000
4220    24.88000     1.91859 19859.43255(141) 19700.12492     1.00000
4221    24.88400     1.91829 20087.00316(142) 19701.16084     1.00000
4222    24.88800     1.91799 20139.78473(142) 19702.24000     1.00000
4223    24.89200     1.91768 20217.64227(142) 19703.36142     1.00000
4224    24.89600     1.91738 20017.13465(141) 19704.52425     1.00000
4225    24.90000     1.91708 19942.30716(141) 19705.72773     1.00000
4226    24.90400     1.91677 19831.76078(141) 19706.97117     1.00000
4227    24.90800     1.91647 19924.38276(141) 19708.25401     1.00000
4228    24.91200     1.91617 19919.80889(141) 19709.57573     1.00000
4229    24.91600     1.91587 19978.19736(141) 19710.93590     1.00000
4230    24.92000     1.91556 19945.90638(141) 19712.33418     1.00000
4231    24.92400     1.91526 20177.57265(142) 19713.77026     1.00000
4232    24.92800     1.91496 20080.07586(142) 19715.24393     1.00000
4233    24.93200     1.91466 19955.58595(141) 19716.75502     1.00000
4234    24.93600     1.91435 19873.33484(141) 19718.30341     1.00000
4235    24.94000     1.91405 19961.94898(141) 19719.88906     1.00000
4236    24.94400     1.91375 20031.56508(142) 19721.51196     1.00000
4237    24.94800     1.91345 20332.31533(143) 19723.17216     1.00000
4238    24.95200     1.91315 20074.61619(142) 19724.86976     1.00000
4239    24.95600     1.91284 19997.12643(141) 19726.60491     1.00000
4240    24.96000     1.91254 20109.84832(142) 19728.37779     1.00000
4241    24.96400     1.91224 20122.24541(142) 19730.18865     1.00000
4242    24.96800     1.91194 19999.95710(141) 19732.03776     1.00000
4243    24.97200     1.91164 19967.65114(141) 19733.92546     1.00000
4244    24.97600     1.91134 20081.50839(142) 19735.85212     1.00000
4245    24.98000     1.91103 19960.88954(141) 19737.81814     1.00000
4246    24.98400     1.91073 19889.94864(141) 19739.82398     1.00000
4247    24.98800     1.91043 19979.60953(141) 19741.87014     1.00000
4248    24.99200     1.91013 20233.80877(142) 19743.95717     1.00000
4249    24.99600     1.90983 19979.53146(141) 19746.08565     1.00000
4250    25.00000     1.90953 19985.15893(141) 19748.25620     1.00000
4251    25.00400     1.90923 20017.04172(141) 19750.46951     1.00000
4252    25.00800     1.90893 20265.68326(142) 19752.72629     1.00000
4253    25.01200     1.90863 20161.06779(142) 19755.02783     1.00000
4254    25.01600     1.90833 20235.81520(142) 19757.43548     1.00000
4255    25.02000     1.90803 20050.34480(142) 19760.03315     1.00000
4256    25.02400     1.90773 19993.36093(141) 19762.47228     1.00000
4257    25.02800     1.90743 20120.47632(142) 19764.95919     1.00000
4258    25.03200     1.90713 20063.32739(142) 19767.49490     1.00000
4259    25.03600     1.90683 20021.33672(141) 19770.08048     1.00000
4260    25.04000     1.90653 20202.67266(142) 19772.71705     1.00000
4261    25.04400     1.90623 20146.96488(142) 19775.40579     1.00000
4262    25.04800     1.90593 20154.20721(142) 19778.14794     1.00000
4263    25.05200     1.90563 20142.31115(142) 19780.94482     1.00000
4264    25.05600     1.90533 20011.15407(141) 19783.79780     1.00000
4265    25.06000     1.90503 20013.48523(141) 19786.70831     1.00000
4266    25.06400     1.90473 20084.37787(142) 19789.67786     1.00000
4267    25.06800     1.90443 20059.83494(142) 19792.70805     1.00000
4268    25.07200     1.90413 20182.63159(142) 19795.80053     1.00000
4269    25.07600     1.90384 20212.04321(142) 19798.95705     1.00000
4270    25.08000     1.90354 20295.10088(142) 19802.17945     1.00000
4271    25.08400     1.90324 20113.79316(142) 19805.46966     1.00000
4272    25.08800     1.90294 20012.33487(141) 19808.82968     1.00000
4273    25.09200     1.90264 20130.37530(142) 19812.26164     1.00000
4274    25.09600     1.90234 20121.73562(142) 19815.76777     1.00000
4275    25.10000     1.90204 20236.14405(142) 19819.35040     1.00000
4276    25.10400     1.90175 20126.80516(142) 19823.01200     1.00000
4277    25.10800     1.90145 20146.59979(142) 19826.75514     1.00000
4278    25.11200     1.90115 20264.26590(142) 19830.58253     1.00000
4279    25.11600     1.90085 20052.95713(142) 19834.49704     1.00000
4280    25.12000     1.90055 20090.53048(142) 19838.50167     1.00000
4281    25.12400     1.90026 20106.13602(142) 19842.59957     1.00000
4282    25.12800     1.89996 20002.36545(141) 19846.79409     1.00000
4283    25.13200     1.89966 19951.17696(141) 19851.08872     1.00000
4284    25.13600     1.89936 20281.10141(142) 19855.48718     1.00000
4285    25.14000     1.89907 20066.78302(142) 19859.99336     1.00000
4286    25.14400     1.89877 19900.15278(141) 19864.61138     1.00000
4287    25.14800     1.89847 20070.48283(142) 19869.34560     1.00000
4288    25.15200     1.89817 20207.61939(142) 19874.20061     1.00000
4289    25.15600     1.89788 19892.56367(141) 19879.18128     1.00000
4290    25.16000     1.89758 20077.76331(142) 19884.29275     1.00000
4291    25.16400     1.89728 20111.75329(142) 19889.54052     1.00000
4292    25.16800     1.89699 19945.90471(141) 19894.93045     1.00000
4293    25.17200     1.89669 20088.31115(142) 19900.46849     1.00000
4294    25.17600     1.89639 20294.67438(142) 19906.16108     1.00000
4295    25.18000     1.89610 20084.78760(142) 19912.01525     1.00000
4296    25.18400     1.89580 19868.83980(141) 19918.03834     1.00000
4297    25.18800     1.89551 20207.71866(142) 19924.23817     1.00000
4298    25.19200     1.89521 20171.58025(142) 19930.62307     1.00000
4299    25.19600     1.89491 20367.85339(143) 19937.20193     1.00000
4300    25.20000     1.89462 20185.71147(142) 19943.98421     1.00000
4301    25.20400     1.89432 20212.62107(142) 19950.98006     1.00000
4302    25.20800     1.89403 20499.12882(143) 19958.20028     1.00000
4303    25.21200     1.89373 20356.92121(143) 19965.65649     1.00000
4304    25.21600     1.89343 20305.14434(142) 19973.36110     1.00000
4305    25.22000     1.89314 20240.95608(142) 19981.32744     1.00000
4306    25.22400     1.89284 20247.95791(142) 19989.56984     1.00000
4307    25.22800     1.89255 20270.45861(142) 19998.10370     1.00000
4308    25.23200     1.89225 20228.26484(142) 20006.94561     1.00000
4309    25.23600     1.89196 20316.77097(143) 20016.11346     1.00000
4310    25.24000     1.89166 20192.22731(142) 20025.62656     1.00000
4311    25.24400     1.89137 20247.36555(142) 20035.50580     1.00000
4312    25.24800     1.89107 20237.88064(142) 20045.77379     1.00000
4313    25.25200     1.89078 20357.39819(143) 20056.45506     1.00000
4314    25.25600     1.89048 20166.76950(142) 20067.57625     1.00000
4315    25.26000     1.89019 20078.05729(142) 20079.16632     1.00000
4316    25.26400     1.88990 20229.10035(142) 20091.25687     1.00000
4317    25.26800     1.88960 20359.71413(143) 20103.88235     1.00000
4318    25.27200     1.88931 20176.57829(142) 20117.08044     1.00000
4319    25.27600     1.88901 20118.84695(142) 20130.89242     1.00000
4320    25.28000     1.88872 20363.72797(143) 20145.36360     1.00000
4321    25.28400     1.88843 20255.55186(142) 20160.54382     1.00000
4322    25.28800     1.88813 20398.77615(143) 20176.48796     1.00000
4323    25.29200     1.88784 20343.19723(143) 20193.25666     1.00000
4324    25.29600     1.88754 20495.96693(143) 20210.91704     1.00000
4325    25.30000     1.88725 20224.66489(142) 20229.54353     1.00000
4326    25.30400     1.88696 20325.38435(143) 20249.21893     1.00000
4327    25.30800     1.88666 20098.50067(142) 20270.03551     1.00000
4328    25.31200     1.88637 20440.47705(143) 20292.09643     1.00000
4329    25.31600     1.88608 20184.96699(142) 20315.51731     1.00000
4330    25.32000     1.88578 20340.59088(143) 20340.42806     1.00000
4331    25.32400     1.88549 20437.67687(143) 20366.97520     1.00000
4332    25.32800     1.88520 20363.71697(143) 20395.32435     1.00000
4333    25.33200     1.88491 20270.25100(142) 20425.66345     1.00000
4334    25.33600     1.88461 20478.00107(143) 20458.20646     1.00000
4335    25.34000     1.88432 20543.75708(143) 20493.19778     1.00000
4336    25.34400     1.88403 20369.76577(143) 20530.91774     1.00000
4337    25.34800     1.88373 20618.12856(144) 20571.68907     1.00000
4338    25.35200     1.88344 20746.57786(144) 20615.88488     1.00000
4339    25.35600     1.88315 20639.82344(144) 20663.93846     1.00000
4340    25.36000     1.88286 20610.16396(144) 20716.35527     1.00000
4341    25.36400     1.88257 20945.01539(145) 20773.72785     1.00000
4342    25.36800     1.88227 20761.41602(144) 20836.79435     1.00000
4343    25.37200     1.88198 20696.43422(144) 20907.74348     1.00000
4344    25.37600     1.88169 20810.68486(144) 20989.06245     1.00000
4345    25.38000     1.88140 21084.29385(145) 21075.48000     1.00000
4346    25.38400     1.88111 20941.08276(145) 21171.23015     1.00000
4347    25.38800     1.88082 21179.86734(146) 21278.84152     1.00000
4348    25.39200     1.88052 21188.92121(146) 21400.55654     1.00000
4349    25.39600     1.88023 21164.86563(145) 21539.35537     1.00000
4350    25.40000     1.87994 21519.73969(147) 21699.51243     1.00000
4351    25.40400     1.87965 21770.77828(148) 21887.78522     1.00000
4352    25.40800     1.87936 21997.12400(148) 22115.88860     1.00000
4353    25.41200     1.87907 22308.46473(149) 22405.35513     1.00000
4354    25.41600     1.87878 22610.79611(150) 22796.34979     1.00000
4355    25.42000     1.87849 23161.70963(152) 23362.13812     1.00000
4356    25.42400     1.87820 24130.74767(155) 24230.02660     1.00000
4357    25.42800     1.87791 24951.57297(158) 25606.85086     1.00000
4358    25.43200     1.87761 27023.69603(164) 27801.98368     1.00000
4359    25.43600     1.87732 30020.24434(173) 31234.17836     1.00000
4360    25.44000     1.87703 35078.00053(187) 36403.34411     1.00000
4361    25.44400     1.87674 42983.36857(207) 43809.54972     1.00000
4362    25.44800     1.87645 54733.08517(234) 53813.76791     1.00000
4363    25.45200     1.87616 69644.96433(264) 66457.77993     1.00000
4364    25.45600     1.87587 87385.14965(296) 81285.33949     1.00000
4365    25.46000     1.87558 105182.04126(324) 97217.90878     1.00000
4366    25.46400     1.87529 121169.45474(348) 112533.58446     1.00000
4367    25.46800     1.87500 132365.40751(364) 125008.44804     1.00000
4368    25.47200     1.87472 136418.80523(369) 132335.14351     1.00000
4369    25.47600     1.87443 132563.99867(364) 132890.04935     1.00000
4370    25.48000     1.87414 124606.75815(353) 126521.92310     1.00000
4371    25.48400     1.87385 112168.19058(335) 114662.51163     1.00000
4372    25.48800     1.87356 97289.94412(312) 99606.34221     1.00000
4373    25.49200     1.87327 82502.17993(287) 83651.10145     1.00000
4374    25.49600     1.87298 69317.04571(263) 68612.26809     1.00000
4375    25.50000     1.87269 57970.70765(241) 55662.14674     1.00000
4376    25.50400     1.87240 48863.75817(221) 45338.48373     1.00000
4377    25.50800     1.87211 41732.10141(204) 37657.00506     1.00000
4378    25.51200     1.87182 36183.52027(190) 32285.89807     1.00000
4379    25.51600     1.87154 31825.59223(178) 28730.05842     1.00000
4380    25.52000     1.87125 28820.87818(170) 26479.31169     1.00000
4381    25.52400     1.87096 26544.29471(163) 25098.56516     1.00000
4382    25.52800     1.87067 25296.05669(159) 24262.52019     1.00000
4383    25.53200     1.87038 24269.17039(156) 23751.98831     1.00000
4384    25.53600     1.87009 23869.03434(154) 23431.49283     1.00000
4385    25.54000     1.86981 23292.68887(153) 23223.04251     1.00000
4386    25.54400     1.86952 23087.89585(152) 23084.06966     1.00000
4387    25.54800     1.86923 22737.65398(151) 22991.97884     1.00000
4388    25.55200     1.86894 22689.34125(151) 22934.64812     1.00000
4389    25.55600     1.86866 22469.91938(150) 22905.15217     1.00000
4390    25.56000     1.86837 22617.44282(150) 22899.04820     1.00000
4391    25.56400     1.86808 22677.16975(151) 22913.04452     1.00000
4392    25.56800     1.86779 22613.21622(150) 22944.35011     1.00000
4393    25.57200     1.86751 22698.96140(151) 22990.34394     1.00000
4394    25.57600     1.86722 23037.31807(152) 23048.40346     1.00000
4395    25.58000     1.86693 23259.29195(153) 23115.83528     1.00000
4396    25.58400     1.86664 23474.47551(153) 23189.89763     1.00000
4397    25.58800     1.86636 23696.39367(154) 23267.91772     1.00000
4398    25.59200     1.86607 23686.44893(154) 23347.50037     1.00000
4399    25.59600     1.86578 23831.19473(154) 23426.80482     1.00000
4400    25.60000     1.86550 23939.98695(155) 23504.84240     1.00000
4401    25.60400     1.86521 23996.10461(155) 23581.73341     1.00000
4402    25.60800     1.86492 23882.35386(155) 23658.86544     1.00000
4403    25.61200     1.86464 24076.38485(155) 23738.92470     1.00000
4404    25.61600     1.86435 23779.87540(154) 23825.81627     1.00000
4405    25.62000     1.86406 23662.90538(154) 23924.54226     1.00000
4406    25.62400     1.86378 23858.65105(154) 24041.15981     1.00000
4407    25.62800     1.86349 23569.21791(154) 24183.01769     1.00000
4408    25.63200     1.86321 23736.50571(154) 24359.61823     1.00000
4409    25.63600     1.86292 24054.69316(155) 24584.74336     1.00000
4410    25.64000     1.86264 24289.67293(156) 24880.98196     1.00000
4411    25.64400     1.86235 24590.28488(157) 25288.47100     1.00000
4412    25.64800     1.86206 25309.49730(159) 25880.25528     1.00000
4413    25.65200     1.86178 26014.75520(161) 26786.52818     1.00000
4414    25.65600     1.86149 27440.11768(166) 28228.05453     1.00000
4415    25.66000     1.86121 29253.29088(171) 30554.12819     1.00000
4416    25.66400     1.86092 32059.89750(179) 34272.17557     1.00000
4417    25.66800     1.86064 36699.79589(192) 40046.54606     1.00000
4418    25.67200     1.86035 44734.31709(212) 48638.32379     1.00000
4419    25.67600     1.86007 56652.54209(238) 60763.53566     1.00000
4420    25.68000     1.85978 74065.74336(272) 76869.19679     1.00000
4421    25.68400     1.85950 96628.21539(311) 96861.79021     1.00000
4422    25.68800     1.85921 121404.19137(348) 119855.06008     1.00000
4423    25.69200     1.85893 147478.96273(384) 144013.95123     1.00000
4424    25.69600     1.85864 170052.22869(412) 166566.72243     1.00000
4425    25.70000     1.85836 185562.87012(431) 184093.10710     1.00000
4426    25.70400     1.85808 190948.51411(437) 193266.27035     1.00000
4427    25.70800     1.85779 186361.36202(432) 192046.39164     1.00000
4428    25.71200     1.85751 173733.95820(417) 180686.02487     1.00000
4429    25.71600     1.85722 154827.12311(393) 161631.08310     1.00000
4430    25.72000     1.85694 132051.22407(363) 138372.61777     1.00000
4431    25.72400     1.85665 108857.10520(330) 114258.62072     1.00000
4432    25.72800     1.85637 88169.18653(297) 91860.55589     1.00000
4433    25.73200     1.85609 70756.65016(266) 72781.09058     1.00000
4434    25.73600     1.85580 57689.60108(240) 57696.12026     1.00000
4435    25.74000     1.85552 47845.36209(219) 46540.35176     1.00000
4436    25.74400     1.85524 40798.34778(202) 38771.62236     1.00000
4437    25.74800     1.85495 35596.02982(189) 33638.15982     1.00000
4438    25.75200     1.85467 31969.77653(179) 30386.68139     1.00000
4439    25.75600     1.85439 29449.56683(172) 28384.54060     1.00000
4440    25.76000     1.85410 27838.93078(167) 27163.15711     1.00000
4441    25.76400     1.85382 26723.00549(163) 26408.57594     1.00000
4442    25.76800     1.85354 26159.77955(162) 25927.28088     1.00000
4443    25.77200     1.85326 25706.06980(160) 25607.89053     1.00000
4444    25.77600     1.85297 25417.11502(159) 25389.49267     1.00000
4445    25.78000     1.85269 24919.94985(158) 25239.84573     1.00000
4446    25.78400     1.85241 25134.62114(159) 25141.85260     1.00000
4447    25.78800     1.85212 25110.35672(158) 25084.92032     1.00000
4448    25.79200     1.85184 24855.52633(158) 25063.18007     1.00000
4449    25.79600     1.85156 25047.06869(158) 25073.04203     1.00000
4450    25.80000     1.85128 25242.67873(159) 25111.77026     1.00000
4451    25.80400     1.85100 25110.29447(158) 25177.38207     1.00000
4452    25.80800     1.85071 25319.96414(159) 25268.43105     1.00000
4453    25.81200     1.85043 25588.03195(160) 25383.87410     1.00000
4454    25.81600     1.85015 25643.97536(160) 25522.97634     1.00000
4455    25.82000     1.84987 25656.44371(160) 25685.23386     1.00000
4456    25.82400     1.84959 25927.73882(161) 25870.30498     1.00000
4457    25.82800     1.84930 25945.87293(161) 26077.94467     1.00000
4458    25.83200     1.84902 26432.87007(163) 26307.93791     1.00000
4459    25.83600     1.84874 26329.11997(162) 26560.02894     1.00000
4460    25.84000     1.84846 26568.94462(163) 26833.84393     1.00000
4461    25.84400     1.84818 26429.99654(163) 27128.80475     1.00000
4462    25.84800     1.84790 26951.57011(164) 27444.03296     1.00000
4463    25.85200     1.84762 27261.87274(165) 27778.24360     1.00000
4464    25.85600     1.84734 27328.12964(165) 28129.63059     1.00000
4465    25.86000     1.84706 27518.77668(166) 28495.74756     1.00000
4466    25.86400     1.84677 27981.97604(167) 28873.39087     1.00000
4467    25.86800     1.84649 28131.11291(168) 29258.49541     1.00000
4468    25.87200     1.84621 28316.23167(168) 29646.05711     1.00000
4469    25.87600     1.84593 28526.82428(169) 30030.10017     1.00000
4470    25.88000     1.84565 28850.51996(170) 30403.70887     1.00000
4471    25.88400     1.84537 29374.80150(171) 30759.14354     1.00000
4472    25.88800     1.84509 29495.31576(172) 31088.05631     1.00000
4473    25.89200     1.84481 29668.72940(172) 31381.81263     1.00000
4474    25.89600     1.84453 30227.77802(174) 31631.91098     1.00000
4475    25.90000     1.84425 30266.85197(174) 31830.47491     1.00000
4476    25.90400     1.84397 30357.87875(174) 31970.77351     1.00000
4477    25.90800     1.84369 30873.29598(176) 32047.71231     1.00000
4478    25.91200     1.84341 30892.62593(176) 32058.23115     1.00000
4479    25.91600     1.84313 30855.02896(176) 32001.55248     1.00000
4480    25.92000     1.84285 30781.63096(175) 31879.24264     1.00000
4481    25.92400     1.84257 30807.85463(176) 31695.07648     1.00000
4482    25.92800     1.84229 30695.72748(175) 31454.72611     1.00000
4483    25.93200     1.84201 30357.73269(174) 31165.31952     1.00000
4484    25.93600     1.84174 30222.62154(174) 30834.92966     1.00000
4485    25.94000     1.84146 29669.96779(172) 30472.05386     1.00000
4486    25.94400     1.84118 29475.78083(172) 30085.13200     1.00000
4487    25.94800     1.84090 28905.57421(170) 29682.17381     1.00000
4488    25.95200     1.84062 28437.50791(169) 29270.60025     1.00000
4489    25.95600     1.84034 28080.31685(168) 28856.76970     1.00000
4490    25.96000     1.84006 27606.94609(166) 28446.12991     1.00000
4491    25.96400     1.83978 27137.85607(165) 28043.14491     1.00000
4492    25.96800     1.83950 26772.33891(164) 27651.34369     1.00000
4493    25.97200     1.83923 26554.23872(163) 27273.40582     1.00000
4494    25.97600     1.83895 26090.28043(162) 26911.26722     1.00000
4495    25.98000     1.83867 25567.72260(160) 26566.23328     1.00000
4496    25.98400     1.83839 25454.77066(160) 26239.08978     1.00000
4497    25.98800     1.83811 25234.70280(159) 25930.20595     1.00000
4498    25.99200     1.83784 24845.99686(158) 25639.62612     1.00000
4499    25.99600     1.83756 24429.00290(156) 25367.14854     1.00000
4500    26.00000     1.83728 24307.58258(156) 25112.39127     1.00000
4501    26.00400     1.83700 23953.68990(155) 24874.84574     1.00000
4502    26.00800     1.83672 23919.58003(155) 24653.91886     1.00000
4503    26.01200     1.83645 23751.16826(154) 24448.96503     1.00000
4504    26.01600     1.83617 23556.43640(153) 24259.30891     1.00000
4505    26.02000     1.83589 23105.79554(152) 24084.25981     1.00000
4506    26.02400     1.83561 22792.44021(151) 23923.11856     1.00000
4507    26.02800     1.83534 22733.39300(151) 23775.17696     1.00000
4508    26.03200     1.83506 22949.83135(151) 23639.71044     1.00000
4509    26.03600     1.83478 22659.38305(151) 23515.96391     1.00000
4510    26.04000     1.83451 22262.00656(149) 23403.13191     1.00000
4511    26.04400     1.83423 22025.37675(148) 23300.33404     1.00000
4512    26.04800     1.83395 22014.46924(148) 23206.58883     1.00000
4513    26.05200     1.83368 22109.76830(149) 23120.79034     1.00000
4514    26.05600     1.83340 22019.34282(148) 23041.69422     1.00000
4515    26.06000     1.83312 22140.50706(149) 22967.92179     1.00000
4516    26.06400     1.83285 22174.42019(149) 22897.99045     1.00000
4517    26.06800     1.83257 21948.44900(148) 22830.37671     1.00000
4518    26.07200     1.83229 22263.04439(149) 22763.61147     1.00000
4519    26.07600     1.83202 22286.48415(149) 22696.39750     1.00000
4520    26.08000     1.83174 22062.57185(149) 22627.72993     1.00000
4521    26.08400     1.83147 22024.67451(148) 22556.99302     1.00000
4522    26.08800     1.83119 22047.34772(148) 22484.00931     1.00000
4523    26.09200     1.83091 21673.78083(147) 22409.02772     1.00000
4524    26.09600     1.83064 21677.07728(147) 22332.65333     1.00000
4525    26.10000     1.83036 21445.52612(146) 22255.73686     1.00000
4526    26.10400     1.83009 21237.82681(146) 22179.24986     1.00000
4527    26.10800     1.82981 21303.64632(146) 22104.17043     1.00000
4528    26.11200     1.82954 21031.55038(145) 22031.43229     1.00000
4529    26.11600     1.82926 20980.79889(145) 21963.92286     1.00000
4530    26.12000     1.82898 20816.25513(144) 21905.25810     1.00000
4531    26.12400     1.82871 20985.45109(145) 21846.10949     1.00000
4532    26.12800     1.82843 21025.89960(145) 21788.74276     1.00000
4533    26.13200     1.82816 20823.26558(144) 21736.05670     1.00000
4534    26.13600     1.82788 20693.46818(144) 21688.19062     1.00000
4535    26.14000     1.82761 20815.07415(144) 21645.23297     1.00000
4536    26.14400     1.82733 20831.20236(144) 21607.24587     1.00000
4537    26.14800     1.82706 20870.30328(144) 21574.28641     1.00000
4538    26.15200     1.82679 20783.92787(144) 21546.42488     1.00000
4539    26.15600     1.82651 20748.45199(144) 21523.76080     1.00000
4540    26.16000     1.82624 20846.88415(144) 21506.43760     1.00000
4541    26.16400     1.82596 20694.02053(144) 21494.65748     1.00000
4542    26.16800     1.82569 20629.18465(144) 21488.69792     1.00000
4543    26.17200     1.82541 20633.45140(144) 21488.93368     1.00000
4544    26.17600     1.82514 20660.42978(144) 21495.87168     1.00000
4545    26.18000     1.82487 20562.80287(143) 21510.21653     1.00000
4546    26.18400     1.82459 20809.51983(144) 21533.00621     1.00000
4547    26.18800     1.82432 20693.45224(144) 21565.89989     1.00000
4548    26.19200     1.82404 20746.51345(144) 21611.77264     1.00000
4549    26.19600     1.82377 21065.55011(145) 21675.87431     1.00000
4550    26.20000     1.82350 21085.03799(145) 21767.91507     1.00000
4551    26.20400     1.82322 21056.67244(145) 21905.46452     1.00000
4552    26.20800     1.82295 21387.79308(146) 22118.84373     1.00000
4553    26.21200     1.82268 21649.86620(147) 22457.07519     1.00000
4554    26.21600     1.82240 22178.95868(149) 22993.27182     1.00000
4555    26.22000     1.82213 23054.88214(152) 23826.15998     1.00000
4556    26.22400     1.82186 24291.31875(156) 25074.04221     1.00000
4557    26.22800     1.82158 25846.66897(161) 26856.43913     1.00000
4558    26.23200     1.82131 28473.11555(169) 29262.27327     1.00000
4559    26.23600     1.82104 32038.79632(179) 32308.47215     1.00000
4560    26.24000     1.82077 35620.44061(189) 35898.11539     1.00000
4561    26.24400     1.82049 39388.39229(198) 39790.00557     1.00000
4562    26.24800     1.82022 43037.36189(207) 43589.74779     1.00000
4563    26.25200     1.81995 45379.70294(213) 46773.87053     1.00000
4564    26.25600     1.81968 46685.80580(216) 48774.61059     1.00000
4565    26.26000     1.81940 46074.40685(215) 49155.56690     1.00000
4566    26.26400     1.81913 44919.63766(212) 47818.67585     1.00000
4567    26.26800     1.81886 42154.31150(205) 45063.26269     1.00000
4568    26.27200     1.81859 38269.08182(196) 41428.80394     1.00000
4569    26.27600     1.81832 35280.23390(188) 37478.95106     1.00000
4570    26.28000     1.81804 32042.54955(179) 33674.15966     1.00000
4571    26.28400     1.81777 29469.36537(172) 30326.01961     1.00000
4572    26.28800     1.81750 26904.25305(164) 27594.17719     1.00000
4573    26.29200     1.81723 25254.38413(159) 25508.15642     1.00000
4574    26.29600     1.81696 24053.37322(155) 24005.45576     1.00000
4575    26.30000     1.81669 23197.75573(152) 22974.76645     1.00000
4576    26.30400     1.81641 22267.59953(149) 22293.17492     1.00000
4577    26.30800     1.81614 21776.15463(148) 21850.83532     1.00000
4578    26.31200     1.81587 21413.87176(146) 21562.33019     1.00000
4579    26.31600     1.81560 21061.19108(145) 21367.99029     1.00000
4580    26.32000     1.81533 20937.90479(145) 21229.63776     1.00000
4581    26.32400     1.81506 20659.74434(144) 21124.53830     1.00000
4582    26.32800     1.81479 20657.92460(144) 21039.87096     1.00000
4583    26.33200     1.81452 20258.48109(142) 20968.62313     1.00000
4584    26.33600     1.81425 20656.21984(144) 20906.94504     1.00000
4585    26.34000     1.81397 20463.25946(143) 20852.62147     1.00000
4586    26.34400     1.81370 20454.41503(143) 20804.26328     1.00000
4587    26.34800     1.81343 20405.49034(143) 20760.90791     1.00000
4588    26.35200     1.81316 20341.25360(143) 20721.82993     1.00000
4589    26.35600     1.81289 20182.31488(142) 20686.45144     1.00000
4590    26.36000     1.81262 20569.82268(143) 20654.29710     1.00000
4591    26.36400     1.81235 20484.91050(143) 20624.96914     1.00000
4592    26.36800     1.81208 20158.56103(142) 20598.13115     1.00000
4593    26.37200     1.81181 20188.05964(142) 20573.49574     1.00000
4594    26.37600     1.81154 20284.80449(142) 20550.81760     1.00000
4595    26.38000     1.81127 20350.46232(143) 20529.88517     1.00000
4596    26.38400     1.81100 20151.91867(142) 20510.51549     1.00000
4597    26.38800     1.81073 20293.33564(142) 20492.54969     1.00000
4598    26.39200     1.81046 20256.82288(142) 20475.84927     1.00000
4599    26.39600     1.81019 20208.92356(142) 20460.29308     1.00000
4600    26.40000     1.80993 20218.92781(142) 20445.77476     1.00000
4601    26.40400     1.80966 20122.63867(142) 20432.20068     1.00000
4602    26.40800     1.80939 20207.61934(142) 20419.48663     1.00000
4603    26.41200     1.80912 20252.69725(142) 20407.54960     1.00000
4604    26.41600     1.80885 20277.96655(142) 20396.33687     1.00000
4605    26.42000     1.80858 20199.29101(142) 20385.74941     1.00000
4606    26.42400     1.80831 20314.90868(143) 20375.82648     1.00000
4607    26.42800     1.80804 20183.29968(142) 20366.47036     1.00000
4608    26.43200     1.80777 20235.14508(142) 20357.63935     1.00000
4609    26.43600     1.80750 20102.87917(142) 20349.29595     1.00000
4610    26.44000     1.80724 20148.28780(142) 20341.40630     1.00000
4611    26.44400     1.80697 20128.81806(142) 20333.93978     1.00000
4612    26.44800     1.80670 20240.32418(142) 20326.86865     1.00000
4613    26.45200     1.80643 19984.41361(141) 20320.16771     1.00000
4614    26.45600     1.80616 20110.77669(142) 20313.81401     1.00000
4615    26.46000     1.80589 20190.97739(142) 20307.78666     1.00000
4616    26.46400     1.80563 20076.61433(142) 20302.06653     1.00000
4617    26.46800     1.80536 20110.76026(142) 20296.63614     1.00000
4618    26.47200     1.80509 20220.83570(142) 20291.47945     1.00000
4619    26.47600     1.80482 20168.78429(142) 20286.58175     1.00000
4620    26.48000     1.80455 20366.16743(143) 20281.92950     1.00000
4621    26.48400     1.80429 20320.47665(143) 20277.51023     1.00000
4622    26.48800     1.80402 20439.58162(143) 20273.31245     1.00000
4623    26.49200     1.80375 20233.62350(142) 20269.32553     1.00000
4624    26.49600     1.80348 20392.18241(143) 20265.53968     1.00000
4625    26.50000     1.80322 20143.35882(142) 20261.94581     1.00000
4626    26.50400     1.80295 20345.38910(143) 20258.53552     1.00000
4627    26.50800     1.80268 20151.44950(142) 20255.30101     1.00000
4628    26.51200     1.80242 20188.35173(142) 20252.23505     1.00000
4629    26.51600     1.80215 20250.06235(142) 20249.33092     1.00000
4630    26.52000     1.80188 20302.09217(142) 20246.58241     1.00000
4631    26.52400     1.80161 20123.52159(142) 20243.98370     1.00000
4632    26.52800     1.80135 20233.61323(142) 20241.52941     1.00000
4633    26.53200     1.80108 20174.95856(142) 20239.21453     1.00000
4634    26.53600     1.80081 20145.48281(142) 20237.03439     1.00000
4635    26.54000     1.80055 20262.16465(142) 20234.98468     1.00000
4636    26.54400     1.80028 20390.13124(143) 20233.06135     1.00000
4637    26.54800     1.80001 20352.84913(143) 20231.26066     1.00000
4638    26.55200     1.79975 20307.65880(143) 20229.57913     1.00000
4639    26.55600     1.79948 20433.24728(143) 20228.01353     1.00000
4640    26.56000     1.79922 20157.92996(142) 20226.56087     1.00000
4641    26.56400     1.79895 20194.41860(142) 20225.21835     1.00000
4642    26.56800     1.79868 20350.10412(143) 20223.98342     1.00000
4643    26.57200     1.79842 20247.37626(142) 20222.85371     1.00000
4644    26.57600     1.79815 20099.31976(142) 20221.82703     1.00000
4645    26.58000     1.79789 20281.19575(142) 20220.90138     1.00000
4646    26.58400     1.79762 20327.74893(143) 20220.07492     1.00000
4647    26.58800     1.79736 20314.93033(143) 20219.34597     1.00000
4648    26.59200     1.79709 20236.01759(142) 20218.71303     1.00000
4649    26.59600     1.79682 20121.35068(142) 20218.17472     1.00000
4650    26.60000     1.79656 20299.98906(142) 20217.72981     1.00000
4651    26.60400     1.79629 20072.81455(142) 20217.37723     1.00000
4652    26.60800     1.79603 20198.47725(142) 20217.11602     1.00000
4653    26.61200     1.79576 20514.76872(143) 20216.94537     1.00000
4654    26.61600     1.79550 20237.48318(142) 20216.86459     1.00000
4655    26.62000     1.79523 20204.16440(142) 20216.87313     1.00000
4656    26.62400     1.79497 20276.38301(142) 20216.97053     1.00000
4657    26.62800     1.79470 20244.00544(142) 20217.15650     1.00000
4658    26.63200     1.79444 20248.14495(142) 20217.43083     1.00000
4659    26.63600     1.79417 20436.33930(143) 20217.79346     1.00000
4660    26.64000     1.79391 20169.05207(142) 20218.24443     1.00000
4661    26.64400     1.79365 20393.66282(143) 20218.78390     1.00000
4662    26.64800     1.79338 20421.96680(143) 20219.41218     1.00000
4663    26.65200     1.79312 20347.23402(143) 20220.12966     1.00000
4664    26.65600     1.79285 20625.25659(144) 20220.93688     1.00000
4665    26.66000     1.79259 20268.87084(142) 20221.83450     1.00000
4666    26.66400     1.79232 20275.32016(142) 20222.82329     1.00000
4667    26.66800     1.79206 20412.75262(143) 20223.90418     1.00000
4668    26.67200     1.79180 20371.13928(143) 20225.07819     1.00000
4669    26.67600     1.79153 20357.22686(143) 20226.34652     1.00000
4670    26.68000     1.79127 20405.72475(143) 20227.71047     1.00000
4671    26.68400     1.79101 20092.43710(142) 20229.17151     1.00000
4672    26.68800     1.79074 20046.55625(142) 20230.73124     1.00000
4673    26.69200     1.79048 20183.46391(142) 20232.39142     1.00000
4674    26.69600     1.79022 20232.68923(142) 20234.15397     1.00000
4675    26.70000     1.78995 20094.12272(142) 20236.02097     1.00000
4676    26.70400     1.78969 19978.33106(141) 20237.99469     1.00000
4677    26.70800     1.78943 20129.24501(142) 20240.07756     1.00000
4678    26.71200     1.78916 20076.24993(142) 20242.27220     1.00000
4679    26.71600     1.78890 20304.17115(142) 20244.58145     1.00000
4680    26.72000     1.78864 20276.24728(142) 20247.00832     1.00000
4681    26.72400     1.78837 20070.36724(142) 20249.55608     1.00000
4682    26.72800     1.78811 20447.62030(143) 20252.22820     1.00000
4683    26.73200     1.78785 20470.12799(143) 20255.02842     1.00000
4684    26.73600     1.78759 20286.70014(142) 20257.96071     1.00000
4685    26.74000     1.78732 20192.41571(142) 20261.02934     1.00000
4686    26.74400     1.78706 20146.72741(142) 20264.23886     1.00000
4687    26.74800     1.78680 20185.38286(142) 20267.59411     1.00000
4688    26.75200     1.78654 20240.78172(142) 20271.10029     1.00000
4689    26.75600     1.78627 20128.68616(142) 20274.76293     1.00000
4690    26.76000     1.78601 20438.57488(143) 20278.58793     1.00000
4691    26.76400     1.78575 20326.85326(143) 20282.58160     1.00000
4692    26.76800     1.78549 20068.22997(142) 20286.75067     1.00000
4693    26.77200     1.78523 20271.81344(142) 20291.10231     1.00000
4694    26.77600     1.78496 20156.00608(142) 20295.64420     1.00000
4695    26.78000     1.78470 20325.74707(143) 20300.38453     1.00000
4696    26.78400     1.78444 20208.62717(142) 20305.33206     1.00000
4697    26.78800     1.78418 20400.58162(143) 20310.49613     1.00000
4698    26.79200     1.78392 20449.66261(143) 20315.88676     1.00000
4699    26.79600     1.78366 20344.68119(143) 20321.51466     1.00000
4700    26.80000     1.78339 20164.08672(142) 20327.39129     1.00000
[truncated: 777,213 more chars]
